# Supplementary material for: Sevoflurane exposure in early life: mitochondrial dysfunction and neurotoxicity in immature rat brains without long-term memory loss
Source: Sci Rep. 2024 Nov 20;14:28747. doi: 10.1038/s41598-024-79150-3 (PMC11579499; doi:10.1038/s41598-024-79150-3)
Supplement: Supplementary file 14 — Supplementary Material 14 [file 41598_2024_79150_MOESM14_ESM.xlsx]

## Sheet: 77 significantly altered met
Sample ID	rt	mz	SuperClass	VIP	P-VALUE	Q-VALUE	FOLD CHANGE	LOG_FOLDCHANGE	rt	mz	X10	X16	X17	X18	X19	X20	X6	X7	X8	X9	X26	X27	X28	X29	X30	X36	X37	X38	X39	X40
Phosphodimethylethanolamine	464.078	170.058	Organic acids and derivatives	2.87953	9.18666e-07	0.00327283	1.27525	0.350778	464.078	170.058	0.378798	0.326128	0.350169	0.389187	0.376882	0.30903	0.370306	0.350166	0.357315	0.359651	0.291315	0.268584	0.29622	0.262109	0.281333	0.247391	0.289006	0.313113	0.301558	0.246968
PI(20:2(11Z,14Z)/18:2(9Z,12Z))	220.173	887.564	Lipids and lipid-like molecules	2.56304	0.00026226	0.0423405	0.883046	-0.179439	220.173	887.564	0.466812	0.39034	0.417243	0.475156	0.404211	0.431175	0.433688	0.399135	0.427623	0.435249	0.448051	0.439828	0.476226	0.503707	0.481675	0.501483	0.517862	0.520567	0.458577	0.499597
1-Arachidonoylglycerophosphoinositol	274.058	621.304	Lipids and lipid-like molecules	2.53533	0.000614357	0.0570692	1.51651	0.60076	274.058	621.304	0.0144026	0.0218592	0.0123273	0.0141189	0.0116149	0.0128927	0.0128474	0.0166991	0.0191259	0.0159928	0.00742979	0.00975829	0.00904679	0.0122945	0.00869036	0.0129785	0.00979698	0.0100305	0.00685259	0.0132728
LysoPE(22:4(7Z,10Z,13Z,16Z)/0:0)	223.663	530.325	Lipids and lipid-like molecules	2.4691	0.00060447	0.0568027	1.25903	0.33231	223.663	530.325	0.0877818	0.0887726	0.0867944	0.0862882	0.0962444	0.0926272	0.0868323	0.0923215	0.113355	0.0847503	0.0660705	0.0746611	0.0627591	0.0877818	0.0857642	0.0801335	0.0797403	0.069075	0.0491612	0.0722147
Alpha-Hydroxyisobutyric acid	293.43	103.039	Organic acids and derivatives	2.44752	0.000113872	0.0178241	1.4456	0.531667	293.43	103.039	1.23984	0.878433	1.06871	0.849045	1.00976	0.994707	0.843246	1.10597	1.24674	0.965074	0.723294	0.607734	0.611318	0.687631	0.627226	0.601637	0.660203	0.835411	1.0495	0.653008
3,7-Dimethyluric acid	375.229	195.051	Organoheterocyclic compounds	2.43479	0.000123701	0.0185758	1.61676	0.693105	375.229	195.051	1.73846	1.51727	2.16288	1.43947	1.61224	1.41783	1.68378	1.78644	2.44827	1.38398	1.23641	1.12717	1.31867	0.767735	0.785474	0.97965	0.915385	1.54799	1.08386	0.870421
L-Phenylalanine	283.222	166.086	Organic acids and derivatives	2.34431	0.00153972	0.0902547	0.772511	-0.372372	283.222	166.086	3.73847	3.34767	3.1558	3.44408	3.59213	2.30394	3.99693	3.3169	3.44572	3.11291	5.08032	3.82752	3.09956	4.23755	4.04895	4.06547	3.88156	4.60566	5.41237	5.04729
Histamine	384.698	112.087	Organic nitrogen compounds	2.33318	0.0193796	0.237318	0.310592	-1.68691	384.698	112.087	0.5612	0.887589	0.405347	0.134305	0.265434	0.481298	0.85371	0.635204	0.620403	0.191286	1.97558	0.62786	0.879696	0.83951	0.759807	0.993976	2.27953	2.91432	0.621638	4.32156
Beta-Guanidinopropionic acid	369.382	130.062	Organic nitrogen compounds	2.23444	0.00047459	0.0336145	1.10771	0.147577	369.382	130.062	20.6645	19.6092	20.4661	18.9686	19.158	21.7166	19.2943	20.3471	22.7769	21.2063	17.6867	18.5714	18.6998	19.6788	19.4104	17.7112	19.1193	18.5449	17.4293	17.4997
3-Hydroxybutyric acid	252.91	103.039	Organic acids and derivatives	2.22815	0.00103063	0.0453054	1.66867	0.7387	252.91	103.039	13.7164	9.31372	11.0592	12.0976	11.0312	14.2468	9.29938	8.1337	13.1364	9.49775	4.77021	4.25629	4.06824	4.54602	4.47836	7.95686	5.697	12.5026	8.2192	10.3441
(2E)-Decenoyl-ACP	301.219	130.086	Organic acids and derivatives	2.2222	0.00788622	0.192336	0.643288	-0.636462	301.219	130.086	0.222789	0.157661	0.147648	0.165504	0.128198	0.249571	0.179001	0.151151	0.201433	0.172875	0.315984	0.152389	0.323834	0.193947	0.162971	0.268853	0.374002	0.419756	0.322505	0.226311
Sorbitol	174.723	181.071	Organic oxygen compounds	2.17386	0.000511245	0.0344691	1.17001	0.226525	174.723	181.071	0.722004	0.748207	0.780287	0.743721	0.674799	0.833576	0.66755	0.666687	0.783455	0.766461	0.669624	0.697241	0.725749	0.575978	0.547112	0.594494	0.668079	0.634938	0.613366	0.586804
Sarcosine	369.244	88.0397	Organic acids and derivatives	2.1372	0.000848293	0.0424557	1.10923	0.149562	369.244	88.0397	40.3859	38.9569	40.2035	36.1833	36.4065	40.6946	37.9342	40.7772	44.3922	40.7765	35.1669	35.5301	35.9055	38.1109	38.7729	33.9835	36.1675	36.4083	35.6236	31.9751
Pisumionoside	422.031	405.209	Lipids and lipid-like molecules	2.1298	0.0150774	0.226927	0.661703	-0.595744	422.031	405.209	0.0603273	0.0380702	0.0402975	0.0283983	0.0265438	0.0205093	0.0367519	0.0393041	0.037651	0.0268075	0.085157	0.0479357	0.0620723	0.0362181	0.0380344	0.0386607	0.0421334	0.0835209	0.0441996	0.0580498
3-Methylglutarylcarnitine	419.548	290.159	Lipids and lipid-like molecules	2.12916	0.0118653	0.215425	2.12332	1.08632	419.548	290.159	0.22448	0.206083	0.096017	0.0778589	0.256535	0.394829	0.140293	0.160761	0.276792	0.0974891	0.0673646	0.173443	0.0455171	0.0903316	0.0832924	0.180833	0.0734277	0.101467	0.0495114	0.044305
PE-NMe2(18:1(9Z)/16:0)	93.4907	746.569	Lipids and lipid-like molecules	2.01866	0.00442857	0.153926	1.2061	0.270351	93.4907	746.569	0.0965729	0.0704248	0.080798	0.0763647	0.0772568	0.075287	0.0606373	0.0723271	0.0825383	0.0877344	0.0577052	0.0492778	0.068395	0.0606548	0.0710583	0.0601981	0.0767691	0.0675995	0.0606132	0.0743922
L-Malic acid	430.704	133.013	Organic acids and derivatives	2.0004	0.00154571	0.050567	1.37549	0.459942	430.704	133.013	47.1253	46.9611	51.9562	41.935	49.6402	41.2431	52.0016	48.6542	57.5639	33.9041	40.8455	38.556	31.6275	39.9396	36.0156	22.6019	28.7221	34.8032	48.7778	20.5241
Xanthine	237.625	151.026	Organoheterocyclic compounds	1.99374	0.00365099	0.0682259	1.24532	0.316517	237.625	151.026	7.256	7.89407	5.85905	6.31657	6.23903	6.1275	6.09601	6.6158	8.07546	5.158	5.18583	4.39943	4.49044	5.66913	5.55948	5.61207	4.78421	5.84552	6.88759	4.27362
N4-Acetylcytidine	181.062	284.089	Nucleosides, nucleotides, and analogues	1.99193	0.00526327	0.0759068	1.33653	0.418489	181.062	284.089	0.221956	0.176309	0.253754	0.259697	0.226362	0.190604	0.183725	0.159922	0.281996	0.199073	0.13378	0.202376	0.160173	0.144464	0.125991	0.241333	0.175533	0.135674	0.150535	0.14133
Prolyl-Alanine	357.077	187.108	Organic acids and derivatives	1.98779	0.0154206	0.227928	0.681554	-0.5531	357.077	187.108	0.518477	0.36352	0.327097	0.209475	0.329298	0.251028	0.487004	0.394991	0.348567	0.344102	0.798011	0.316409	0.413726	0.582793	0.64733	0.33378	0.39122	0.401959	0.730454	0.627567
N-Acetylputrescine	341.577	131.118	Organic acids and derivatives	1.96283	0.00482296	0.159881	1.14591	0.196488	341.577	131.118	0.198954	0.16342	0.173623	0.201685	0.199254	0.174903	0.162967	0.193663	0.178224	0.194212	0.178418	0.157979	0.174036	0.1339	0.131768	0.175691	0.173193	0.17203	0.147705	0.161789
PE(18:4(6Z,9Z,12Z,15Z)/20:0)	55.2882	768.554	Lipids and lipid-like molecules	1.95564	0.00837176	0.195968	1.22265	0.29001	55.2882	768.554	0.163398	0.157105	0.154411	0.161775	0.11307	0.139847	0.120763	0.162597	0.14665	0.191244	0.125675	0.118024	0.159992	0.0987097	0.120973	0.121466	0.138028	0.118301	0.0961058	0.138454
Thiomorpholine 3-carboxylate	349.616	148.043	Organic acids and derivatives	1.94895	0.0118486	0.215353	0.861103	-0.215742	349.616	148.043	0.491866	0.389324	0.428018	0.417617	0.406013	0.332626	0.403451	0.438609	0.440373	0.423428	0.537737	0.474042	0.451815	0.566202	0.517086	0.47381	0.404888	0.43403	0.582131	0.402423
Uridine	175.65	243.062	Nucleosides, nucleotides, and analogues	1.94811	0.00541636	0.0764578	1.15287	0.205224	175.65	243.062	153.844	178.335	152.546	180.034	140.961	154.496	146.132	139.827	169.464	164.055	125.185	162.79	134.93	126.938	131.625	159.207	112.563	137.579	143.003	136.414
L-Lactic acid	243.058	89.0236	Organic acids and derivatives	1.93629	0.00530055	0.0760432	1.15111	0.203028	243.058	89.0236	412.808	401.128	407.492	369.834	350.898	375.716	349.031	399.631	385.834	376.267	378.189	289.505	265.732	338.49	401.168	280.866	308.632	366.391	345.121	351.943
L-Serine	397.707	104.035	Organic acids and derivatives	1.87874	0.0052349	0.0758021	1.17973	0.238451	397.707	104.035	3.64719	3.79391	3.31311	3.61383	3.12368	3.48264	3.3904	3.2054	3.88861	2.98729	3.08189	3.18619	2.61851	3.32293	3.32683	2.45493	2.60465	3.24516	3.23716	2.12011
D-Xylitol	98.0546	151.061	Organic oxygen compounds	1.87813	0.00477395	0.0739739	1.21603	0.282175	98.0546	151.061	2.7487	3.17637	2.50472	2.29154	2.25995	2.09677	2.58978	2.85999	3.02655	2.54325	2.22896	2.04008	2.03994	2.5705	2.38063	1.64254	2.1089	2.12633	2.52843	1.79509
Oleamide	33.8364	282.279	Lipids and lipid-like molecules	1.87487	0.00618732	0.176819	0.817607	-0.290521	33.8364	282.279	24.8771	30.979	27.2087	30.8051	33.5197	31.448	21.3794	33.502	17.8141	31.8989	33.2482	29.1478	34.4958	34.3781	40.4487	37.3342	36.98	33.0335	29.8899	37.7042
Tiglic acid	397.714	99.0446	Lipids and lipid-like molecules	1.86158	0.0136186	0.110896	1.16316	0.218049	397.714	99.0446	2.96229	2.71681	3.09984	2.75967	2.94989	2.67163	2.60657	2.7711	3.46536	2.70897	2.32334	2.89714	1.72419	2.45925	2.23231	2.93002	2.97276	2.54078	2.2394	2.36542
3-Methylhistidine	428.116	170.092	Organic acids and derivatives	1.85338	0.021069	0.240796	0.78263	-0.353597	428.116	170.092	0.233499	0.233772	0.182575	0.285391	0.214776	0.231085	0.221911	0.131587	0.31322	0.158031	0.265092	0.260697	0.291425	0.279666	0.242973	0.40599	0.333222	0.265346	0.265892	0.208203
3-Hydroxymethylglutaric acid	397.707	161.045	Lipids and lipid-like molecules	1.84808	0.0154811	0.117151	1.14754	0.19854	397.707	161.045	55.476	51.0642	57.9688	51.3672	54.4589	50.9183	49.4369	51.4288	66.3006	50.7787	44.5956	54.4144	34.0047	46.4691	44.3201	54.2582	55.1596	47.8113	43.3418	45.4998
Imidazole-4-acetaldehyde	124.799	111.055	Organoheterocyclic compounds	1.82487	0.0352672	0.26822	1.91691	0.938784	124.799	111.055	1.37581	0.828398	0.89865	1.14583	2.57864	2.581	0.586211	1.12344	3.04101	0.6856	0.822115	0.596217	0.85863	1.01924	0.991238	0.443194	0.557217	0.83152	0.82071	0.803937
Adrenic acid	37.7136	331.264	Lipids and lipid-like molecules	1.79942	0.00808561	0.0877786	1.29125	0.36877	37.7136	331.264	22.0856	24.9037	18.5011	17.3163	14.5812	14.7577	21.9338	16.8587	25.8727	22.516	18.2038	16.1157	14.3135	15.6102	16.6857	12.6743	11.9256	16.9774	19.2816	12.5792
PC(P-18:1(11Z)/22:5(4Z,7Z,10Z,13Z,16Z))	163.958	818.604	Lipids and lipid-like molecules	1.76975	0.00562823	0.170477	1.26173	0.335409	163.958	818.604	0.277394	0.240814	0.267301	0.244333	0.277847	0.271186	0.218665	0.297015	0.2672	0.322575	0.223825	0.240151	0.221108	0.235577	0.199282	0.260244	0.202211	0.216234	0.241283	0.0875747
2-Aminoisobutyric acid	322.162	104.071	Organic acids and derivatives	1.76108	0.0125756	0.218359	1.25621	0.329081	322.162	104.071	1.38473	1.66522	1.3359	1.62967	1.37506	1.729	1.79601	1.54764	1.73081	0.913922	1.22426	0.910745	0.986449	1.21558	1.04093	1.04213	1.17325	1.65156	1.48236	1.29932
Malic acid	588.357	133.014	Organic acids and derivatives	1.72573	0.00634846	0.0793655	1.18166	0.240815	588.357	133.014	11.5356	12.069	11.2093	10.3725	9.02266	10.4713	12.3551	11.0708	12.1986	10.9218	10.8525	10.4817	9.64816	9.61337	10.0523	6.79959	9.35473	9.75752	10.6478	6.9197
Niacinamide	59.703	123.055	Organoheterocyclic compounds	1.71787	0.0337742	0.265568	1.06327	0.0885074	59.703	123.055	25.4695	28.1387	27.6464	25.4811	27.0917	27.4508	29.4976	24.4284	27.3402	25.5761	24.9306	25.7261	22.9044	28.5003	26.4814	23.9546	25.3375	25.749	24.789	23.7931
gamma-Glutamylglutamic acid	488.969	277.103	Organic acids and derivatives	1.70963	0.0255518	0.250288	1.19265	0.254165	488.969	277.103	0.153336	0.223858	0.179843	0.201356	0.194651	0.153006	0.165059	0.166799	0.199744	0.195207	0.185861	0.152201	0.128788	0.172964	0.157505	0.117895	0.161155	0.172966	0.190721	0.0967438
Cytidine	262.377	244.092	Nucleosides, nucleotides, and analogues	1.70491	0.00830989	0.195521	1.24109	0.311611	262.377	244.092	3.92414	3.92518	3.89421	4.18932	4.25813	3.71444	4.30531	4.32293	5.00726	3.75227	3.88077	3.65278	3.09951	4.07246	3.4555	3.2599	3.13879	3.82451	3.53784	1.34957
N2-gamma-Glutamylglutamine	456.08	276.118	Organic acids and derivatives	1.69354	0.0291188	0.257437	1.20066	0.263833	456.08	276.118	0.544191	0.802356	0.599547	0.615367	0.621859	0.520432	0.537438	0.655781	0.736901	0.450592	0.686016	0.541045	0.523787	0.441445	0.467456	0.38248	0.476234	0.550841	0.567135	0.43114
D-Glucose	243.048	179.056	Organic oxygen compounds	1.69353	0.0147476	0.114796	1.14962	0.201155	243.048	179.056	2.05092	1.93807	1.86803	1.62365	1.94794	1.74236	1.53366	1.85085	1.71196	1.62095	1.80591	1.4309	1.25703	1.65143	1.80729	1.22342	1.41519	1.55704	1.72039	1.69168
Acetylglycine	336.542	116.035	Organic acids and derivatives	1.68313	0.0124445	0.106453	1.13662	0.184753	336.542	116.035	2.41964	2.62796	2.67705	2.35103	2.26024	2.56127	2.38763	2.58665	2.89734	2.85824	2.21088	2.29058	2.39777	2.45468	2.79525	2.10943	2.1992	2.28857	2.08783	1.71247
5-Methylcytosine	220.117	126.066	Organoheterocyclic compounds	1.67611	0.0218456	0.242431	1.23823	0.308279	220.117	126.066	0.648851	0.41049	0.639589	0.683791	0.688007	0.502193	0.516579	0.576074	0.657053	0.561718	0.532013	0.66739	0.452428	0.481417	0.415701	0.54029	0.435726	0.515661	0.473621	0.237977
Thymidine	93.8949	241.083	Nucleosides, nucleotides, and analogues	1.67364	0.0197775	0.128683	1.20248	0.266018	93.8949	241.083	6.34167	5.38459	5.15391	5.81777	5.38407	3.73728	4.83968	4.29837	5.69296	4.83492	3.61076	3.99967	3.44695	4.25283	3.86036	5.93536	4.35723	3.77208	4.45053	5.12991
Hypoxanthine	471.593	137.046	Organoheterocyclic compounds	1.67219	0.0385328	0.275219	1.17128	0.228085	471.593	137.046	2.21353	2.55128	3.0307	2.08463	2.54548	2.27139	2.92412	3.02449	2.56671	2.01672	2.33853	2.07076	1.82812	2.46944	1.94919	1.58883	2.34289	2.2022	1.90933	2.84046
LysoPC(P-18:1(9Z))	213.469	506.361	Lipids and lipid-like molecules	1.67014	0.0202356	0.23894	1.29358	0.371366	213.469	506.361	0.0159723	0.0172088	0.0167503	0.0212887	0.0143832	0.0142493	0.0117389	0.0171156	0.0207306	0.0125352	0.0114286	0.0142436	0.0105703	0.0134406	0.0101321	0.0147495	0.0152976	0.014536	0.0158038	0.005011
But-2-enoic acid	96.1499	85.0288	Lipids and lipid-like molecules	1.66672	0.00835443	0.0890678	1.19716	0.259616	96.1499	85.0288	1.55841	1.36476	1.44784	1.91314	1.45765	1.87143	1.60812	1.63443	1.9398	1.81021	1.42056	1.39632	1.41589	1.52945	1.53118	1.45659	1.45027	0.837989	1.32714	1.50559
Guanosine monophosphate	487.382	362.051	Nucleosides, nucleotides, and analogues	1.66528	0.0209911	0.131378	1.163	0.217851	487.382	362.051	2.50951	2.94475	2.77503	2.16809	2.35822	2.57589	3.19353	2.97503	3.0494	2.66643	2.4913	2.31791	1.96634	2.66189	2.14841	1.76854	2.71791	2.49847	2.03905	2.7916
Dihydroprudomenin	487.166	495.148	Phenylpropanoids and polyketides	1.65246	0.0487669	0.296873	1.26505	0.339194	487.166	495.148	0.0883343	0.128794	0.118835	0.0895477	0.102911	0.105515	0.14973	0.149725	0.120717	0.0892999	0.101439	0.0874123	0.0532928	0.131158	0.0781439	0.051646	0.11203	0.0964202	0.0709582	0.121346
Heptadecanoyl carnitine	203.355	414.358	Lipids and lipid-like molecules	1.65195	0.0286474	0.256573	0.759835	-0.396241	203.355	414.358	0.0113616	0.0137575	0.0172799	0.0146841	0.0186692	0.0179061	0.0166115	0.00884574	0.0132931	0.0180296	0.0189333	0.01191	0.0137735	0.0198369	0.0159561	0.0310178	0.0216253	0.0199207	0.0206175	0.0243969
PC(15:0/16:0)	162.152	720.553	Lipids and lipid-like molecules	1.64492	0.0324368	0.263129	0.838291	-0.254476	162.152	720.553	0.476572	0.451766	0.521055	0.388333	0.604459	0.456573	0.542286	0.410087	0.503127	0.371056	0.456197	0.488539	0.547304	0.697514	0.667854	0.526755	0.619928	0.592313	0.654925	0.385511
LysoPI(18:0/0:0)	275.61	601.336	Lipids and lipid-like molecules	1.64199	0.0433249	0.286223	1.16843	0.224576	275.61	601.336	0.0523291	0.0522561	0.0457382	0.0479568	0.0498103	0.0422379	0.0513108	0.0579312	0.0577304	0.0449782	0.032947	0.0508178	0.0270822	0.0557565	0.0428994	0.0437579	0.043837	0.0508185	0.0483131	0.0336442
trans-Hexadec-2-enoyl carnitine	206.456	398.327	Lipids and lipid-like molecules	1.64188	0.044249	0.288157	0.816773	-0.291992	206.456	398.327	0.258672	0.256916	0.269972	0.26762	0.296951	0.341836	0.352179	0.24671	0.341151	0.210388	0.330367	0.255677	0.311246	0.318215	0.266268	0.441476	0.312642	0.431182	0.315264	0.497693
Butyrylcarnitine	282.329	232.154	Lipids and lipid-like molecules	1.64094	0.0246817	0.248304	0.598172	-0.741368	282.329	232.154	0.744487	1.34496	1.24899	2.07946	1.45451	1.87148	1.71166	0.903172	0.966176	1.08183	1.54285	1.6841	3.35753	1.51258	1.59622	3.6972	1.92427	2.99086	0.72114	3.38611
Adenine	250.162	134.047	Organoheterocyclic compounds	1.61892	0.0228617	0.135152	0.773529	-0.370473	250.162	134.047	16.8803	13.9637	15.8862	18.1709	12.957	15.3565	10.719	11.6286	13.0625	21.0237	15.6953	21.4859	25.6482	15.4248	19.9144	26.1788	20.2017	20.8629	11.7986	16.2514
5'-Methylthioadenosine	92.899	298.096	Nucleosides, nucleotides, and analogues	1.6185	0.0350459	0.267838	0.925063	-0.112376	92.899	298.096	13.8676	15.0643	15.0673	15.6209	14.4729	13.3604	13.5226	12.4849	13.2522	13.4673	14.1697	15.3782	16.3097	14.719	14.6856	16.001	14.0163	17.044	13.1106	16.1018
Cytidine monophosphate N-acetylneuraminic acid	467.382	613.142	Nucleosides, nucleotides, and analogues	1.5901	0.0171782	0.122127	1.18858	0.249235	467.382	613.142	0.0902172	0.0985937	0.106139	0.0802815	0.0827523	0.100472	0.104161	0.0820077	0.11741	0.0674883	0.083674	0.0770241	0.0920847	0.0903758	0.083765	0.060447	0.0710234	0.0746745	0.0729431	0.0760344
PS(20:3(8Z,11Z,14Z)/22:2(13Z,16Z))	219.299	866.591	Lipids and lipid-like molecules	1.56747	0.0183758	0.235256	0.749157	-0.416661	219.299	866.591	0.0260626	0.0277615	0.0210419	0.0248373	0.0176909	0.0211839	0.0354771	0.0204095	0.0257546	0.0042886	0.0290594	0.0245517	0.0278407	0.0296342	0.0382511	0.0312153	0.0292691	0.0362939	0.0255677	0.0279976
PC(P-18:0/16:0)	155.789	746.605	Lipids and lipid-like molecules	1.56657	0.0468366	0.293293	1.1618	0.216364	155.789	746.605	1.166	0.812651	0.89598	0.70588	0.869891	0.920656	0.806724	0.979016	0.936242	1.03745	0.760543	0.972103	0.667762	0.776833	0.893931	0.959152	0.613045	0.875825	0.74953	0.590178
PS(18:4(6Z,9Z,12Z,15Z)/20:1(11Z))	221.013	810.528	Lipids and lipid-like molecules	1.56313	0.0454557	0.290602	0.912025	-0.132855	221.013	810.528	0.150567	0.137158	0.147316	0.17746	0.150012	0.167138	0.157461	0.178887	0.15585	0.144079	0.165004	0.163091	0.171764	0.149597	0.160949	0.151385	0.203193	0.175218	0.18713	0.189646
N5-Carboxyaminoimidazole ribonucleotide	327.81	340.055	Organic oxygen compounds	1.55672	0.0228458	0.244402	0.802382	-0.317639	327.81	340.055	0.349083	0.611687	0.44325	0.614378	0.536081	0.605728	0.406249	0.511292	0.522572	0.427217	0.60021	0.56777	0.608003	0.504922	0.601	0.694065	0.805078	0.7792	0.389084	0.716434
Hydroxyphenyllactic acid	212.046	181.05	Phenylpropanoids and polyketides	1.54238	0.0203841	0.130056	0.819387	-0.287383	212.046	181.05	1.10156	0.96455	1.0817	1.32245	1.54627	0.808003	1.16613	0.852499	1.29172	0.86468	1.47606	1.11431	1.12184	1.70665	1.18032	1.46543	1.43964	1.28041	1.33772	1.30174
L-2-Hydroxyglutaric acid	197.541	147.03	Lipids and lipid-like molecules	1.53741	0.0427992	0.17567	1.10756	0.147386	197.541	147.03	0.903557	1.06988	1.13473	0.923014	1.02807	1.01097	1.01161	0.9922	1.18997	0.928859	0.851278	1.00686	0.967763	0.874417	0.844701	1.16425	0.806868	0.957376	0.807496	0.921967
Linoleic acid	37.2826	279.233	Lipids and lipid-like molecules	1.52942	0.0217694	0.133001	1.18021	0.239046	37.2826	279.233	16.8559	20.4358	16.5989	12.787	13.3269	13.1562	17.0088	15.9827	20.084	17.8631	13.8877	15.1761	14.3922	13.8883	15.2264	9.83737	12.8028	14.8659	13.8482	15.1172
1-deoxy-1-(N6-lysino)-D-fructose	486.6	132.03	Organic acids and derivatives	1.51379	0.0461461	0.181341	0.854079	-0.227559	486.6	132.03	0.753179	0.772796	0.726777	0.908841	0.602434	0.728537	0.976674	0.690948	0.73774	1.06798	0.982157	0.811707	1.21818	1.03354	0.798997	0.705121	0.947384	0.930483	0.924536	0.974787
Pelargonic acid	52.6717	157.123	Lipids and lipid-like molecules	1.49693	0.0203406	0.12996	1.17372	0.231087	52.6717	157.123	46.2472	44.0085	54.895	43.9083	47.7081	50.516	40.1029	37.2899	57.6185	53.4936	45.8751	39.7778	42.278	41.6902	40.0415	45.0002	39.7209	25.3617	40.9605	44.6621
N-Acetyl-L-aspartic acid	420.622	174.04	Organic acids and derivatives	1.48614	0.0305541	0.152896	1.0818	0.113436	420.622	174.04	334.745	382.84	343.133	316.491	313.53	350.01	357.683	326.966	371.683	349.116	297.291	298.844	328.424	357.344	367.606	299.578	307.545	295.446	298.872	334.658
PS(20:5(5Z,8Z,11Z,14Z,17Z)/18:1(9Z))	221.898	808.512	Lipids and lipid-like molecules	1.47009	0.0344385	0.26677	0.894854	-0.160275	221.898	808.512	0.136989	0.139381	0.136008	0.158463	0.155399	0.162535	0.126286	0.155858	0.152068	0.118259	0.130114	0.165272	0.15627	0.171305	0.14839	0.167672	0.179509	0.170309	0.136413	0.18534
PS(18:0/22:6(4Z,7Z,10Z,13Z,16Z,19Z))	220.172	836.543	Lipids and lipid-like molecules	1.45828	0.0489989	0.29729	0.926447	-0.11022	220.172	836.543	3.37889	3.05026	3.10603	3.37271	3.07273	3.04349	3.51562	2.87481	3.41022	3.21369	2.73248	3.59008	3.59596	3.82066	3.74317	3.24308	3.70311	3.25942	3.47332	3.42079
N1-Methyl-4-pyridone-3-carboxamide	84.9536	153.066	Organoheterocyclic compounds	1.44457	0.0285056	0.256309	0.567886	-0.816328	84.9536	153.066	2.57577	3.68457	2.58891	3.23091	0.381363	3.24145	3.62764	0.118809	0.128363	1.98783	3.7626	2.66678	3.93453	0.317069	2.6082	3.84483	5.86328	4.30413	5.41196	5.26189
Deoxycytidine	227.422	226.083	Nucleosides, nucleotides, and analogues	1.41668	0.0226578	0.134761	1.24882	0.320569	227.422	226.083	0.921001	0.835503	0.838119	0.776708	0.947493	0.885588	0.970489	0.852078	1.0495	0.872595	0.661158	0.62052	0.634088	0.958721	0.941332	0.721084	0.863779	0.787197	0.714486	0.263634
Ethyl dodecanoate	97.0443	227.201	Lipids and lipid-like molecules	1.40389	0.0328817	0.157717	1.15657	0.209853	97.0443	227.201	0.245544	0.219662	0.231846	0.161561	0.167446	0.252742	0.180096	0.227987	0.233998	0.216292	0.194085	0.176314	0.179641	0.160718	0.222037	0.195722	0.17304	0.219638	0.16819	0.158473
D-Glutamine	394.479	145.061	Organic acids and derivatives	1.39579	0.0453527	0.180041	1.13873	0.187426	394.479	145.061	41.9596	51.6071	35.2521	35.3242	35.7629	39.4193	48.0534	43.2961	48.2993	37.6329	40.8693	36.7785	36.1657	35.949	41.7852	29.7794	31.5711	42.3476	38.7293	31.877
Ethyl tetradecanoate	96.752	255.233	Lipids and lipid-like molecules	1.37257	0.0397599	0.170132	1.07749	0.107671	96.752	255.233	2.25326	2.23318	2.17479	1.78238	1.91519	2.08717	2.11035	2.37449	2.33539	2.31449	2.05845	2.08756	1.92374	1.96368	2.24546	1.90188	1.89	1.97511	2.07833	1.9045
Pentadecanoic acid	44.1779	241.217	Lipids and lipid-like molecules	1.3495	0.0388286	0.168407	1.23033	0.29905	44.1779	241.217	1.96705	1.5414	1.86697	1.1426	1.31454	1.48907	2.22444	1.95628	2.25006	1.60685	1.1672	1.06648	1.50379	1.26461	1.49485	1.17501	1.98188	1.5074	1.34625	1.60193
Palmitoleic acid	37.2826	253.217	Lipids and lipid-like molecules	1.32793	0.044694	0.178941	1.19716	0.259611	37.2826	253.217	33.2699	31.7805	29.8121	19.7072	22.9265	21.6398	35.8719	32.8778	38.3099	31.2559	27.7733	29.3494	22.4424	23.8634	23.9163	18.8771	20.4214	26.2676	28.2411	27.3131
(Z)-2-(5-Tetradecenyl)cyclobutanone	33.342	265.252	Organic oxygen compounds	1.13488	0.0193179	0.237197	0.733729	-0.44668	33.342	265.252	0.691877	0.806801	0.754307	0.950288	0.985265	0.944544	0.584768	1.02732	0.00773543	0.934927	1.10538	0.846627	1.01967	1.10587	1.27597	1.11183	1.09003	0.966047	0.740008	1.21631
