# Supplementary material for: Sevoflurane exposure in early life: mitochondrial dysfunction and neurotoxicity in immature rat brains without long-term memory loss
Source: Sci Rep. 2024 Nov 20;14:28747. doi: 10.1038/s41598-024-79150-3 (PMC11579499; doi:10.1038/s41598-024-79150-3)
Supplement: Supplementary file 15 — Supplementary Material 15 [file 41598_2024_79150_MOESM15_ESM.xlsx]

## Sheet: Sheet1
Pathway Name	Match Status	p	-log(p)	Holm p	FDR	Impact	Details	Metabolites
Caffeine metabolism	1/12	0.0001237	3.9076	0.003711	0.003711	0	KEGG	3,7-Dimethyluric acid
Aminoacyl-tRNA biosynthesis	2/48	0.00031307	3.5044	0.0090791	0.0038343	0.16667	KEGG	L-Phenylalanine;L-Serine
Fructose and mannose metabolism	1/18	0.00051124	3.2914	0.014315	0.0038343	0.03313	KEGG	D-Sorbitol
Galactose metabolism	1/27	0.00051124	3.2914	0.014315	0.0038343	0	KEGG	D-Sorbitol
Glycine, serine and threonine metabolism	2/34	0.00081314	3.0898	0.021142	0.0042156	0.29329	KEGG	L-Serine,Sarcosine
Synthesis and degradation of ketone bodies	1/5	0.0010306	2.9869	0.025766	0.0042156	0	KEGG	(R)-3-Hydroxybutanoate
Butanoate metabolism	1/15	0.0010306	2.9869	0.025766	0.0042156	0	KEGG	(R)-3-Hydroxybutanoate
Phenylalanine, tyrosine and tryptophan biosynthesis	1/4	0.0015397	2.8126	0.035414	0.0042156	0.5	KEGG	L-Phenylalanine
Phenylalanine metabolism	1/12	0.0015397	2.8126	0.035414	0.0042156	0.35714	KEGG	L-Phenylalanine
Glyoxylate and dicarboxylate metabolism	2/32	0.0015428	2.8117	0.035414	0.0042156	0.04233	KEGG	(S)-Malate,L-Serine
Citrate cycle (TCA cycle)	1/20	0.0015457	2.8109	0.035414	0.0042156	0.04412	KEGG	(S)-Malate,
Histidine metabolism	3/16	0.0038902	2.41	0.073914	0.0089308	0.2377	KEGG	Imidazole-4-acetaldehyde; Histamine; N(pi)-Methyl-L-histidine;
Pyruvate metabolism	2/22	0.0041578	2.3811	0.074841	0.0089308	0.0311	KEGG	(S)-Malate; (S)-Lactate;
Pentose and glucuronate interconversions	1/18	0.004774	2.3211	0.081157	0.0089308	0.17188	KEGG	Xylitol
Arginine and proline metabolism	1/38	0.004823	2.3167	0.081157	0.0089308	0.02346	KEGG	N-Acetylputrescine
Sphingolipid metabolism	1/21	0.0052349	2.2811	0.081157	0.0089308	0	KEGG	L-Serine
Glycolysis / Gluconeogenesis	2/26	0.0053005	2.2757	0.081157	0.0089308	0.00021	KEGG	S)-Lactate; beta-D-Glucose
Pyrimidine metabolism	4/39	0.0053585	2.271	0.081157	0.0089308	0.08755	KEGG	Uridine; Cytidine; Deoxycytidine; Thymidine;
Glycosylphosphatidylinositol (GPI)-anchor biosynthesis	1/14	0.0083718	2.0772	0.10046	0.013219	0.00399	KEGG	Phosphatidylethanolamine;
Nicotinate and nicotinamide metabolism	2/15	0.009796	2.0089	0.10776	0.014694	0.1943	KEGG	Nicotinamide; N1-Methyl-4-pyridone-5-carboxamide;
Amino sugar and nucleotide sugar metabolism	1/37	0.017178	1.765	0.17178	0.02454	0.0067	KEGG	CMP-N-acetylneuraminate;
Purine metabolism	4/66	0.018244	1.7389	0.17178	0.024879	0.11685	KEGG	Xanthine;GMP; Hypoxanthine;Adenine
Cysteine and methionine metabolism	2/33	0.02126	1.6724	0.17178	0.026123	0.04273	KEGG	5'-Methylthioadenosine; ; L-Serine;
Linoleic acid metabolism	2/5	0.021694	1.6637	0.17178	0.026123	1	KEGG	Linoleate; Phosphatidylcholine;
Biosynthesis of unsaturated fatty acids	1/36	0.021769	1.6622	0.17178	0.026123	0	KEGG	Linoleate
Alanine, aspartate and glutamate metabolism	1/28	0.030554	1.5149	0.17178	0.034754	0.08654	KEGG	N-Acetyl-L-aspartate;
Arachidonic acid metabolism	1/36	0.032437	1.489	0.17178	0.034754	0	KEGG	Phosphatidylcholine
alpha-Linolenic acid metabolism	1/13	0.032437	1.489	0.17178	0.034754	0	KEGG	Phosphatidylcholine
Glycerophospholipid metabolism	4/36	0.039704	1.4012	0.17178	0.041073	0.26332	KEGG	Phosphatidylethanolamine; Phosphatidylcholine; 1-Acyl-sn-glycero-3-phosphocholine Phosphatidylserine
D-Glutamine and D-glutamate metabolism	1/6	0.045353	1.3434	0.17178	0.045353	0	KEGG	D-Glutamine
