# Supplementary material for: Sevoflurane exposure in early life: mitochondrial dysfunction and neurotoxicity in immature rat brains without long-term memory loss
Source: Sci Rep. 2024 Nov 20;14:28747. doi: 10.1038/s41598-024-79150-3 (PMC11579499; doi:10.1038/s41598-024-79150-3)
Supplement: Supplementary file 16 — Supplementary Material 16 [file 41598_2024_79150_MOESM16_ESM.xlsx]

## Sheet: Canonical pathways
Ingenuity Canonical Pathways	-log(p-value)	Ratio	z-score	Molecules
Purine Ribonucleosides Degradation to Ribose-1-phosphate	5,39E00	1,5E-01	#NUM!	adenine,hypoxanthine,xanthine
Purine Nucleotides Degradation II (Aerobic)	4,6E00	8,33E-02	#NUM!	GMP,hypoxanthine,xanthine
S-methyl-5'-thioadenosine Degradation II	4,29E00	2,86E-01	#NUM!	5'-methylthioadenosine,adenine
Adenine and Adenosine Salvage III	3,48E00	1,18E-01	#NUM!	adenine,hypoxanthine
Salvage Pathways of Pyrimidine Deoxyribonucleotides	3,34E00	0.1	#NUM!	deoxycytidine,thymidine
Guanosine Nucleotides Degradation III	3,22E00	8,7E-02	#NUM!	GMP,xanthine
Glycine Betaine Degradation	3,22E00	8,7E-02	#NUM!	L-serine,sarcosine
Adenosine Nucleotides Degradation II	3,08E00	7,41E-02	#NUM!	hypoxanthine,xanthine
Histamine Degradation	2,95E00	6,45E-02	#NUM!	histamine,imidazole-4-acetaldehyde
Histamine Biosynthesis	2,32E00	3,33E-01	#NUM!	histamine
tRNA Charging	2,12E00	2,44E-02	#NUM!	L-phenylalanine,L-serine
Sorbitol Degradation I	2,1E00	0.2	#NUM!	sorbitol
Phosphatidylethanolamine Biosynthesis III	2,1E00	0.2	#NUM!	L-serine
Glycine Biosynthesis I	2,02E00	1,67E-01	#NUM!	L-serine
L-serine Degradation	2,02E00	1,67E-01	#NUM!	L-serine
Spermine Biosynthesis	1,96E00	1,43E-01	#NUM!	5'-methylthioadenosine
Spermidine Biosynthesis I	1,96E00	1,43E-01	#NUM!	5'-methylthioadenosine
Tyrosine Biosynthesis IV	1,96E00	1,43E-01	#NUM!	L-phenylalanine
Cysteine Biosynthesis/Homocysteine Degradation	1,9E00	1,25E-01	#NUM!	L-serine
Xanthine and Xanthosine Salvage	1,85E00	1,11E-01	#NUM!	xanthine
Salvage Pathways of Pyrimidine Ribonucleotides	1,84E00	1,74E-02	#NUM!	cytidine,uridine
Pyruvate Fermentation to Lactate	1,8E00	0.1	#NUM!	L-lactic acid
Guanine and Guanosine Salvage I	1,8E00	0.1	#NUM!	GMP
Adenine and Adenosine Salvage I	1,8E00	0.1	#NUM!	adenine
D-glucuronate Degradation I	1,76E00	9,09E-02	#NUM!	xylitol
Phenylalanine Degradation I (Aerobic)	1,76E00	9,09E-02	#NUM!	L-phenylalanine
Diphthamide Biosynthesis	1,72E00	8,33E-02	#NUM!	5'-methylthioadenosine
NAD Biosynthesis III	1,72E00	8,33E-02	#NUM!	niacinamide
FXR/RXR Activation	1,7E00	1,46E-02	#NUM!	D-glucose,xylitol
Serine Biosynthesis	1,66E00	7,14E-02	#NUM!	L-serine
dTMP De Novo Biosynthesis	1,66E00	7,14E-02	#NUM!	L-serine
Aspartate Degradation II	1,66E00	7,14E-02	#NUM!	L-malic acid
Ceramide Biosynthesis	1,6E00	6,25E-02	#NUM!	L-serine
Selenocysteine Biosynthesis II (Archaea and Eukaryotes)	1,6E00	6,25E-02	#NUM!	L-serine
4-hydroxybenzoate Biosynthesis	1,6E00	6,25E-02	#NUM!	4-hydroxyphenyllactic acid, (DL)-isomer
Type II Diabetes Mellitus Signaling	1,56E00	1,23E-02	#NUM!	D-glucose,sorbitol
Folate Polyglutamylation	1,55E00	5,56E-02	#NUM!	L-serine
Superpathway of Serine and Glycine Biosynthesis I	1,53E00	5,26E-02	#NUM!	L-serine
Apelin Muscle Signaling Pathway	1,46E00	4,55E-02	#NUM!	D-glucose
Urate Biosynthesis/Inosine 5'-phosphate Degradation	1,44E00	4,35E-02	#NUM!	xanthine
Glucose and Glucose-1-phosphate Degradation	1,43E00	4,17E-02	#NUM!	D-glucose
γ-linolenate Biosynthesis II (Animals)	1,43E00	4,17E-02	#NUM!	linoleic acid
Folate Transformations I	1,36E00	3,57E-02	#NUM!	L-serine
Putrescine Degradation III	1,29E00	3,03E-02	#NUM!	N-acetylputrescine
Airway Inflammation in Asthma	1,28E00	2,94E-02	#NUM!	histamine
Phenylalanine Degradation IV (Mammalian, via Side Chain)	1,28E00	2,94E-02	#NUM!	L-phenylalanine
Vitamin-C Transport	1,28E00	2,94E-02	#NUM!	D-glucose
Cysteine Biosynthesis III (mammalia)	1,24E00	2,7E-02	#NUM!	L-serine
Purine Nucleotides De Novo Biosynthesis II	1,2E00	2,44E-02	#NUM!	GMP
TCA Cycle II (Eukaryotic)	1,19E00	2,38E-02	#NUM!	L-malic acid
Gluconeogenesis I	1,14E00	2,13E-02	#NUM!	L-malic acid
tRNA Splicing	1,11E00	1,96E-02	#NUM!	niacinamide
Phototransduction Pathway	1,04E00	1,67E-02	#NUM!	GMP
Sirtuin Signaling Pathway	1,03E00	6,17E-03	#NUM!	malic acid,niacinamide
PFKFB4 Signaling Pathway	1,03E00	1,61E-02	#NUM!	D-glucose
Maturity Onset Diabetes of Young (MODY) Signaling	1,02E00	1,59E-02	#NUM!	D-glucose
Wnt/Ca+ pathway	1,01E00	1,54E-02	#NUM!	GMP
Superpathway of Methionine Degradation	9,71E-01	1,41E-02	#NUM!	L-serine
Growth Hormone Signaling	9,51E-01	1,33E-02	#NUM!	D-glucose
Renal Cell Carcinoma Signaling	9,14E-01	1,22E-02	#NUM!	malic acid
IL-12 Signaling and Production in Macrophages	7,08E-01	7,3E-03	#NUM!	D-glucose
Cellular Effects of Sildenafil (Viagra)	6,88E-01	6,94E-03	#NUM!	GMP
Insulin Receptor Signaling	6,86E-01	6,9E-03	#NUM!	D-glucose
Granulocyte Adhesion and Diapedesis	6,14E-01	5,71E-03	#NUM!	histamine
Tumor Microenvironment Pathway	5,93E-01	5,41E-03	#NUM!	D-glucose
Hepatic Fibrosis / Hepatic Stellate Cell Activation	5,83E-01	5,26E-03	#NUM!	D-glucose
Agranulocyte Adhesion and Diapedesis	5,75E-01	5,15E-03	#NUM!	histamine
Insulin Secretion Signaling Pathway	4,6E-01	3,75E-03	#NUM!	D-glucose

## Sheet: Upstream regulators
Upstream Regulator	Expr Fold Change	Molecule Type	Predicted Activation State	Activation z-score	Flags	p-value of overlap	Target Molecules in Dataset	Mechanistic Network
EGFR		kinase				9,28E-12	adenine,D-glucose,gamma-glutamylglutamate,gamma-glutamylglutamine,hypoxanthine,L-phenylalanine,L-serine,malic acid,N-acetyl-L-aspartic acid,niacinamide,sorbitol,uridine
GNMT		enzyme		1,000	bias	3,23E-08	5'-methylthioadenosine,adenine,D-glucose,L-serine
IL37		cytokine		-1,000	bias	7,86E-07	hypoxanthine,L-phenylalanine,L-serine,thymidine
SLC22A6		transporter				1,73E-06	3-hydroxybutyric acid,4-hydroxyphenyllactic acid, (DL)-isomer,N-acetyl-L-aspartic acid
UCP1		transporter		-0,600		5,96E-06	3-hydroxybutyric acid,adrenic acid,D-glucose,L-serine,sorbitol
PCK1		kinase				7,69E-06	3-hydroxybutyric acid,D-glucose,malic acid
ZC3H10		other				9,44E-06	D-glucose,L-phenylalanine,malic acid
UCP2		transporter				1,14E-05	D-glucose,histamine,L-malic acid
mir-31		microRNA				1,90E-05	3-hydroxybutyric acid,4-hydroxyphenyllactic acid, (DL)-isomer,sorbitol
CPT1B		enzyme		-0,447		2,15E-05	cytidine,GMP,hypoxanthine,L-phenylalanine,malic acid
SIDT2		transporter				4,80E-05	3-hydroxybutyric acid,D-glucose
SIX1		transcription regulator				1,21E-04	cytidine,D-glucose,malic acid
RGS16		enzyme				1,33E-04	3-hydroxybutyric acid,D-glucose
KCNJ11		ion channel				1,33E-04	3-hydroxybutyric acid,D-glucose
GPAM		enzyme				2,04E-04	3-hydroxybutyric acid,D-glucose
NNT		enzyme				2,04E-04	linoleic acid,malic acid
SIRT6		enzyme				3,01E-04	3-hydroxybutyric acid,D-glucose,linoleic acid	3 (2)
TAC1		other				3,10E-04	D-glucose,GMP,histamine
NDP		growth factor				3,22E-04	L-serine,malic acid
FMO3		enzyme				4,67E-04	3-hydroxybutyric acid,D-glucose
GAL		other				6,37E-04	D-glucose,histamine
CRBN		enzyme				7,32E-04	D-glucose,N-acetylputrescine
ATXN1		transcription regulator				7,32E-04	D-glucose,N-acetyl-L-aspartic acid
CREB3L3		transcription regulator				8,86E-04	3-hydroxybutyric acid,D-glucose
DGAT2		enzyme				9,41E-04	D-glucose,linoleic acid
LPIN1		phosphatase				1,11E-03	D-glucose,linoleic acid
SLC2A1		transporter				1,11E-03	D-glucose,malic acid
ACACB		enzyme				1,24E-03	D-glucose,malic acid
SLC5A2		transporter				1,33E-03	D-glucose
STPG4		other				1,33E-03	5-methylcytosine
C2CD4B		other				1,33E-03	D-glucose
MAGEL2		enzyme				1,33E-03	D-glucose
ZBED3		transcription regulator				1,33E-03	D-glucose
UTS2B		other				1,33E-03	D-glucose
POMGNT1		enzyme				1,33E-03	D-glucose
KBTBD2		other				1,33E-03	D-glucose
FADS1		enzyme				1,33E-03	D-glucose
PAH		enzyme				1,33E-03	L-phenylalanine
mir-802		microRNA				1,33E-03	D-glucose
CDK5RAP1		enzyme				1,33E-03	D-glucose
RPH3AL		other				1,33E-03	D-glucose
GANAB		enzyme				1,33E-03	D-glucose
RNF213		enzyme				1,33E-03	D-glucose
TMEFF2		other				1,33E-03	sarcosine
VPS13C		other				1,33E-03	D-glucose
ELOVL5		enzyme				1,43E-03	adrenic acid,D-glucose
CIDEC		other				1,57E-03	3-hydroxybutyric acid,D-glucose
HRH3		G-protein coupled receptor				1,72E-03	D-glucose,histamine
NQO1		enzyme				2,03E-03	3-hydroxybutyric acid,D-glucose
ATP7B		transporter				2,19E-03	D-glucose,malic acid
AQP7		transporter				2,36E-03	5'-methylthioadenosine,D-glucose
TFE3		transcription regulator				2,63E-03	D-glucose,L-phenylalanine
Becn2		other				2,67E-03	D-glucose
Gm26504		other				2,67E-03	D-glucose
MGAT5B		enzyme				2,67E-03	D-glucose
CEP19		other				2,67E-03	D-glucose
SNRPN		other				2,67E-03	D-glucose
CTHRC1		other				2,67E-03	D-glucose
GLMP		transcription regulator				2,67E-03	D-glucose
ICA1		other				2,67E-03	D-glucose
INSL5		other				2,67E-03	D-glucose
DGKB		kinase				2,67E-03	D-glucose
SLC25A25		transporter				2,67E-03	D-glucose
SLC30A8		transporter				2,67E-03	D-glucose
CA5B		enzyme				2,67E-03	D-glucose
PHPT1		phosphatase				2,67E-03	D-glucose
SLC9B2		transporter				2,67E-03	D-glucose
SYTL4		transporter				2,67E-03	D-glucose
HTR1B		G-protein coupled receptor				2,67E-03	D-glucose
ACVR2B		kinase				2,67E-03	D-glucose
PAM		enzyme				2,67E-03	oleylamide
CA5A		enzyme				2,67E-03	D-glucose
TYMP		growth factor				2,67E-03	thymidine
GRB14		other				2,67E-03	D-glucose
STX1A		transporter				2,67E-03	D-glucose
AP1M2		transporter				2,67E-03	D-glucose
G6PC2		phosphatase				2,67E-03	D-glucose
HK1		kinase				2,67E-03	D-glucose
CDKAL1		enzyme				2,67E-03	D-glucose
DLGAP3		other				2,67E-03	D-glucose
MPG		enzyme				2,67E-03	D-glucose
NOCT		transcription regulator				2,67E-03	D-glucose
Fxyd2		other				2,67E-03	D-glucose
Cyp2j9		enzyme				2,67E-03	D-glucose
ZBTB20		transcription regulator				2,81E-03	3-hydroxybutyric acid,D-glucose
AVP		other				3,30E-03	D-glucose,histamine
CACNA1E		ion channel				4,00E-03	D-glucose
SOCS7		other				4,00E-03	D-glucose
ASPSCR1		other				4,00E-03	D-glucose
SPTLC3		enzyme				4,00E-03	L-serine
AQP9		transporter				4,00E-03	D-glucose
SLC22A3		transporter				4,00E-03	histamine
WDR13		other				4,00E-03	D-glucose
MTNR1B		G-protein coupled receptor				4,00E-03	D-glucose
NPBWR1		G-protein coupled receptor				4,00E-03	D-glucose
LINC00538		other				4,00E-03	D-glucose
FBP1		phosphatase				4,00E-03	D-glucose
ACADM		enzyme				4,00E-03	D-glucose
GAD2		enzyme				4,00E-03	D-glucose
TAS1R2		G-protein coupled receptor				4,00E-03	D-glucose
NT5C2		phosphatase				4,00E-03	hypoxanthine
PDIA6		enzyme				4,00E-03	D-glucose
CDO1		enzyme				4,00E-03	D-glucose
Gk		kinase				4,00E-03	D-glucose
Irs4		other				4,00E-03	D-glucose
MTARC2		enzyme				4,00E-03	D-glucose
DECR1		enzyme				4,00E-03	D-glucose
CPT1A		enzyme				4,00E-03	D-glucose
FGF21		growth factor				4,27E-03	3-hydroxybutyric acid,D-glucose
GHR		transmembrane receptor				4,50E-03	D-glucose,linoleic acid
PIK3CA		kinase				4,86E-03	D-glucose,linoleic acid
PKM		kinase				5,23E-03	D-glucose,L-lactic acid
MBOAT4		enzyme				5,32E-03	D-glucose
C1QTNF12		other				5,32E-03	D-glucose
Gm10768		other				5,32E-03	D-glucose
SLC5A1		transporter				5,32E-03	D-glucose
LCLAT1		enzyme				5,32E-03	D-glucose
AGPAT1		enzyme				5,32E-03	D-glucose
SLCO1B1		transporter				5,32E-03	D-glucose
Lao1		enzyme				5,32E-03	L-phenylalanine
KLF14		transcription regulator				5,32E-03	D-glucose
C1QL3		other				5,32E-03	D-glucose
ALX3		transcription regulator				5,32E-03	D-glucose
TK2		kinase				5,32E-03	D-glucose
MGMT		enzyme				5,32E-03	D-glucose
HPRT1		enzyme				5,32E-03	N-acetyl-L-aspartic acid
PANK1		kinase				5,32E-03	D-glucose
CLCN3		ion channel				5,32E-03	D-glucose
MADD		other				5,32E-03	D-glucose
NUAK2		kinase				5,32E-03	D-glucose
FOXO6		transcription regulator				5,32E-03	D-glucose
MBD5		other				5,32E-03	D-glucose
EIF6		translation regulator				5,32E-03	histamine
NUCKS1		kinase				5,32E-03	D-glucose
UPP1		enzyme				5,32E-03	thymidine
APPL1		other				5,32E-03	D-glucose
GLYATL3		enzyme				5,32E-03	oleylamide
PCTP		transporter				5,32E-03	D-glucose
PNPLA2		enzyme				5,61E-03	3-hydroxybutyric acid,D-glucose
C3		peptidase				6,55E-03	D-glucose,histamine
ARRDC3		other				6,65E-03	D-glucose
GBP5		enzyme				6,65E-03	D-glucose
DDAH2		enzyme				6,65E-03	D-glucose
GLS2		enzyme				6,65E-03	D-glucose
SCARB2		transmembrane receptor				6,65E-03	D-glucose
GFRA1		transmembrane receptor				6,65E-03	D-glucose
RIMS2		other				6,65E-03	D-glucose
SSTR5		G-protein coupled receptor				6,65E-03	D-glucose
ABCC9		ion channel				6,65E-03	D-glucose
HADH		enzyme				6,65E-03	D-glucose
C8orf44-SGK3/SGK3		kinase				6,65E-03	D-glucose
FKBP1B		enzyme				6,65E-03	D-glucose
TBC1D4		other				6,65E-03	D-glucose
GCKR		other				6,65E-03	D-glucose
GLUD1		enzyme				6,65E-03	D-glucose
FMO5		enzyme				6,65E-03	D-glucose
ACP1		phosphatase				6,65E-03	D-glucose
SCD		enzyme				6,69E-03	D-glucose,linoleic acid
Osteocalcin		group				7,97E-03	D-glucose
ADRA1		group				7,97E-03	D-glucose
ITPR		group				7,97E-03	D-glucose
Fructose 2,6 Bisphosphatase		group				7,97E-03	D-glucose
IGF2BP2		translation regulator				7,97E-03	D-glucose
CCDC3		other				7,97E-03	D-glucose
GPR12		G-protein coupled receptor				7,97E-03	D-glucose
P2RY13		G-protein coupled receptor				7,97E-03	D-glucose
SLC2A8		transporter				7,97E-03	3-hydroxybutyric acid
SIRT5		enzyme				7,97E-03	malic acid
UCN3		other				7,97E-03	D-glucose
FABP3		transporter				7,97E-03	D-glucose
Irs3		other				7,97E-03	D-glucose
MGAT4A		enzyme				7,97E-03	D-glucose
BCAT2		enzyme				7,97E-03	D-glucose
PRLHR		G-protein coupled receptor				7,97E-03	D-glucose
AGL		enzyme				7,97E-03	D-glucose
PLAAT3		enzyme				7,97E-03	D-glucose
KMT2B		transcription regulator				7,97E-03	D-glucose
OGT		enzyme				8,63E-03	3-hydroxybutyric acid,D-glucose
BBS12		other				9,30E-03	D-glucose
MCU		ion channel				9,30E-03	D-glucose
ARX		transcription regulator				9,30E-03	D-glucose
NDST2		enzyme				9,30E-03	histamine
GPR68		G-protein coupled receptor				9,30E-03	D-glucose
Akr1b7		enzyme				9,30E-03	D-glucose
C1QTNF3		other				9,30E-03	D-glucose
PICK1		enzyme				9,30E-03	D-glucose
WFS1		enzyme				9,30E-03	D-glucose
STEAP4		enzyme				9,30E-03	D-glucose
ST3GAL5		enzyme				9,30E-03	D-glucose
SCG5		other				9,30E-03	D-glucose
APOC1		transporter				9,30E-03	D-glucose
OBP2B		transporter				9,30E-03	D-glucose
SOD2		enzyme				1,01E-02	D-glucose,sorbitol
PEPCK		group				1,06E-02	D-glucose
ENHO		other				1,06E-02	D-glucose
SLC13A5		transporter				1,06E-02	D-glucose
GPR39		G-protein coupled receptor				1,06E-02	D-glucose
ITPRID2		other				1,06E-02	D-glucose
ACOT11		enzyme				1,06E-02	D-glucose
EDN2		growth factor				1,06E-02	D-glucose
LINC01234		other				1,06E-02	L-serine
GAS7		other				1,06E-02	D-glucose
PPP1R3C		phosphatase				1,06E-02	D-glucose
GNAZ		enzyme				1,06E-02	D-glucose
PTPRN		phosphatase				1,06E-02	D-glucose
GNAI1		enzyme				1,06E-02	D-glucose
INPP5K		phosphatase				1,06E-02	D-glucose
PLIN2		other				1,06E-02	D-glucose
SLC12A1		transporter				1,06E-02	D-glucose
KLRB1		transmembrane receptor				1,06E-02	histamine
Apoc3		transporter				1,06E-02	D-glucose
VTCN1		other				1,19E-02	D-glucose
GATM		enzyme				1,19E-02	D-glucose
SULT2B1		enzyme				1,19E-02	D-glucose
UCP3		transporter				1,19E-02	D-glucose
SPTLC1		enzyme				1,19E-02	L-serine
HTR2C		G-protein coupled receptor				1,19E-02	D-glucose
ERCC1		enzyme				1,19E-02	D-glucose
USP2		peptidase				1,19E-02	D-glucose
TRHR		G-protein coupled receptor				1,19E-02	D-glucose
PTPRS		phosphatase				1,19E-02	D-glucose
ADCY5		enzyme				1,19E-02	D-glucose
C4A/C4B		other				1,19E-02	histamine
ADRA2A		G-protein coupled receptor				1,19E-02	D-glucose
SLC37A4		transporter				1,19E-02	D-glucose
SCTR		G-protein coupled receptor				1,19E-02	D-glucose
TNIK		kinase				1,19E-02	D-glucose
RHOC		enzyme				1,19E-02	N-acetyl-L-aspartic acid
PFKFB4		kinase				1,33E-02	xanthine
GPAT3		enzyme				1,33E-02	D-glucose
CUEDC2		other				1,33E-02	malic acid
Proinsulin		group				1,33E-02	D-glucose
mir-375		microRNA				1,33E-02	D-glucose
PHGDH		enzyme				1,33E-02	L-serine
NUCB2		other				1,33E-02	D-glucose
CYP4F2		enzyme				1,33E-02	D-glucose
DUSP6		phosphatase				1,33E-02	D-glucose
Mup1 (includes others)		other				1,33E-02	D-glucose
CXCL14		cytokine				1,33E-02	D-glucose
CCDC80		other				1,33E-02	D-glucose
SLC2A2		transporter				1,33E-02	D-glucose
CES1		enzyme				1,33E-02	D-glucose
PTPRN2		phosphatase				1,33E-02	D-glucose
LIPE		enzyme				1,41E-02	3-hydroxybutyric acid,D-glucose
RPTOR		other				1,45E-02	L-serine,sarcosine
Vacuolar H+ ATPase		complex				1,46E-02	L-phenylalanine
BLVRA		enzyme				1,46E-02	D-glucose
OLFM4		other				1,46E-02	D-glucose
SGMS2		enzyme				1,46E-02	D-glucose
ATXN2		other				1,46E-02	D-glucose
H6PD		enzyme				1,46E-02	D-glucose
VAMP8		transporter				1,46E-02	histamine
mir-378		microRNA				1,46E-02	D-glucose
NUAK1		kinase				1,46E-02	D-glucose
GNAO1		enzyme				1,46E-02	D-glucose
CRY2		enzyme				1,46E-02	D-glucose
MPO		enzyme				1,46E-02	D-glucose
GIPR		G-protein coupled receptor				1,46E-02	D-glucose
Sik1		kinase				1,46E-02	D-glucose
miR-214-3p (and other miRNAs w/seed CAGCAGG)		mature microRNA				1,59E-02	D-glucose
PMCH		other				1,59E-02	D-glucose
GLS		enzyme				1,72E-02	malic acid
ACVR2A		kinase				1,72E-02	D-glucose
SLC22A1		transporter				1,72E-02	D-glucose
PCSK2		peptidase				1,72E-02	D-glucose
NPC1L1		transporter				1,72E-02	D-glucose
GLP1R		G-protein coupled receptor				1,72E-02	D-glucose
VGF		growth factor				1,72E-02	D-glucose
ATP6AP2		transporter				1,85E-02	D-glucose
ADIPOR2		transmembrane receptor				1,85E-02	D-glucose
PFKFB1		kinase				1,85E-02	D-glucose
G protein alphai		group				1,98E-02	D-glucose
CPT1C		enzyme				1,98E-02	D-glucose
DHTKD1		enzyme				1,98E-02	D-glucose
PECAM1		other				1,98E-02	histamine
DNAJC3		other				1,98E-02	D-glucose
ACSL1		enzyme				1,98E-02	D-glucose
AVPR1A		G-protein coupled receptor				1,98E-02	D-glucose
AGRP		other				1,98E-02	D-glucose
ABHD5		enzyme				1,98E-02	D-glucose
PIK3R2		kinase				1,98E-02	D-glucose
CHGA		other				1,98E-02	D-glucose
DBH		enzyme				1,98E-02	D-glucose
SIK3		kinase				2,11E-02	D-glucose
GPBAR1		G-protein coupled receptor				2,11E-02	D-glucose
CARTPT		other				2,11E-02	D-glucose
PDE3B		enzyme				2,11E-02	D-glucose
HNF4G		transcription regulator				2,11E-02	D-glucose
APOA2		transporter				2,11E-02	D-glucose
G6PC		phosphatase				2,11E-02	D-glucose
ENPP2		enzyme				2,11E-02	D-glucose
CLCN5		ion channel				2,24E-02	D-glucose
APOA4		transporter				2,24E-02	D-glucose
CHRM3		G-protein coupled receptor				2,24E-02	D-glucose
IGFBP1		other				2,24E-02	D-glucose
GHSR		G-protein coupled receptor				2,24E-02	D-glucose
PLA2G2E		enzyme				2,24E-02	linoleic acid
GRIN1		ion channel				2,24E-02	D-glucose
OPRM1		G-protein coupled receptor				2,24E-02	D-glucose
CAMKK2		kinase				2,24E-02	D-glucose
MAFA		transcription regulator				2,37E-02	D-glucose
IL13RA2		transmembrane receptor				2,37E-02	D-glucose
FGF23		growth factor				2,37E-02	D-glucose
NTS		other				2,37E-02	histamine
BGLAP		other				2,37E-02	D-glucose
FABP5		transporter				2,37E-02	D-glucose
CNOT3		other				2,37E-02	D-glucose
ASIP		other				2,37E-02	D-glucose
BTC		growth factor				2,37E-02	D-glucose
SMAD6		transcription regulator				2,37E-02	D-glucose
GPRC6A		G-protein coupled receptor				2,50E-02	D-glucose
ALDH1A1		enzyme				2,50E-02	D-glucose
PYY		other				2,50E-02	D-glucose
TSHR		G-protein coupled receptor				2,50E-02	D-glucose
HIF1AN		enzyme				2,50E-02	D-glucose
PON1		phosphatase				2,50E-02	D-glucose
INS		other				2,52E-02	3-hydroxybutyric acid,D-glucose
CREBZF		transcription regulator				2,63E-02	D-glucose
GIP		other				2,63E-02	D-glucose
NPPC		other				2,63E-02	D-glucose
PLIN1		other				2,63E-02	D-glucose
RPS6KA3		kinase				2,63E-02	D-glucose
Srebp		group				2,76E-02	D-glucose
OPA1		enzyme				2,76E-02	D-glucose
PTP4A3		phosphatase				2,76E-02	D-glucose
HSD11B2		enzyme				2,76E-02	D-glucose
ATP2A2		transporter				2,76E-02	D-glucose
ABCC8		transporter				2,76E-02	D-glucose
DGAT1		enzyme				2,76E-02	D-glucose
HDC		enzyme				2,76E-02	histamine
FFAR4		G-protein coupled receptor				2,89E-02	D-glucose
CYB5R4		enzyme				2,89E-02	D-glucose
SRA1		transcription regulator				2,89E-02	D-glucose
GDF15		growth factor				2,89E-02	D-glucose
HDAC7		transcription regulator				2,89E-02	D-glucose
LCP2		other				2,89E-02	histamine
PPP1R15A		other				2,89E-02	D-glucose
GLIS3		transcription regulator				3,02E-02	D-glucose
MAPK13		kinase				3,02E-02	D-glucose
GCGR		G-protein coupled receptor				3,02E-02	D-glucose
SPHK2		kinase				3,02E-02	D-glucose
CYP2J2		enzyme				3,02E-02	D-glucose
TERF2IP		other				3,15E-02	D-glucose
TFF3		other				3,15E-02	D-glucose
AGPAT2		enzyme				3,28E-02	D-glucose
IAPP		other				3,28E-02	D-glucose
USP19		peptidase				3,28E-02	D-glucose
ADIPOR1		transmembrane receptor				3,28E-02	D-glucose
WWOX		enzyme				3,28E-02	D-glucose
MC4R		G-protein coupled receptor				3,41E-02	D-glucose
mir-214		microRNA				3,41E-02	D-glucose
PDK4		kinase				3,41E-02	D-glucose
KISS1R		G-protein coupled receptor				3,54E-02	D-glucose
BAG1		other				3,54E-02	D-glucose
Pka catalytic subunit		group				3,67E-02	D-glucose
CCK		other				3,67E-02	D-glucose
ADRB3		G-protein coupled receptor				3,67E-02	D-glucose
CPE		peptidase				3,67E-02	D-glucose
RAPGEF3		other				3,67E-02	D-glucose
MST1		growth factor				3,80E-02	D-glucose
ITGA1		other				3,80E-02	D-glucose
CYP7A1		enzyme				3,80E-02	D-glucose
SLC2A4		transporter				3,93E-02	D-glucose
USP7		peptidase				3,93E-02	D-glucose
PER2		transcription regulator				3,93E-02	D-glucose
CRHR2		G-protein coupled receptor				4,05E-02	D-glucose
SSTR2		G-protein coupled receptor				4,05E-02	D-glucose
NR2C2		ligand-dependent nuclear receptor				4,05E-02	D-glucose
AZGP1		transporter				4,05E-02	D-glucose
FGFR4		kinase				4,18E-02	D-glucose
C1QA		other				4,18E-02	D-glucose
LTF		peptidase				4,18E-02	D-glucose
CNR2		G-protein coupled receptor				4,18E-02	D-glucose
CRTC2		other				4,31E-02	D-glucose
SPTLC2		enzyme				4,31E-02	L-serine
PRKAR1A		kinase				4,31E-02	D-glucose
LTB4R		G-protein coupled receptor				4,31E-02	D-glucose
Gm15807/Hmgn5		other				4,31E-02	D-glucose
PROX1		transcription regulator				4,31E-02	D-glucose
Hmgn3		other				4,44E-02	D-glucose
HINT1		enzyme				4,57E-02	linoleic acid
EPHX2		enzyme				4,57E-02	D-glucose
UPF2		other				4,57E-02	D-glucose
SOST		other				4,69E-02	D-glucose
PRLR		transmembrane receptor				4,69E-02	D-glucose
NGFR		transmembrane receptor				4,95E-02	D-glucose
estrogen receptor		group				4,98E-02	D-glucose,malic acid

## Sheet: downstream effects
Categories	Diseases or Functions Annotation	p-value	Predicted Activation State	Activation z-score	Molecules	# Molecules
Free Radical Scavenging	Production of reactive oxygen species	1,32E-04	Increased	2.42	D-glucose,histamine,linoleic acid,malic acid,niacinamide,sorbitol,xanthine	7
Molecular Transport	Quantity of metal ion	2,04E-08	Increased	2.36	3-hydroxybutyric acid,9Z-hexadecenoic acid,adenine,adrenic acid,D-glucose,histamine,L-lactic acid,linoleic acid,pelargonic acid,pentadecanoic acid,xanthine	11
Cell Signaling,Molecular Transport,Vitamin and Mineral Metabolism	Quantity of Ca2+	1,05E-07	Increased	2.161	9Z-hexadecenoic acid,adenine,adrenic acid,D-glucose,histamine,L-lactic acid,linoleic acid,pelargonic acid,pentadecanoic acid,xanthine	10
Cellular Development,Cellular Growth and Proliferation,Hematological System Development and Function,Lymphoid Tissue Structure and Development	Proliferation of CD4+ T-lymphocytes	4,14E-05	Increased	2	D-glucose,hypoxanthine,linoleic acid,thymidine	4
Cellular Development,Cellular Growth and Proliferation,Connective Tissue Development and Function	Proliferation of fibroblast cell lines	2,78E-03	Increased	2	cytidine,D-glucose,deoxycytidine,thymidine,uridine	5
Cellular Development,Cellular Growth and Proliferation,Connective Tissue Development and Function,Tissue Development	Cell proliferation of fibroblasts	9,47E-03		1.982	D-glucose,histamine,hypoxanthine,thymidine	4
Cardiovascular Disease,Cell Death and Survival,Organismal Injury and Abnormalities,Skeletal and Muscular Disorders	Cell death of cardiomyocytes	1,31E-03		1.949	D-glucose,niacinamide,sorbitol,xanthine	4
Cell Death and Survival,Organismal Injury and Abnormalities	Necrosis of epithelial tissue	5,26E-03		1.823	cycloleucine,D-glucose,histamine,linoleic acid,niacinamide,sorbitol,xanthine	7
Cellular Development,Cellular Growth and Proliferation	Cell proliferation of hepatoma cell lines	2,60E-03		1.82	histamine,hypoxanthine,linoleic acid,niacinamide	4
Free Radical Scavenging	Synthesis of reactive oxygen species	1,14E-04		1.646	D-glucose,histamine,linoleic acid,malic acid,niacinamide,sorbitol,uridine,xanthine	8
Lipid Metabolism,Molecular Transport,Small Molecule Biochemistry	Concentration of sterol	1,18E-03		1.632	adenine,D-glucose,histamine,linoleic acid,niacinamide	5
Cellular Growth and Proliferation,Organismal Development	Growth of bacteria	7,28E-06		1.474	D-glucose,GMP,L-phenylalanine,L-serine,thymidine	5
Cellular Development,Cellular Growth and Proliferation,Hematological System Development and Function,Lymphoid Tissue Structure and Development	Proliferation of immune cells	3,45E-03		1.425	D-glucose,histamine,hypoxanthine,linoleic acid,niacinamide,thymidine,xanthine	7
Carbohydrate Metabolism,Cellular Function and Maintenance,Molecular Transport,Small Molecule Biochemistry	Transport of D-glucose	2,35E-05		1.4	D-glucose,histamine,L-phenylalanine,N-acetylputrescine,sorbitol	5
Lipid Metabolism,Molecular Transport,Small Molecule Biochemistry	Accumulation of lipid	1,61E-03		1.394	D-glucose,L-serine,linoleic acid,niacinamide,uridine	5
Connective Tissue Development and Function,Tissue Development	Growth of connective tissue	6,66E-03		1.347	D-glucose,histamine,hypoxanthine,niacinamide,thymidine,xanthine	6
Cellular Development,Cellular Growth and Proliferation,Embryonic Development	Proliferation of embryonic cell lines	3,35E-05		1.342	cytidine,D-glucose,deoxycytidine,sorbitol,thymidine,uridine	6
Organismal Development	Growth of vessel	3,78E-03		1.299	D-glucose,histamine,linoleic acid,xanthine	4
Cell Death and Survival	Necrosis	1,08E-02		1.299	3-hydroxybutyric acid,cycloleucine,D-glucose,deoxycytidine,histamine,L-lactic acid,L-phenylalanine,L-serine,linoleic acid,malic acid,niacinamide,sorbitol,thymidine,uridine,xanthine	15
Cellular Growth and Proliferation,Tissue Development	Proliferation of epithelial cells	9,67E-03		1.186	cytidine,D-glucose,histamine,thymidine,uridine	5
Lipid Metabolism,Molecular Transport,Small Molecule Biochemistry	Concentration of cholesterol	6,72E-03		1.134	D-glucose,histamine,linoleic acid,niacinamide	4
Cellular Development,Cellular Growth and Proliferation,Hematological System Development and Function,Lymphoid Tissue Structure and Development	Proliferation of mononuclear leukocytes	1,07E-02		1.093	D-glucose,histamine,hypoxanthine,linoleic acid,niacinamide,thymidine	6
Amino Acid Metabolism,Molecular Transport,Small Molecule Biochemistry	Transport of alpha-amino acid	1,61E-05		1	2-aminoisobutyric acid,D-glucose,L-serine,sarcosine	4
Cell Death and Survival	Killing of cells	1,73E-03		1	D-glucose,linoleic acid,niacinamide,thymidine	4
Organismal Development	Growth of organism	5,10E-03		0.934	D-glucose,GMP,L-phenylalanine,L-serine,sorbitol,thymidine,uridine	7
Free Radical Scavenging,Small Molecule Biochemistry	Production of hydrogen peroxide	6,33E-05		0.832	D-glucose,histamine,malic acid,niacinamide	4
Cell Death and Survival	Apoptosis of tumor cell lines	6,91E-03		0.753	D-glucose,deoxycytidine,L-phenylalanine,L-serine,linoleic acid,sorbitol,thymidine,uridine,xanthine	9
Free Radical Scavenging	Generation of reactive oxygen species	3,36E-04		0.702	D-glucose,histamine,linoleic acid,malic acid,xanthine	5
Molecular Transport	Export of molecule	8,99E-03		0.611	2-aminoisobutyric acid,D-glucose,L-serine,linoleic acid	4
Cell Death and Survival	Neuronal cell death	2,37E-03		0.364	3-hydroxybutyric acid,D-glucose,histamine,L-lactic acid,L-phenylalanine,malic acid,niacinamide	7
Cell Death and Survival	Cell death of central nervous system cells	8,81E-04		0.334	D-glucose,histamine,L-lactic acid,malic acid,xanthine	5
Molecular Transport	Transport of molecule	1,05E-02		0.304	2-aminoisobutyric acid,D-glucose,guanidinopropionic acid,histamine,L-phenylalanine,L-serine,linoleic acid,malic acid,N-acetylputrescine,sarcosine,sorbitol	11
Energy Production,Molecular Transport,Nucleic Acid Metabolism,Small Molecule Biochemistry	Concentration of ATP	5,22E-04		0.254	D-glucose,histamine,hypoxanthine,linoleic acid	4
Amino Acid Metabolism,Molecular Transport,Small Molecule Biochemistry	Uptake of amino acids	4,95E-06		0.14	2-aminoisobutyric acid,D-glucose,guanidinopropionic acid,L-phenylalanine,L-serine,sarcosine	6
Tissue Development	Growth of epithelial tissue	1,01E-02		0.108	cytidine,D-glucose,histamine,linoleic acid,thymidine,uridine	6
Cellular Development,Cellular Growth and Proliferation,Organ Development,Skeletal and Muscular System Development and Function,Tissue Development	Proliferation of smooth muscle cells	4,37E-03		0.107	D-glucose,histamine,linoleic acid,xanthine	4
Cell-To-Cell Signaling and Interaction,Cellular Growth and Proliferation,Nervous System Development and Function	Excitation of neurons	4,56E-05		0.08	D-glucose,histamine,L-lactic acid,L-serine	4
Amino Acid Metabolism,Molecular Transport,Small Molecule Biochemistry	Uptake of L-amino acid	4,23E-07		0.03	2-aminoisobutyric acid,D-glucose,L-phenylalanine,L-serine,sarcosine	5
Cell Death and Survival,Neurological Disease,Organismal Injury and Abnormalities	Cell death of brain cells	4,75E-03		0.014	D-glucose,histamine,L-lactic acid,malic acid	4
Nucleic Acid Metabolism,Small Molecule Biochemistry	Synthesis of nucleotide	2,46E-03		-0.029	adenine,D-glucose,histamine,hypoxanthine,malic acid	5
Cellular Growth and Proliferation	Proliferation of vascular cells	5,96E-03		-0.037	D-glucose,histamine,linoleic acid,xanthine	4
Cell Cycle,Gene Expression	Binding of DNA	2,13E-03		-0.163	5'-methylthioadenosine,D-glucose,histamine,L-serine,niacinamide,thymidine	6
Cellular Movement,Hematological System Development and Function,Immune Cell Trafficking,Inflammatory Response	Cellular infiltration by phagocytes	6,77E-03		-0.218	adenine,D-glucose,histamine,linoleic acid	4
Cellular Compromise,Lipid Metabolism,Small Molecule Biochemistry	Peroxidation of lipid	1,13E-04		-0.343	D-glucose,L-phenylalanine,L-serine,linoleic acid	4
Cell Death and Survival,Embryonic Development	Cell death of embryonic cell lines	1,11E-02		-0.471	D-glucose,linoleic acid,niacinamide,sorbitol	4
Cardiovascular System Development and Function,Hematological System Development and Function	Blood pressure	1,34E-03		-0.555	adenine,histamine,linoleic acid,N-acetylcytidine,niacinamide	5
Cell Signaling,Small Molecule Biochemistry	Synthesis of nitric oxide	1,17E-03		-0.594	D-glucose,histamine,linoleic acid,niacinamide,xanthine	5
Lipid Metabolism,Small Molecule Biochemistry	Lipolysis	3,01E-03		-0.594	3-hydroxybutyric acid,D-glucose,histamine,oleylamide	4
Cell Signaling,Molecular Transport,Vitamin and Mineral Metabolism	Mobilization of Ca2+	1,22E-03		-0.603	D-glucose,GMP,histamine,L-phenylalanine,linoleic acid	5
Cell Signaling,Nucleic Acid Metabolism,Small Molecule Biochemistry	Synthesis of cyclic AMP	1,54E-03		-1.067	adenine,D-glucose,histamine,hypoxanthine	4
