# Supplementary material for: Sevoflurane exposure in early life: mitochondrial dysfunction and neurotoxicity in immature rat brains without long-term memory loss
Source: Sci Rep. 2024 Nov 20;14:28747. doi: 10.1038/s41598-024-79150-3 (PMC11579499; doi:10.1038/s41598-024-79150-3)
Supplement: Supplementary file 17 — Supplementary Material 17 [file 41598_2024_79150_MOESM17_ESM.xlsx]

## Sheet: Up DEGs GO&KEGG
ONTOLOGY	ID	Description	GeneRatio	BgRatio	pvalue	p.adjust	qvalue	geneID	Count	zscore
BP	GO:0022613	ribonucleoprotein complex biogenesis	123/1801	404/18112	3.65577e-31	2.0582e-27	1.89907e-27	Rexo4/Rpl5/Rpl27/Ptges3/C1d/Rps24/Strap/Nop10/Rpl35/Imp3/Psip1/Eif3h/Rpl26/Rpl7/Rpl24/Rpf2/Rps7/Mcts1/C1qbp/Fcf1/Rps27/Brix1/Rpl3/Utp23/Malsu1/Utp3/Las1l/Eif3i/Trmt112/Srsf12/Rps25/Mrps11/Nsa2/Rpl11/Rbmxl1/Gemin6/Rps8/Ruvbl1/Npm3/Snrpd3/Rrp7a/Rps27l/Rps5/Nufip1/Exosc9/Snrpf/Wdr55/Mettl18/Nop16/Pop4/Eif2s2/Rps10/Gtf2h5/Snrpd1/Mrps7/Gemin8/Polr2d/Eif3k/Srfbp1/Abt1/Xrcc5/Eif6/Wdr75/Snrpe/Dcaf13/Smn1…	123	11.0905
BP	GO:0033108	mitochondrial respiratory chain complex assembly	45/1801	95/18112	9.04356e-21	1.94465e-17	1.7943e-17	Uqcrfs1/Ndufc2/Ndufb11/Ndufb5/Ndufb10/Ndufs4/Ndufa9/Ndufb7/Ndufs5/Ndufa6/Cox17/Ndufa5/Ndufs7/Ndufa2/Ndufb9/Cox14/Chchd4/Ndufaf5/Ndufs3/Ndufa10/Ndufb8/Tmem126a/Ndufs8/Ndufa8/Coa3/Ndufs2/Timm21/Sdhaf3/Oma1/Oxa1l/Cox18/Uqcc3/Ndufc1/Ndufa13/Cox20/Bcs1l/Ndufaf7/Ndufb2/Sdhaf4/Ndufaf2/Ndufb3/Ndufa11/Ndufaf3/Aifm1/Sco1	45	6.7082
BP	GO:0042254	ribosome biogenesis	84/1801	284/18112	1.03622e-20	1.94465e-17	1.7943e-17	Rexo4/Rpl5/Rpl27/C1d/Rps24/Nop10/Rpl35/Imp3/Rpl26/Rpl7/Rpl24/Rpf2/Rps7/C1qbp/Fcf1/Rps27/Brix1/Rpl3/Utp23/Malsu1/Utp3/Las1l/Trmt112/Rps25/Mrps11/Nsa2/Rpl11/Rps8/Npm3/Rrp7a/Rps27l/Rps5/Exosc9/Wdr55/Mettl18/Nop16/Pop4/Rps10/Gtf2h5/Mrps7/Srfbp1/Abt1/Xrcc5/Eif6/Wdr75/Dcaf13/Nmd3/Ngrn/Dimt1/Eral1/Pinx1/Lyar/Npm1/Fbll1/Pop5/Rrp1/Ngdn/Rps15/Rrp9/Wdr12/Rpl6/Pa2g4/Ftsj3/Nop56/Rsl24d1/Exosc8/LOC689899/Nup88…	84	9.16515
CC	GO:0044391	ribosomal subunit	108/1860	225/18418	3.35741e-48	1.4963e-45	1.06061e-45	Rpl5/Rpl27/Rpl28/Rps24/Rpl31/Rpl32/Rpl35/Rpl9/Rpl12/Rpl19/Mrps21/Mrps35/Rpl26/Rpl7/Rpl29/Rps15a/Rpl24/Rps7/Mcts1/Rps27/Mrps18c/Dap3/Rpl34/Rps11/Mrpl23/Mrpl44/Rpl3/Malsu1/Rpl18a/mrpl9/Uba52/Mrps17/Rps3a/Mrpl41/Mrpl33/Rps25/Mrps11/Rplp1/Rps29/Rpl37a/Rpl11/Rps8/Rpl18/Mrpl45/Rpl4/Rps27l/Rps5/Rpl39/Mrpl42/Mrpl50/Rpl23/Rps3/LOC498555/Mrpl21/Rpl27a/Mrps14/Rpl36al/Rpl15/Mrpl18/Rps10/Mrps6/Mrps7/Mrpl32/Mr…	108	10.3923
CC	GO:0098798	mitochondrial protein-containing complex	123/1860	287/18418	4.30591e-48	1.4963e-45	1.06061e-45	Ndufv2/Uqcrfs1/Tomm22/Mrps21/Ndufc2/Mrps35/Ndufb11/Cox6c/Ndufb5/Ndufb10/Timm17a/Mrps18c/Dap3/Cox6b1/Sdhb/Mrpl23/Mrpl44/Malsu1/Timm9/mrpl9/Mrps17/Ndufs4/Ndufa9/Mrpl41/Mrpl33/Ndufb7/Timm10b/Mrps11/Ndufs5/Tomm20/Ndufa6/Ndufa4/Mrps36/Apoo/Ndufa5/Uqcrq/Ndufs7/Mrpl45/Immp1l/Suclg1/Ndufa2/Cox4i1/Mrpl42/Mrpl50/Ndufb9/Pmpcb/Mrpl21/Mrps14/Sdhd/Tomm6/Mrpl18/Mrps6/Slc25a4/Ndufs3/Slc25a5/Cox5b/Pdhb/Dnajc19/Nd…	123	11.0905
CC	GO:0005840	ribosome	120/1860	298/18418	1.58308e-43	3.66747e-41	2.59958e-41	Rpl5/Rpl27/Btf3/Rpl28/Rps24/Rpl31/Rpl32/Rpl35/Rpl9/Rpl12/Rpl19/Eif3h/Mrps21/Mrps35/Rpl26/Rpl7/Rpl29/Rps15a/Rpl24/Rps7/Mcts1/Rps27/Mrps18c/Dap3/Mrps33/Rpl34/Rps11/St7l/Mrpl23/Mrpl44/Rpl3/Malsu1/Rpl18a/mrpl9/Uba52/Mrps17/Rps3a/Mrps23/Mrpl41/Mrpl33/Rps25/Mrps11/Rplp1/Rps29/Rpl37a/Rpl11/Rps8/Rpl22l1/Rpl18/Mrpl45/Rpl4/Snca/Rps27l/Rps5/Rpl39/Mrpl42/Mrpl50/Rpl23/Rps3/LOC498555/Mrpl21/Rpl27a/Mrps14/Rpl36…	120	10.9545
MF	GO:0003735	structural constituent of ribosome	99/1664	237/16650	3.64922e-38	3.48866e-35	3.01541e-35	Rpl5/Rpl27/Rpl28/Rps24/Rpl31/Rpl32/Rpl35/Rpl9/Rpl12/Rpl19/Mrps21/Mrps35/Rpl26/Rpl7/Rpl29/Rps15a/Rpl24/Rps7/Rps27/Mrps18c/Dap3/Rpl34/Rps11/St7l/Mrpl23/Mrpl44/Rpl3/Rpl18a/mrpl9/Uba52/Mrps17/Rps3a/Mrps23/Mrpl41/Mrpl33/Rps25/Mrps11/Rplp1/Rps29/Rpl37a/Rpl11/Rps8/Rpl22l1/Rpl18/Rpl4/Rps27l/Rps5/Rpl39/Rpl23/Rps3/LOC498555/Mrpl21/Rpl27a/Mrps14/Rpl36al/Rpl15/Mrpl18/Rps10/Mrps6/Mrps7/Mrpl32/Mrps31/Rps18/Mrp…	99	9.94987
MF	GO:0019843	rRNA binding	38/1664	87/16650	3.25631e-16	1.55652e-13	1.34537e-13	Rpl5/Rpl9/Imp3/Rpl12/Rpl19/Rpl7/Rpf2/Brix1/Mrps18c/Rps11/Rpl3/Utp23/Mrps11/Rpl37a/Rpl11/Rpl4/Rps5/Rpl23/Rps3/Mrpl18/Mrps6/Mrps7/Rps18/Ngrn/Eral1/Npm1/Rps4x/Mdm2/Rpl6/Rpl17/Mrps27/Mrps18a/LOC689899/Rplp0/Rrs1/Nol12/Rps4y2/Rpf1	38	6.16441
MF	GO:0090079	translation regulator activity, nucleic acid binding	35/1664	105/16650	5.6217e-11	1.79145e-08	1.54843e-08	Paip2/Eif1/Rps24/Eif3h/Eif3l/Eif1b/Mtif2/Eif1a/Eif3i/Eef1b2/Eif1ad/Rps27l/Tufm/Gspt2/Eif3e/Eif2s2/Eif2b3/Eef1d/Eif3k/Eif6/Paip1/Eif3g/Mtrf1/Eif4e3/Denr/Eef1e1/Eif3m/Eif5a/Eif4a1/Eif4a2/Eif2a/Eef1g/Eif2b4/Eif3d/Dhfr	35	5.91608
KEGG	rno05016	Huntington disease	109/906	307/8963	1.39193e-34	4.38458e-32	3.75089e-32	Vdac3/Ndufv2/Dctn6/Psma4/Psmb3/Psmb1/Uqcrfs1/Psma2/Psmd12/Psmd6/Psmb2/Ndufc2/Ndufb11/Cox6c/Tubb4b/Psmc2/Ndufb5/Ndufb10/Cox6b1/Sdhb/Actr10/Psmd4/Psma5/Tubb4a/Psmc3/Ndufs4/Psmc4/Clta/Ndufa9/Tbpl1/Ndufb7/Psmb4/Ndufs5/Ndufa6/Ndufa4/Psmd14/Vdac2/Psma6/Cycs/Polr2f/Psma1/Ndufa5/Uqcrq/Ndufs7/Psmc6/Ndufa2/Cox4i1/Ndufb9/Polr2g/Psmc1/Polr2c/Polr2e/Psma7/Dctn5/Sdhd/Psmc5/Psmd7/Slc25a4/Ndufs3/Dctn2/Slc25a5/Co…	109	10.4403
KEGG	rno05012	Parkinson disease	96/906	270/8963	1.57343e-30	2.47816e-28	2.11999e-28	Vdac3/Ndufv2/Uchl1/Gnas/Psma4/Psmb3/Psmb1/Uqcrfs1/Psma2/Psmd12/Park7/Psmd6/Psmb2/Ndufc2/Ndufb11/Cox6c/Tubb4b/Psmc2/Ndufb5/Ndufb10/Cox6b1/Sdhb/Psmd4/Psma5/Uba52/Tubb4a/Psmc3/Ndufs4/Psmc4/Ndufa9/Ndufb7/Psmb4/Ndufs5/Ndufa6/Ndufa4/Psmd14/Vdac2/Psma6/Cycs/Psma1/Ndufa5/Uqcrq/Ndufs7/Psmc6/Snca/Ndufa2/Cox4i1/Ndufb9/Psmc1/Psma7/Sdhd/Psmc5/Psmd7/Slc25a4/Ndufs3/Slc25a5/Cox5b/Tubb2a/Ndufa10/Ndufb8/Klc1/Ndufs…	96	9.79796
KEGG	rno05020	Prion disease	93/906	273/8963	6.01138e-28	6.31195e-26	5.3997e-26	Vdac3/Ndufv2/Psma4/Psmb3/Psmb1/Uqcrfs1/Psma2/Psmd12/Psmd6/Psmb2/Ndufc2/Ndufb11/Cox6c/Tubb4b/Csnk2b/Psmc2/Ndufb5/Ndufb10/Cox6b1/Sdhb/Psmd4/Psma5/Tubb4a/Psmc3/Ndufs4/Psmc4/Ndufa9/Ndufb7/Psmb4/Ndufs5/Ndufa6/Ndufa4/Psmd14/Vdac2/Psma6/Cycs/Psma1/Ndufa5/Uqcrq/Cyba/Ndufs7/Psmc6/Ndufa2/Cox4i1/Ndufb9/Psmc1/Psma7/Sdhd/Stip1/Psmc5/Psmd7/Slc25a4/Ndufs3/Slc25a5/Cox5b/Tubb2a/Ndufa10/Ndufb8/Klc1/Ndufs8/Ndufa8/C…	93	9.64365

## Sheet: Down DEGs GO&KEGG
ONTOLOGY	ID	Description	GeneRatio	BgRatio	pvalue	p.adjust	qvalue	geneID	Count	zscore
BP	GO:0016358	dendrite development	118/2164	324/18112	1.1516e-30	7.14685e-27	5.12403e-27	Shank3/Cacna1a/Prex1/Map1a/Shank1/Dlg5/Mecp2/Ntrk2/Iqsec1/Crtc1/Fat3/Slc12a5/Kif1a/Cit/Srcin1/Csmd3/Trak2/Itsn1/Sdk1/Ntn1/Cul7/Reln/Tanc2/Abl2/Celsr2/Ghrl/Map2/Syngap1/Kalrn/Tet1/Lrp4/Trak1/Phactr1/Cux1/Syne1/Gsk3b/Rapgef2/Tsc2/Kndc1/Rbfox2/Strn/Ntn3/Mtor/Nr2e1/Chrnb2/Dnm3/Dscam/Nedd4l/Robo1/Hecw2/Psen1/Srgap2/Cask/Ptprz1/Tiam1/Abl1/Camk1d/Ptprf/Dab2ip/Tbc1d24/Arhgap44/Nlgn3/Itpr1/Atp7a/Pbrm1/Pac…	118	-10.8628
BP	GO:0007409	axonogenesis	149/2164	493/18112	3.12408e-28	9.69401e-25	6.95025e-25	Nfasc/Notch3/Ep300/Cacna1a/Notch1/Mapk8ip3/Sema5b/Map1a/Gli3/Ntrk2/Plxnb1/Dip2b/Lrp1/Atp8a2/Trak2/Fgfr3/Ntn1/Adcy1/Reln/Tnr/Brsk2/Adarb1/Map2/Syngap1/Dag1/Bmpr1b/Kalrn/Apc/Dst/Lrp4/Trak1/Kif13b/Slitrk2/Smurf1/Rnf165/Gsk3b/Sema6a/Plxna1/Tsc2/Map3k13/Lama2/Fzd3/Ntrk3/Mgll/Sema4b/Ntn3/Igf1r/Nr2e1/Slit1/Trio/Erbb3/Chrnb2/Epha10/Plxnd1/Dscam/Robo1/Psen1/Arhgap35/Csf1r/Plxnb2/Ttl/Spg11/Ptprz1/Tiam1/Prk…	149	-12.2066
BP	GO:0048813	dendrite morphogenesis	76/2164	192/18112	9.64161e-23	1.99453e-19	1.43e-19	Shank3/Cacna1a/Shank1/Kif1a/Cit/Srcin1/Trak2/Cul7/Reln/Tanc2/Abl2/Celsr2/Map2/Kalrn/Tet1/Lrp4/Trak1/Phactr1/Cux1/Syne1/Gsk3b/Rapgef2/Kndc1/Rbfox2/Nr2e1/Chrnb2/Dnm3/Dscam/Nedd4l/Robo1/Hecw2/Cask/Ptprz1/Tiam1/Ptprf/Tbc1d24/Arhgap44/Nlgn3/Atp7a/Hecw1/Sarm1/Tnik/Ppp1r9a/Klf7/Cdkl5/Camk2a/Dip2a/Trpc5/Arhgap33/Cdk5r1/Prex2/Zdhhc15/Opa1/Cux2/Ephb2/Ss18l1/Lzts3/Pdlim5/Mink1/Il1rapl1/Abi2/Mef2a/Actr2/Mapk…	76	-8.7178
CC	GO:0032279	asymmetric synapse	141/2175	433/18418	5.27565e-31	3.70351e-28	2.56008e-28	Slc4a8/Shank3/Scn8a/Igsf9b/Grin2b/Map1a/Dgki/Shank1/Dlg5/Htt/Ntrk2/Iqsec1/Ptprt/Crtc1/Arrb1/Srcin1/Adgrl1/Grm3/Clstn2/Iqsec2/Ank2/Bsn/Shank2/Adcy1/Erbb4/Tanc2/Grid2/Mib1/Grin2a/Map2/Syngap1/Kalrn/Dst/Ncoa2/Lrp4/Erc1/Cacna1c/Add2/Lrrc7/Nf1/Gsk3b/Grm5/Nos1/Tsc1/Tsc2/Abr/Inpp4a/Slc8a1/Frmpd4/Arfgef2/Sptbn1/Strn/Pdpk1/Dlgap2/Adam22/Rims1/Anks1b/Erc2/Pclo/Dnm3/Srgap2/Cask/Kcnh1/Ptprz1/Tiam1/Chrm2/Ptpr…	141	-11.8743
CC	GO:0099572	postsynaptic specialization	146/2175	462/18418	1.71913e-30	6.03416e-28	4.17116e-28	Shank3/Scn8a/Igsf9b/Grin2b/Map1a/Dgki/Shank1/Dlg5/Htt/Ntrk2/Iqsec1/Ptprt/Crtc1/Arrb1/Srcin1/Adgrl1/Grm3/Clstn2/Iqsec2/Ank2/Bsn/Shank2/Adcy1/Erbb4/Tanc2/Grid2/Mib1/Grin2a/Map2/Syngap1/Kalrn/Dst/Ncoa2/Lrp4/Erc1/Cacna1c/Add2/Lrrc7/Nf1/Gsk3b/Grm5/Nos1/Tsc1/Tsc2/Abr/Inpp4a/Slc8a1/Frmpd4/Sptbn1/Strn/Pdpk1/Dlgap2/Adam22/Rims1/Anks1b/Erc2/Chrnb2/Pclo/Dnm3/Srgap2/Cask/Kcnh1/Ptprz1/Tiam1/Ptprf/Homer2/Magi2…	146	-12.083
CC	GO:0014069	postsynaptic density	138/2175	426/18418	4.24223e-30	9.92682e-28	6.86199e-28	Shank3/Scn8a/Igsf9b/Grin2b/Map1a/Dgki/Shank1/Dlg5/Htt/Ntrk2/Iqsec1/Ptprt/Crtc1/Arrb1/Srcin1/Adgrl1/Grm3/Clstn2/Iqsec2/Ank2/Bsn/Shank2/Adcy1/Erbb4/Tanc2/Grid2/Mib1/Grin2a/Map2/Syngap1/Kalrn/Dst/Ncoa2/Lrp4/Erc1/Cacna1c/Add2/Lrrc7/Nf1/Gsk3b/Grm5/Nos1/Tsc1/Tsc2/Abr/Inpp4a/Slc8a1/Frmpd4/Sptbn1/Strn/Pdpk1/Dlgap2/Adam22/Rims1/Anks1b/Erc2/Pclo/Dnm3/Srgap2/Cask/Kcnh1/Ptprz1/Tiam1/Ptprf/Homer2/Magi2/Arhgap…	138	-11.7473
MF	GO:0030695	GTPase regulator activity	138/2040	419/16650	2.29505e-29	1.19228e-26	9.04731e-27	Prex1/Tbc1d9b/Dgki/Arhgap31/Iqsec1/Arrb1/Dennd4c/Itsn1/Iqsec2/Madd/Arhgef17/Arhgap26/Ccdc88c/Sbf1/Acap2/Rasal2/Asap2/Agap1/Tbc1d16/Fgd6/Ralgapa2/Arhgef12/Syngap1/Kalrn/Dock3/Vav2/Rasgrf2/Rapgef1/Arfgef3/Nf1/Rapgef2/Myo9a/Tsc2/Gbf1/Abr/Kndc1/Arfgef2/Smcr8/Gapvd1/Elmod2/Tbc1d5/Trio/Ric1/Dennd5b/Psd3/Rabgap1l/Srgap1/Arhgap42/Dnmbp/Srgap2/Arhgap35/Tiam1/Dock2/Rab3gap2/Dab2ip/Arhgap44/Akap13/Dennd4a/I…	138	-11.7473
MF	GO:0060589	nucleoside-triphosphatase regulator activity	138/2040	419/16650	2.29505e-29	1.19228e-26	9.04731e-27	Prex1/Tbc1d9b/Dgki/Arhgap31/Iqsec1/Arrb1/Dennd4c/Itsn1/Iqsec2/Madd/Arhgef17/Arhgap26/Ccdc88c/Sbf1/Acap2/Rasal2/Asap2/Agap1/Tbc1d16/Fgd6/Ralgapa2/Arhgef12/Syngap1/Kalrn/Dock3/Vav2/Rasgrf2/Rapgef1/Arfgef3/Nf1/Rapgef2/Myo9a/Tsc2/Gbf1/Abr/Kndc1/Arfgef2/Smcr8/Gapvd1/Elmod2/Tbc1d5/Trio/Ric1/Dennd5b/Psd3/Rabgap1l/Srgap1/Arhgap42/Dnmbp/Srgap2/Arhgap35/Tiam1/Dock2/Rab3gap2/Dab2ip/Arhgap44/Akap13/Dennd4a/I…	138	-11.7473
MF	GO:0005096	GTPase activator activity	79/2040	219/16650	5.55998e-20	1.92561e-17	1.4612e-17	Tbc1d9b/Arhgap31/Arrb1/Arhgap26/Acap2/Rasal2/Asap2/Agap1/Tbc1d16/Ralgapa2/Arhgef12/Syngap1/Nf1/Rapgef2/Myo9a/Tsc2/Abr/Elmod2/Tbc1d5/Rabgap1l/Srgap1/Arhgap42/Srgap2/Arhgap35/Tiam1/Dock2/Rab3gap2/Dab2ip/Arhgap44/Rgs8/Asap1/Iqgap3/Depdc5/Rap1gap2/Llgl1/Arhgef11/Nckap1l/Tbc1d4/Racgap1/Bcr/Arhgap33/Stxbp5l/Rgs12/Prex2/Rapgef6/Tbc1d30/Arhgap23/Ralgapb/Syde1/Tbc1d22a/Gnaq/Dlc1/Rasa3/Sgsm2/Sipa1l3/Dock5/…	79	-8.88819
KEGG	rno04510	Focal adhesion	61/983	200/8963	2.47918e-14	5.84997e-12	3.09932e-12	Tln2/Ppp1r12b/Shc3/Pdgfra/Egfr/Tln1/Flnb/Reln/Tnr/Itga1/Pdgfrb/Itgb8/Itgav/Vav2/Rapgef1/Itga9/Gsk3b/Lama2/Igf1r/Pdpk1/Prkcb/Flnc/Arhgap35/Prkca/Parvg/Igf1/Lamc3/Akt3/Braf/Tnc/Pik3r1/Lamc1/Itgb5/Shc4/Lama4/Bcl2/Col4a6/Col6a3/Src/Pik3r3/Ccnd2/Akt2/Mapk8/Col1a2/Col4a2/Mapk1/Kdr/Itga4/Pak3/Crk/Ccnd1/Shc1/Arhgap5/Flna/Ptk2/Lama5/Pten/Col4a5/Pak6/Pik3cb/Xiap	61	-7.81025
KEGG	rno04360	Axon guidance	57/983	181/8963	3.87415e-14	5.84997e-12	3.09932e-12	Ssh1/Sema5b/Plxnb1/Ntn1/Arhgef12/Bmpr1b/Lrig2/Srgap3/Gsk3b/Sema6a/Plxna1/Fzd3/Ssh2/Sema4b/Ntn3/Pdpk1/Slit1/Srgap1/Robo1/Srgap2/Plxnb2/Ntn4/Prkca/Abl1/Bmpr2/Camk2a/Ptpn11/Trpc5/Ablim1/Pik3r1/Epha8/Dpysl5/Dcc/Ephb2/Src/Pik3r3/Sema3d/Plxna2/Ablim3/Enah/Ephb6/Mapk1/Nras/Dpysl2/Pak3/Sema6d/Sema4g/Kras/Ptk2/Ptch1/Plcg1/Bmp7/Efna5/Nfatc3/Pak6/Sema7a/Pik3cb	57	-7.54983
KEGG	rno01521	EGFR tyrosine kinase inhibitor resistance	35/983	80/8963	6.29633e-14	6.33831e-12	3.35804e-12	Foxo3/Shc3/Pdgfra/Egfr/Fgfr3/Pdgfrb/Nf1/Gsk3b/Mtor/Igf1r/Erbb3/Prkcb/Prkca/Igf1/Akt3/Braf/Gab1/Pik3r1/Shc4/Rps6kb1/Stat3/Bcl2/Src/Pik3r3/Akt2/Fgf2/Mapk1/Kdr/Nras/Shc1/Kras/Axl/Pten/Plcg1/Pik3cb	35	-5.91608
