# Supplementary material for: Sevoflurane exposure in early life: mitochondrial dysfunction and neurotoxicity in immature rat brains without long-term memory loss
Source: Sci Rep. 2024 Nov 20;14:28747. doi: 10.1038/s41598-024-79150-3 (PMC11579499; doi:10.1038/s41598-024-79150-3)
Supplement: Supplementary file 18 — Supplementary Material 18 [file 41598_2024_79150_MOESM18_ESM.xlsx]

## Sheet: GSEA
ID	Description	setSize	enrichmentScore	NES	pvalue	p.adjust	qvalues	rank	leading_edge	core_enrichment
OXIDATIVE_PHOSPHORYLATION	OXIDATIVE_PHOSPHORYLATION	170	0.554213	2.57584	3.25551e-16	1.62775e-14	1.3022e-14	4474	tags=65%, list=28%, signal=47%	LOC679739/Ndufa1/LOC684509/Retsat/Polr2f/Mpc1/Ndufb3/Ndufa2/Cox17/Cox7b/Ndufb7/Uqcrq/Cox7c/Uqcrb/Ndufc2/Cyb5a/Cox6b1/Ndufv2/Vdac3/Ndufb5/Ndufb2/Timm17a/Cox6c/Timm9/Bdh2/Eci1/Ndufa6/Cox5b/Mrps11/Ndufs7/Ndufa4/Fxn/Bax/Cox5a/Mrpl34/Acat1/Cox7a2/Tomm22/Atp6v0c/Cycs/Atp6v1g1/Ndufc1/Cox4i1/Timm10/Ndufa5/Ndufb6/Uqcrfs1/Atp6v1f/Mdh1/Ndufa8/Ech1/Ndufs8/Ndufs3/Acaa1a/Etfb/Uqcrh/Ndufs4/Slc25a20/Slc25a5/Ldhb…
MYC_TARGETS_V1	MYC_TARGETS_V1	188	0.43326	2.05517	2.57875e-09	6.44686e-08	5.15749e-08	5971	tags=62%, list=37%, signal=40%	Hprt1/Mrpl23/Psmb3/Psma4/Snrpd1/Psma2/Rps10/Vdac3/Snrpb2/Ssbp1/Ssb/Txnl4a/C1qbp/Snrpd3/Rfc4/Rpl18/Erh/Lsm7/Snrpd2/Nme1/Cox5a/Psma7/Rpl34/Eef1b2/Rps5/Npm1/Rps3/Ppia/Psma1/Rpl14/Ptges3/Cnbp/Pold2/Lsm2/Vbp1/Psma6/Psmb2/Ap3s1/Gnl3/U2af1/Phb/Hnrnpa2b1/Cops5/Cct2/Ube2e1/Rpl6/Glo1/Eif1a/Psmc4/mrpl9/Nop16/Exosc7/Tufm/Mrps18b/Vdac1/Apex1/Ruvbl2/Dut/Rnps1/Rrp9/Ilf2/Srsf2/Psmc6/Cct7/Aimp2/Ran/Eif4e/Psmd14/E…
MITOTIC_SPINDLE	MITOTIC_SPINDLE	191	-0.49689	-1.9436	7.32784e-08	1.22131e-06	9.77045e-07	4563	tags=46%, list=28%, signal=33%	Shroom1/Lats1/Top2a/Rabgap1/Kif3c/Pafah1b1/Ophn1/Kntc1/Kif20b/Als2/Vcl/Hdac6/Tbcd/Plekhg2/Kif3b/Myo9b/Tubd1/Cntrob/Sptan1/Arhgef11/Cenpf/Arfgef1/Brca2/Flna/Sun2/Myh10/Ttk/Clip2/Bcl2l11/Cd2ap/Fscn1/Cdc27/Pif1/Rapgef5/Anln/Pcgf5/Farp1/Arhgap27/Ect2/Arhgef7/Numa1/Llgl1/Arhgap29/Pcnt/Ccdc88a/Kif1b/Nek2/Rapgef6/Arhgap5/Kif5b/Bcr/Sass6/Sptbn1/Akap13/Dock4/Kif11/Fgd4/Tubgcp6/Synpo/Dst/Trio/Tiam1/Nf1/Pdl…
UV_RESPONSE_DN	UV_RESPONSE_DN	137	-0.493164	-1.86442	1.09973e-05	0.000137466	0.000109973	4047	tags=47%, list=25%, signal=36%	Pik3cd/Inpp4b/Nek7/Col5a2/Apbb2/Synj2/Tjp1/Lpar1/Serpine1/Cdon/Vldlr/Sipa1l1/Col1a1/Itgb3/Lamc1/Atrn/Dyrk1a/Ldlr/Zmiz1/Magi2/Insig1/Adgrl2/Nr3c1/Col3a1/Pdgfrb/Syne1/Nipbl/Sfmbt1/Dlc1/Smad3/Cacna1a/Map1b/Prkce/Atp2b1/Met/Pten/Runx1/Celf2/Mmp16/Prdm2/Erbb2/Dab2/Kalrn/Ptprm/Pik3r3/Bmpr1a/Mgll/Atp2b4/Pdlim5/Tgfbr2/Vav2/Grk5/Ptgfr/Akt3/Rxra/Irs1/Prkca/Igf1r/Cdc42bpa/Nfib/Kcnma1/Scn8a/Notch2/Col1a2/Atx…
DNA_REPAIR	DNA_REPAIR	139	0.384531	1.74795	9.34688e-05	0.000934688	0.00074775	4506	tags=47%, list=28%, signal=34%	Pde6g/Hprt1/Polr2f/Polr2k/LOC100911727/Prim1/Cox17/Eif1b/Gtf2a2/Dguok/Supt4h1/Bcap31/Dad1/Upf3b/Gtf2h5/Polr2g/Rfc4/Nme1/Taf10/Vps28/Rad52/Mrpl40/Edf1/Cetn2/Nme3/Polr2c/Guk1/Tsg101/Nt5c/Nt5c3a/Ercc1/Mpc2/Gtf2h3/Umps/Gtf2b/Aprt/Nudt9/Srsf6/Polr2j/Polr2d/Brf2/Itpa/Sdcbp/Rfc3/Polr1c/Polr2e/Mpg/Arl6ip1/Clp1/Sf3a3/Adrm1/Zwint/Rpa3/Alyref/Dut/Pole4/Tp53/Dgcr8/Stx3/Tarbp2/Polr3gl/Taf12/Gtf2f1/Ccno/Rpa2
XENOBIOTIC_METABOLISM	XENOBIOTIC_METABOLISM	161	0.314015	1.46788	0.00410653	0.0305455	0.0244364	3737	tags=31%, list=23%, signal=24%	Upb1/Cyp2c11/Hprt1/Fmo3/Gch1/Gckr/Rbp4/Kynu/Ptgds/Gstt2/Mt2A/Retsat/Slc6a12/Arg1/Ddt/Cyb5a/Spint2/Ddc/Dcxr/Igfbp1/Bphl/Sertad1/Ptges3/Pgrmc1/Ddah2/Aldh3a1/Itih4/Ech1/Acox2/Apoe/Upp1/Sar1b/Dhrs1/Cyp2s1/Slc35b1/Fas/Psmb10/Comt/Hsd11b1/Cbr1/Abhd6/Ninj1/Aqp9/Gsto1/Cdo1/Gabarapl1/Pts/Cyp2j4/Gcnt2/Hmox1
APOPTOSIS	APOPTOSIS	148	0.313566	1.43958	0.00427637	0.0305455	0.0244364	3929	tags=35%, list=24%, signal=27%	Lgals3/F2/Gucy2d/Isg20/Gch1/Tspo/Timp1/Gstm1/Rock1/Gstm6/Gadd45b/Retsat/Ifitm3/Hspb1/Tnfrsf12a/Il18/Btg3/Bcap31/Avpr1a/Bax/Casp4/Hmgb2/Sod1/Ddit3/Cth/Sat1/Gadd45a/Plat/Vdac2/Fdxr/Gpx3/Bcl10/Tnfsf10/Dap3/Casp3/Fas/Dnaja1/Eno2/Krt18/Pdcd4/Dcn/Dap/Cdkn1b/Btg2/Sqstm1/Ppp3r1/Anxa1/Hmox1/Igfbp6/Diablo/Tgfb2/Lef1
FATTY_ACID_METABOLISM	FATTY_ACID_METABOLISM	138	0.285683	1.28755	0.015451	0.096569	0.0772552	5100	tags=46%, list=32%, signal=31%	Hpgd/G0s2/Retsat/Eno3/Pcbd1/Cidea/Mcee/Hsp90aa1/Ube2l6/Lgals1/Mif/Eci1/Aldoa/Bphl/Nthl1/S100a10/Hsd17b11/Ostc/Ywhah/Auh/Aldh3a1/Mdh1/Ech1/Ehhadh/Acaa1a/Urod/Slc22a5/Aadat/Eno2/Cbr1/Cpox/Sdhd/Grhpr/Acot5/Suclg1/Apex1/Me1/Pdhb/Gabarapl1/Pts/Erp29/Cryz/Idh3g/Sdhc/Mdh2/Prdx6/Fh/Alad/Gstz1/Dld/Cbr3/Ldha/Rdh11/Hibch/Adsl/Acot8/Metap1/Acads/Hadhb/Hmgcs2/Acadm/Idh1/Hsdl2
PANCREAS_BETA_CELLS	PANCREAS_BETA_CELLS	28	0.493056	1.62126	0.0181225	0.0994844	0.0795875	2475	tags=46%, list=15%, signal=39%	Pax4/Gcg/Gck/Neurod1/LOC365839/Lmo2/Sec11a/Sst/Spcs1/Srp9/Nkx6-1/Chga/Srp14
NOTCH_SIGNALING	NOTCH_SIGNALING	32	-0.51933	-1.54095	0.0198969	0.0994844	0.0795875	1535	tags=25%, list=10%, signal=23%	Notch1/Dtx4/Maml2/Prkca/Notch3/Fzd5/Arrb1/Notch2
APICAL_JUNCTION	APICAL_JUNCTION	180	-0.35081	-1.36929	0.0246554	0.11207	0.0896561	5154	tags=43%, list=32%, signal=29%	Map4k2/Adam9/Mvd/Taok2/Vwf/Tmem8b/Dlg1/Itgb1/Lima1/Cnn2/Cdh1/Col16a1/Src/Cdh3/Negr1/Baiap2/Ptk2/B4galt1/Plcg1/Cntn1/Layn/Vcl/Vcan/Cldn15/Tspan4/Kcnh2/Tjp1/Adamts5/Ctnnd1/Myh10/Nf2/Nrxn2/Lamc2/Fscn1/Pik3cb/Akt2/Itga2/Pard6g/Shc1/Insig1/Col9a1/Col17a1/Syk/Exoc4/Cadm2/Pten/Cldn19/Nlgn3/Cldn11/Nlgn2/Mmp2/Lamb3/Pkd1/Nfasc/Ppp2r2c/Pik3r3/Flnc/Nf1/Wnk4/Ikbkg/Inppl1/Ptprc/Vav2/Akt3/Epb41l2/Tsc1/Adam23/Ir…
ESTROGEN_RESPONSE_EARLY	ESTROGEN_RESPONSE_EARLY	176	-0.349025	-1.35964	0.0326614	0.136089	0.108871	3664	tags=30%, list=23%, signal=24%	Ccnd1/Nrip1/Chpt1/Tmem164/Itpk1/Asb13/Fkbp5/Slc24a3/Mapt/Rasgrp1/Abca3/Rps6ka2/Sult2b1/Cbfa2t3/Farp1/Calcr/Lrig1/Dlc1/Papss2/Myof/Scnn1a/Ncor2/Tiparp/Opn3/Med13l/Fasn/Hr/Celsr2/Deptor/Nav2/Clic3/Tiam1/Tbc1d30/Celsr1/Gab2/Syngr1/Stc2/Kazn/Slc26a2/Abat/Micb/Bcl2/Il6st/Adcy9/Flnb/Igf1r/Ar/Pgr/Aff1/Abhd2/Slc7a2/Mast4/Adcy1
TGF_BETA_SIGNALING	TGF_BETA_SIGNALING	52	-0.420381	-1.38009	0.0589849	0.226865	0.181492	4858	tags=50%, list=30%, signal=35%	Smad7/Bcar3/Cdh1/Smurf2/Furin/Rab31/Tgfbr1/Ppm1a/Id2/Tjp1/Serpine1/Thbs1/Bmp2/Smad3/Smurf1/Ncor2/Sptbn1/Ski/Trim33/Xiap/Bmpr1a/Wwtr1/Apc/Skil/Bmpr2/Hipk2
ANDROGEN_RESPONSE	ANDROGEN_RESPONSE	92	-0.367382	-1.32137	0.0675845	0.241373	0.193099	4016	tags=34%, list=25%, signal=25%	Inpp4b/Lman1/Ube2j1/Herc3/Ccnd1/Elk4/Fkbp5/Abcc4/Iqgap2/Zmiz1/Zbtb10/Insig1/Maf/Mertk/Akap12/Scd2/Pias1/Hmgcr/Homer2/Dhcr24/Pdlim5/Slc26a2/Steap4/Camkk2/Itgav/Arid5b/Bmpr1b/Cdk6/Lifr/Abhd2/Aldh1a3
INFLAMMATORY_RESPONSE	INFLAMMATORY_RESPONSE	161	-0.325023	-1.25266	0.0897436	0.299145	0.239316	3828	tags=37%, list=24%, signal=29%	Gpr132/Rtp4/Osmr/Chst2/Cd14/Gp1ba/Tnfsf15/Axl/Aplnr/Msr1/Csf3r/Lpar1/Serpine1/Csf1/Calcrl/Atp2a2/Pde4b/Sele/Cybb/Itgb3/Slc31a1/Rasgrp1/Cmklr1/Slc11a2/Ldlr/Ros1/Olr1/Ptafr/Tlr2/Kif1b/Adgre1/Atp2b1/Met/Mmp14/Il18rap/Tacr1/Cxcl6/Nlrp3/Hrh1/Tlr3/Tnfrsf1b/Psen1/Klf6/Lif/Ccl24/Inhba/Stab1/Dcbld2/Kcnj2/P2rx7/Il7r/Pcdh7/C3ar1/Oprk1/Fzd5/Sgms2/Itgb8/Slc7a2/Slc4a4/Slc1a2
KRAS_SIGNALING_DN	KRAS_SIGNALING_DN	133	-0.333509	-1.25723	0.0996441	0.299746	0.239797	2655	tags=25%, list=16%, signal=21%	Scn10a/Tg/Slc25a23/Nr6a1/Sidt1/Htr1b/Fgfr3/RGD1559459/Zc2hc1c/Celsr2/Sstr4/Synpo/Camk1d/Tfcp2l1/Entpd7/Sptbn2/Bard1/Ryr2/Ptgfr/Grid2/Asb7/Slc16a7/Atp4a/Skil/Gdnf/Mthfr/Cpeb3/Dcc/Bmpr1b/Kcnq2/Zbtb16/Nos1/Tfap2b
UV_RESPONSE_UP	UV_RESPONSE_UP	148	0.254956	1.17051	0.101914	0.299746	0.239797	5444	tags=50%, list=34%, signal=33%	Gch1/Nat2/Cdkn2b/Fos/Slc6a12/Mrpl23/Btg3/Sult1a1/Cck/Junb/Aldoa/Rfc4/Ap2s1/Btg1/Shox2/Atp6v1f/Parp2/Acaa1a/Nxf1/Urod/Hspa2/Nfkbia/Olfm1/Ggh/Creg1/Gpx3/Rrad/Casp3/Polg2/Dnaja1/Eno2/Cdc34/Slc25a4/Rab27a/Arrb2/Cdkn1c/Btg2/Cdo1/Rpn1/Cyb5r1/Pdap1/Sqstm1/Lhx2/Cltb/Hmox1/Spr/Grpel1/Ctsl/E2f5/Tst/Grina/Cebpg/Prpf3/Psmc3/Chka/Tuba4a/Atp6v1c1/Hspa13/Irf1/Stip1/Tacr3/Ppp1r2/Pdlim3/Fkbp4/Tfrc/Igfbp2/Dgat1/Ms…
APICAL_SURFACE	APICAL_SURFACE	40	-0.43054	-1.33543	0.109065	0.302959	0.242367	1018	tags=20%, list=6%, signal=19%	Mdga1/Adipor2/Dcbld2/Efna5/Cd160/Ghrl/Scube1/Gata3
IL2_STAT5_SIGNALING	IL2_STAT5_SIGNALING	168	-0.31149	-1.20986	0.127733	0.33614	0.268912	2985	tags=24%, list=19%, signal=20%	Uck2/Nfkbiz/Pim1/Spred2/Lrig1/Igf2r/Map6/Bmp2/Lclat1/Prkch/Irf4/Plec/Rragd/Spp1/Ikzf4/Slc2a3/Fam126b/Slc29a2/Tnfrsf1b/Klf6/Tiam1/Ccnd2/Ttc39b/Ikzf2/Sh3bgrl2/Glipr2/Tlr7/Lif/Bcl2/Ncoa3/Huwe1/Igf1r/Penk/Rabgap1l/Itgav/Pou2f1/Bmpr2/Rora/Il1rl1/Hipk2
HEDGEHOG_SIGNALING	HEDGEHOG_SIGNALING	35	-0.421606	-1.26749	0.158661	0.396652	0.317322	4651	tags=46%, list=29%, signal=33%	Nrcam/Ets2/Tle3/Ophn1/Shh/Ptch1/Adgrg1/Vldlr/Amot/Dpysl2/Slit1/Nf1/Celsr1/Pml/Cdk5r1/Cdk6
MYC_TARGETS_V2	MYC_TARGETS_V2	56	0.292265	1.1462	0.189922	0.452196	0.361757	5869	tags=50%, list=36%, signal=32%	Las1l/Dctpp1/Tfb2m/Npm1/Exosc5/Gnl3/Phb/Ppan/Dusp2/Nop16/Mphosph10/Farsa/Rrp9/Aimp2/Wdr74/Sord/Pa2g4/Tmem97/Noc4l/Nop56/Rcl1/Bysl/Supv3l1/Imp4/Ddx18/Ndufaf4/Hspd1/Pus1
PEROXISOME	PEROXISOME	91	0.257094	1.10375	0.245	0.556818	0.445455	5769	tags=44%, list=36%, signal=28%	Tspo/Retsat/Crabp1/Gstk1/Prdx1/Pex11a/Hsd17b11/Sod1/Ywhah/Cnbp/Crabp2/Ech1/Ehhadh/Acaa1a/Nudt19/Ephx2/Ercc1/Prdx5/Sema3c/Bcl10/Hras/Slc25a4/Slc25a17/Siah1/Scp2/Fis1/Mvp/Rdh11/Acot8/Lonp2/Hsd3b7/Cln6/Pabpc1/Idh1/Cat/Pex13/Pex11b/Msh2/Slc35b2/Hmgcl
IL6_JAK_STAT3_SIGNALING	IL6_JAK_STAT3_SIGNALING	65	-0.323137	-1.10365	0.307388	0.625	0.5	3793	tags=31%, list=24%, signal=24%	Csf3r/Stat1/Stat2/Csf1/Stat3/Stam2/Itgb3/Cd38/Pim1/Tlr2/Ptpn11/Ptpn1/Tnfrsf1b/Il13ra1/Itga4/Csf2rb/Cd36/Il6st/Cbl/A2m
EPITHELIAL_MESENCHYMAL_TRANSITION	EPITHELIAL_MESENCHYMAL_TRANSITION	182	-0.278227	-1.08576	0.310424	0.625	0.5	3775	tags=28%, list=23%, signal=22%	Fmod/Id2/Mest/Col4a2/Sfrp1/Serpine1/Flna/Thbs1/Col1a1/Lamc2/Itgb3/Lamc1/Itga2/Col5a1/Sdc1/Timp3/Col3a1/Col7a1/Pdgfrb/Spock1/Sntb1/Fap/Mmp14/Spp1/Tnc/Cxcl6/Mmp2/Matn3/Dab2/Dst/Abi3bp/Dpysl3/Itgb5/Oxtr/Col5a3/Lrp1/Lama2/Col6a3/Prrx1/Inhba/Fbn2/Thbs2/Tnfaip3/Itgav/Loxl2/Fgf2/Adam12/Sgcd/Notch2/Col1a2/Cdh6
CHOLESTEROL_HOMEOSTASIS	CHOLESTEROL_HOMEOSTASIS	70	0.256633	1.06462	0.3125	0.625	0.5	2282	tags=21%, list=14%, signal=18%	Lgals3/Plaur/Gstm7/S100a11/Tnfrsf12a/Fabp5/Lpl/Cd9/Gpx8/Avpr1a/Plscr1/Cxcl16/Mal2/Nfil3/Ech1
REACTIVE_OXYGEN_SPECIES_PATHWAY	REACTIVE_OXYGEN_SPECIES_PATHWAY	42	0.292173	1.06727	0.354386	0.661188	0.52895	4284	tags=45%, list=27%, signal=33%	Lsp1/Prdx1/LOC100359668/Txn1/Glrx/Ndufa6/Junb/Sod1/Atox1/Glrx2/Gpx3/Hmox2/Ftl1/Prdx2/Lamtor5/Mgst1/Prdx6/Prnp/Ndufs2
WNT_BETA_CATENIN_SIGNALING	WNT_BETA_CATENIN_SIGNALING	38	-0.353117	-1.08126	0.357041	0.661188	0.52895	3936	tags=24%, list=24%, signal=18%	Maml1/Rbpj/Ptch1/Wnt5b/Peg12/Ncor2/Ccnd2/Notch1/Wnt1
PI3K_AKT_MTOR_SIGNALING	PI3K_AKT_MTOR_SIGNALING	94	-0.295276	-1.06629	0.376721	0.672716	0.538173	4525	tags=38%, list=28%, signal=28%	Mknk2/Adcy2/Fgf22/Pikfyve/Pak4/Gna14/Mapk9/Plcg1/Mapk10/Dusp3/Plcb1/Stat2/Rit1/Faslg/Smad2/Rptor/Nod1/Tsc2/Prkag1/Pdk1/Actr2/Mapk1/Ptpn11/Sla/Pten/Dapp1/Mapk8/Prkcb/Pik3r3/Tiam1/Prkar2a/Camk4/Prkaa2/Gsk3b/Acaca/Egfr
KRAS_SIGNALING_UP	KRAS_SIGNALING_UP	166	-0.268005	-1.03957	0.394253	0.679746	0.543797	2567	tags=20%, list=16%, signal=17%	Bmp2/Akap12/Hdac9/Trib1/Lat2/Btbd3/Usp12/Spp1/Ephb2/Tnfrsf1b/Prdm1/Ccnd2/Ano1/Cfh/Lif/Prrx1/Inhba/Adgra2/Tnfaip3/Dcbld2/Strn/Avl9/Ccser2/Rabgap1l/Il7r/Reln/Ammecr1/C3ar1/F13a1/Ace/Ikzf1/Cbl/Dock2/Aldh1a3
G2M_CHECKPOINT	G2M_CHECKPOINT	184	-0.231632	-0.903231	0.683849	0.991272	0.793017	4597	tags=30%, list=29%, signal=22%	Exo1/Syncrip/Polq/Rad54l/Top2a/Casp8ap2/Pafah1b1/Tle3/Stag1/Mcm6/Kif20b/Upf1/Plk4/Cenpa/E2f2/Ccnd1/Tnpo2/Cenpf/Lbr/Fancc/Brca2/Meis2/Ccnf/Nup98/Ttk/Mcm2/Pura/Mcm5/Gspt1/Cdc27/Lig3/Smarcc1/Uck2/Numa1/Hira/Smad3/E2f3/Pole/Nek2/Mybl2/Kif5b/Cul5/Kif11/Wrn/Bard1/Rbl1/Pml/Racgap1/Slc38a1/Efna5/Rasal2/Abl1/Foxn3/Notch2/Ccnt1
TNFA_SIGNALING_VIA_NFKB	TNFA_SIGNALING_VIA_NFKB	175	0.197606	0.931539	0.696296	0.991272	0.793017	3445	tags=27%, list=21%, signal=21%	Gch1/G0s2/Phlda2/Areg/Kynu/Tnfsf9/Plaur/Gem/Bcl2a1/Gadd45b/Fos/Il23a/Ccnl1/Ptx3/Sphk1/Bcl3/Cebpb/Map3k8/Il18/Btg3/Cebpd/Junb/Btg1/Zfp36/Eif1/Tubb2a/Sat1/Cd80/Gadd45a/Nfil3/Plau/Ccrl2/Nfkbia/Klf2/Tnfrsf9/Phlda1/Ackr3/Pnrc1/Yrdc/Dusp2/Edn1/Ninj1/Trip10/Bcl6/Btg2/Efna1/Hbegf
UNFOLDED_PROTEIN_RESPONSE	UNFOLDED_PROTEIN_RESPONSE	103	0.20724	0.911551	0.701493	0.991272	0.793017	4336	tags=37%, list=27%, signal=27%	Ifit1/Cebpb/Lsm1/Imp3/Nabp1/Sec11a/Spcs1/Igfbp1/Kdelr3/Npm1/Exosc5/Tubb2a/Eif4ebp1/Rps14/Banf1/Nfyb/Exosc9/Dkc1/Pop4/Pdia5/Lsm4/Dnajb9/Exosc4/Cks1b/Atp6v0d1/Hspa5/Fkbp14/Rrp9/Mthfd2/Chac1/Eif4e/Calr/Tspyl2/Cebpg/Exoc2/Hsp90b1/Atf4/Paip1
COMPLEMENT	COMPLEMENT	164	-0.229791	-0.88916	0.704046	0.991272	0.793017	2474	tags=18%, list=15%, signal=15%	Pla2g4a/Olr1/Brpf3/F10/Tmprss6/Mmp14/Rnf4/Zeb1/Gmfb/Cpm/Dock4/Akap10/Pik3cg/Psen1/C2/Adra2b/Spock2/Lrp1/Vcpip1/Itgam/Pclo/Cfh/Gnb4/Cd36/Cdk5r1/Tnfaip3/F5/Dgkh/Gata3
ANGIOGENESIS	ANGIOGENESIS	34	-0.272735	-0.816097	0.744152	0.991272	0.793017	5544	tags=50%, list=34%, signal=33%	Pdgfa/Vtn/Lum/Fgfr1/Fstl1/Kcnj8/Ptk2/Vcan/Col5a2/Stc1/Col3a1/Olr1/Spp1/Cxcl6/Ccnd2/Vav2/Itgav
ADIPOGENESIS	ADIPOGENESIS	179	0.190822	0.898486	0.80916	0.991272	0.793017	5084	tags=41%, list=32%, signal=28%	Sncg/Mrap/Retsat/Cidea/Cox7b/Ndufb7/Cdkn2c/Nabp1/Uqcrq/Ddt/Lpl/Sult1a1/Aldoa/Atp1b3/Sod1/Ucp2/Dram2/Ndufa5/Gadd45a/Ech1/Ndufs3/Etfb/Apoe/Ephx2/Jagn1/Taldo1/Gpx3/Sdhb/Angptl4/Cox8a/Dnajc15/Pdcd4/Coq3/Suclg1/Dhrs7b/Ccng2/Dnajb9/Bcl6/Uqcr10/Me1/Vegfb/Scp2/Ppm1b/Mrpl15/Mgst3/Idh3g/Mylk/Grpel1/Tst/Sdhc/Araf/Mdh2/Aifm1/Slc25a1/Cyc1/Cmpk1/Dld/Hibch/Fabp4/Qdpr/Rab34/Bckdha/Coq5/Prdx3/Acads/Rtn3/Cmbl/Dbt/…
MYOGENESIS	MYOGENESIS	173	-0.214629	-0.835435	0.811277	0.991272	0.793017	1535	tags=13%, list=10%, signal=12%	Notch1/Itgb5/Mef2d/Sspn/Lama2/Col6a3/Stc2/Cd36/Kcnh1/Sorbs1/Pgam2/Wwtr1/Erbb3/Gsn/Adcy9/Igf1/Mef2c/Fgf2/Col15a1/Adam12/Sgcd/Nos1
ALLOGRAFT_REJECTION	ALLOGRAFT_REJECTION	141	-0.214718	-0.815484	0.820878	0.991272	0.793017	2651	tags=21%, list=16%, signal=17%	Brca1/Galnt1/Tlr2/Fgr/Cd47/Hdac9/Irf4/Fcgr2b/Il18rap/Igsf6/Ly75/Nlrp3/Tlr3/Prkcb/C2/Ccnd2/RT1-CE10/Cd4/Ptprc/Lif/Hcls1/Elf4/Inhba/RT1-DOb/Stab1/Cd8a/Ccr5/Itgal/Egfr
P53_PATHWAY	P53_PATHWAY	179	0.187842	0.884454	0.824427	0.991272	0.793017	4310	tags=34%, list=27%, signal=25%	Nol8/Sfn/Tnfsf9/Procr/Cdkn2b/Retsat/Rps27l/Fos/Sphk1/Inhbb/Tp63/Perp/Slc19a2/Fam162a/Dcxr/Nhlh2/Rpl36/Rpl18/Fgf13/Btg1/S100a10/Rhbdf2/Bax/Ddit3/Klk8/Hexim1/Tm4sf1/Sat1/Cebpa/Gadd45a/Rchy1/Cd82/Ifi30/Upp1/Ldhb/Fdxr/Rrad/Hras/Fas/Iscu/Tax1bp3/Ninj1/Dgka/Btg2/Hbegf/Mdm2/Blcap/Ip6k2/Hmox1/Tp53/Tspyl2/Osgin1/Tpd52l1/Ei24/Hdac3/Vamp8/Trafd1/Ndrg1/Tcn2/Socs1
INTERFERON_ALPHA_RESPONSE	INTERFERON_ALPHA_RESPONSE	84	0.194138	0.823275	0.835749	0.991272	0.793017	4537	tags=35%, list=28%, signal=25%	Isg20/Gbp4/Procr/Oasl/Ifitm3/Tmem140/Ube2l6/Ly6e/Psme2/Ifitm2/Plscr1/Ifi30/Ccrl2/B2m/Isg15/Rsad2/Slc25a28/Psma3/Trim21/Usp18/Nmi/Pnpt1/Mvb12a/Irf7/Trafd1/Irf2/Irf9/Psmb9/Irf1
SPERMATOGENESIS	SPERMATOGENESIS	101	-0.212991	-0.773928	0.869674	0.991272	0.793017	3436	tags=24%, list=21%, signal=19%	Ttk/Nf2/Acrbp/Stam2/Ncaph/Mtor/Clpb/Slc2a5/Nek2/Zpbp/Zc2hc1c/Topbp1/Lpin1/Braf/Grm8/Znrf4/Tnp2/Ip6k1/Prkar2a/Camk4/Dcc/Ace/Nos1/Tcp11
ESTROGEN_RESPONSE_LATE	ESTROGEN_RESPONSE_LATE	179	-0.204918	-0.799792	0.874856	0.991272	0.793017	3750	tags=26%, list=23%, signal=20%	Id2/Mest/Ccnd1/Nrip1/Chpt1/Itpk1/Fkbp5/Unc13b/Lamc2/Slc24a3/Mapt/Abca3/Slc29a1/Gper1/Igsf1/Rps6ka2/Sult2b1/Farp1/Calcr/Agr2/Papss2/Myof/Scnn1a/Ncor2/Fgfr3/Opn3/Hr/Celsr2/Scube2/Homer2/Clic3/Tiam1/Atp2b4/Tpsb2/Slc26a2/Dlg5/Micb/Bcl2/Prlr/Il6st/Flnb/Plxnb1/Klk11/Pgr/Aff1/Abhd2
MTORC1_SIGNALING	MTORC1_SIGNALING	188	0.181292	0.859958	0.883333	0.991272	0.793017	5126	tags=41%, list=32%, signal=29%	Hprt1/Tpi1/Prdx1/Arpc5l/Psma4/Sec11a/Tubg1/Gapdh/Glrx/Cd9/Fkbp2/Aldoa/Dhfr/Mthfd2l/Ppia/Ddit3/Cth/Nfil3/Mllt11/Psmb5/Ifi30/Cacybp/Cops5/Psmg1/Fdxr/Eef1e1/Psmd12/Psmc2/Nufip1/Psmc4/Cxcr4/Psma3/Btg2/Tcea1/Ufm1/Coro1a/Tm7sf2/Rpn1/Me1/Pdap1/Hspa5/Sqstm1/Rrp9/Mthfd2/Psmc6/Gpi/Calr/Psmd14/Eif2s2/Atp6v1d/Phgdh/Serpinh1/Sord/Hsp90b1/Nfkbib/Tuba4a/Got1/Ldha/Rdh11/P4ha1/Sdf2l1/Qdpr/Eno1/Stip1/Tmem97/Ddx39a…
HEME_METABOLISM	HEME_METABOLISM	166	-0.200192	-0.776527	0.896552	0.991272	0.793017	3434	tags=27%, list=21%, signal=21%	Sidt2/Acsl6/Tmcc2/Pc/Ranbp10/Gclm/Nek7/Ctse/Gmps/E2f2/Uros/Dcaf10/Eif2ak1/Btrc/Slc30a1/Synj1/Nnt/Epor/Igsf3/Slc11a2/Cdc27/Aldh1l1/Pigq/Sec14l1/Nr3c1/Clcn3/Gapvd1/Nfe2l1/Trak2/Slc25a37/Tnrc6b/Bmp2k/Slc7a11/Khnyn/Kdm7a/Arhgef12/Bach1/Ank1/Add2/Mfhas1/Sptb/Foxo3/Selenbp1/Tns1
INTERFERON_GAMMA_RESPONSE	INTERFERON_GAMMA_RESPONSE	165	-0.199641	-0.772336	0.911833	0.991272	0.793017	3447	tags=22%, list=21%, signal=18%	Stat3/RT1-A2/Casp8/Pde4b/Auts2/Cmklr1/Cd38/Nod1/RT1-A1/Pim1/Trim14/Pla2g4a/Itgb7/Irf4/Rapgef6/Helz2/Parp12/Herc6/Ptpn1/Tnfaip2/Ifih1/Ciita/Adar/RT1-CE10/Sspn/Cfh/RT1-CE4/Csf2rb/Pml/Ncoa3/Tnfaip3/Rnf213/Arid5b/Nlrc5/Trim25/Ddx58/Parp14
HYPOXIA	HYPOXIA	176	-0.195007	-0.759658	0.936782	0.991272	0.793017	3435	tags=24%, list=21%, signal=19%	Rbpj/Pygm/Pkp1/Serpine1/Vldlr/B3galt6/Stc1/Hk2/Casp6/Col5a1/Sult2b1/Pim1/Ppfia4/Nr3c1/Dtna/Chst3/Pdk1/Akap12/Slc2a5/Bcan/Nedd4l/Tiparp/Rragd/Slc2a3/Klhl24/Ids/Klf6/Fosl2/Slc6a6/Ncan/Stc2/Pgam2/Atp7a/Bcl2/Tnfaip3/Prkca/Ppargc1a/Ndst1/Foxo3/Selenbp1/Rora/Egfr
COAGULATION	COAGULATION	103	0.176175	0.774913	0.960199	0.991272	0.793017	2373	tags=17%, list=15%, signal=14%	F2/Comp/Timp1/Cfd/LOC100911545/F2rl2/S100a1/Htra1/Cd9/Serping1/Klk8/S100a13/Prss23/Plat/F12/Acox2/Plau
E2F_TARGETS	E2F_TARGETS	189	0.165584	0.784195	0.966102	0.991272	0.793017	6432	tags=44%, list=40%, signal=27%	Ube2t/Cdkn2b/LOC100911727/Tipin/Cdkn2c/Dctpp1/Tubg1/Exosc8/Slbp/Psmc3ip/Luc7l3/Nme1/Gins4/Hmgb2/Pold2/Cdk1/Phf5a/Ube2s/Lyar/Pttg1/Stmn1/Psip1/Rfc3/Orc6/Spc24/Pop7/Tubb5/Cdkn3/Cdkn1b/Cks1b/Rpa3/Naa38/Dut/Pole4/Mthfd2/Tp53/Srsf2/Ran/Cenpm/Gins1/Chek2/Nup107/Hmgb3/Rbbp7/Rpa2/Pa2g4/Ddx39a/Kpna2/Nop56/Prps1/Spc25/Tfrc/Suv39h1l1/Snrpb/Xrcc6/Srsf1/Dek/Eed/Ak2/Donson/Birc5/Tra2b/Rad1/Pcna/Msh2/Prdx4/Prim…
GLYCOLYSIS	GLYCOLYSIS	187	0.168551	0.802064	0.968254	0.991272	0.793017	5280	tags=37%, list=33%, signal=25%	Isg20/Aldob/Tpi1/Tff3/Sap30/Cyb5a/Txn1/Igfbp3/Fam162a/Glrx/Mif/Aldoa/Gpc3/Fbp2/Kdelr3/Sod1/Ppia/Cth/Cldn9/Mdh1/Sdc2/Cdk1/Lhx9/Dsc2/Bpnt1/Pgls/Taldo1/Artn/Ndufv3/Rpe/Ppp2cb/Angptl4/Eno2/Stmn1/Psmc4/Dcn/Cxcr4/Ankzf1/Spag4/Me1/Hspa5/Galk2/Sdhc/Lhpp/Mdh2/Gnpda1/Got1/B4galt7/Dld/Cited2/Ldha/P4ha1/Eno1/Mpi/Ecd/Pgk1/Idua/Gmppa/Prps1/Efna3/Fkbp4/Nol3/Cln6/Pmm2/Idh1/Fut8/Hax1/Akr1a1/B3gat3/Pgm2
BILE_ACID_METABOLISM	BILE_ACID_METABOLISM	90	0.161727	0.697762	0.980296	0.991272	0.793017	3446	tags=24%, list=21%, signal=19%	Pipox/Klf1/Retsat/Gstk1/Abca6/Ch25h/Rbp1/Pex11a/Hsd17b11/Sod1/Ephx2/Slc23a1/Amacr/Prdx5/Fdxr/Pecr/Bbox1/Pxmp2/Efhc1/Pex11g/Aqp9/Optn
PROTEIN_SECRETION	PROTEIN_SECRETION	89	-0.167777	-0.603007	0.991272	0.991272	0.793017	4472	tags=24%, list=28%, signal=17%	Abca1/Ocrl/Scrn1/Golga4/Dnm1l/Lman1/Vps4b/Arfgef1/Vamp7/Arfgef2/Igf2r/Clcn3/Mon2/Kif1b/Mapk1/Gbf1/Dst/Sspn/Ap2b1/Atp7a/Egfr

## Sheet: GSVA
ID	logFC	AveExpr	t	P.Value	adj.P.Val	B	group
OXIDATIVE_PHOSPHORYLATION	0.578822	0.0108633	5.32176	1.3585e-07	4.18705e-06	7.27266	Up
MYC_TARGETS_V1	0.574511	-0.0141302	5.28212	1.67482e-07	4.18705e-06	7.06587	Up
MITOTIC_SPINDLE	-0.552968	-0.00512074	-5.08405	4.67068e-07	7.78446e-06	6.05575	Down
UV_RESPONSE_DN	-0.518371	0.0157688	-4.76597	2.25752e-06	2.8219e-05	4.51438	Down
DNA_REPAIR	0.434436	-0.0310984	3.99426	7.12902e-05	0.000712902	1.18857	Up
UNFOLDED_PROTEIN_RESPONSE	0.429155	-0.0183115	3.9457	8.70374e-05	0.000725312	0.998894	Up
HEDGEHOG_SIGNALING	-0.397297	0.0686288	-3.65279	0.000277453	0.00183357	-0.0960542	Down
REACTIVE_OXYGEN_SPECIES_PATHWAY	0.395708	-0.0400659	3.63819	0.000293371	0.00183357	-0.148426	Up
TGF_BETA_SIGNALING	-0.383355	-0.041016	-3.52461	0.00044984	0.00249911	-0.548671	Down
PANCREAS_BETA_CELLS	0.35092	0.0260415	3.2264	0.00130798	0.00653991	-1.53907	Up
UV_RESPONSE_UP	0.339832	0.00384025	3.12445	0.00184995	0.00745281	-1.8576	Up
APICAL_JUNCTION	-0.339549	-0.0120571	-3.12185	0.00186617	0.00745281	-1.86561	Down
FATTY_ACID_METABOLISM	0.338326	0.019613	3.11061	0.00193773	0.00745281	-1.90007	Up
ESTROGEN_RESPONSE_EARLY	-0.331538	-0.0473426	-3.0482	0.00238302	0.0085108	-2.08916	Down
APICAL_SURFACE	-0.328151	-0.0140561	-3.01706	0.00263875	0.00879583	-2.18209	Down
MTORC1_SIGNALING	0.318804	0.0212925	2.93112	0.00348008	0.0108753	-2.43356	Up
PEROXISOME	0.300934	0.0041187	2.76683	0.00579989	0.0170585	-2.89411	Up
ANDROGEN_RESPONSE	-0.285411	-0.0170854	-2.62411	0.00886436	0.0246232	-3.27262	Down
ADIPOGENESIS	0.279554	0.0327092	2.57025	0.0103543	0.0272483	-3.41024	Up
APOPTOSIS	0.270069	0.00697651	2.48305	0.013244	0.03311	-3.62703	Up
NOTCH_SIGNALING	-0.266346	-0.0149423	-2.44882	0.0145605	0.034668	-3.71008	Stable
WNT_BETA_CATENIN_SIGNALING	-0.262836	-0.0381343	-2.41654	0.0159064	0.0361508	-3.78733	Stable
MYC_TARGETS_V2	0.258024	-0.0538775	2.3723	0.0179291	0.0389763	-3.89157	Stable
XENOBIOTIC_METABOLISM	0.227433	0.00296134	2.09105	0.0368597	0.0767911	-4.50914	Stable
KRAS_SIGNALING_DN	-0.219167	0.0486888	-2.01504	0.0442564	0.0868408	-4.66267	Stable
ANGIOGENESIS	-0.218242	0.0760514	-2.00654	0.0451572	0.0868408	-4.67949	Stable
MYOGENESIS	-0.208623	-0.0103623	-1.91811	0.0554768	0.102735	-4.85023	Stable
P53_PATHWAY	0.183689	-0.024885	1.68886	0.0916627	0.163645	-5.25704	Stable
INFLAMMATORY_RESPONSE	-0.181368	-0.00858541	-1.66752	0.0958294	0.163645	-5.29227	Stable
E2F_TARGETS	0.18009	-0.0328143	1.65577	0.0981873	0.163645	-5.31148	Stable
IL2_STAT5_SIGNALING	-0.177247	-0.00497951	-1.62963	0.1036	0.167098	-5.35373	Stable
GLYCOLYSIS	0.170938	0.00409524	1.57163	0.116459	0.181967	-5.44508	Stable
ALLOGRAFT_REJECTION	0.159348	0.00113012	1.46507	0.143322	0.217154	-5.60427	Stable
IL6_JAK_STAT3_SIGNALING	-0.145745	0.0390877	-1.34	0.180652	0.265664	-5.77686	Stable
PI3K_AKT_MTOR_SIGNALING	-0.142106	-0.0605354	-1.30654	0.19177	0.273956	-5.82042	Stable
HEME_METABOLISM	-0.131729	-0.0454746	-1.21114	0.226225	0.314201	-5.93859	Stable
INTERFERON_ALPHA_RESPONSE	0.120753	0.0186837	1.11022	0.267262	0.361165	-6.05384	Stable
G2M_CHECKPOINT	-0.114723	-0.0317626	-1.05478	0.291867	0.377969	-6.11289	Stable
COAGULATION	0.114024	0.0158328	1.04835	0.294816	0.377969	-6.11954	Stable
INTERFERON_GAMMA_RESPONSE	0.109569	0.0156711	1.00739	0.314074	0.392592	-6.16097	Stable
EPITHELIAL_MESENCHYMAL_TRANSITION	-0.107285	0.0307702	-0.986389	0.32426	0.395439	-6.18156	Stable
TNFA_SIGNALING_VIA_NFKB	0.0843789	0.0319827	0.77579	0.438118	0.521569	-6.36414	Stable
CHOLESTEROL_HOMEOSTASIS	0.0727402	-0.0102983	0.668782	0.50384	0.585861	-6.44018	Stable
ESTROGEN_RESPONSE_LATE	-0.0595278	0.000841771	-0.547305	0.584332	0.664013	-6.51286	Stable
HYPOXIA	0.0560428	0.00869489	0.515264	0.60652	0.673912	-6.52961	Stable
PROTEIN_SECRETION	0.0505268	0.00554259	0.464549	0.642389	0.698249	-6.55405	Stable
COMPLEMENT	0.0361803	-0.00502981	0.332646	0.739494	0.786696	-6.60579	Stable
SPERMATOGENESIS	-0.0332437	-0.0187265	-0.305646	0.759959	0.791624	-6.61426	Stable
BILE_ACID_METABOLISM	-0.0246339	0.030494	-0.226487	0.820884	0.837637	-6.63499	Stable
KRAS_SIGNALING_UP	0.00223642	-0.0224362	0.0205619	0.983601	0.983601	-6.66001	Stable
