# Supplementary material for: Sevoflurane exposure in early life: mitochondrial dysfunction and neurotoxicity in immature rat brains without long-term memory loss
Source: Sci Rep. 2024 Nov 20;14:28747. doi: 10.1038/s41598-024-79150-3 (PMC11579499; doi:10.1038/s41598-024-79150-3)
Supplement: Supplementary file 19 — Supplementary Material 19 [file 41598_2024_79150_MOESM19_ESM.xlsx]

## Sheet: Activated upstream Regulator
Upstream Regulator	Expr Fold Change	Molecule Type	Predicted Activation State	Activation z-score	Flags	p-value of overlap	Target Molecules in Dataset
Lh		complex	Activated	4.032		4.46e-08	ADCY9,BAG1,EGFR,EIF3H,GNAS,PDXK,PGRMC1,PHKA2,PI4K2A,PRKAR2A,PSIP1,PTPN1,RPL12,RPL18A,RPL24,RPL26,RPL27,RPL28,Rpl29 (includes others),RPL3,RPL31,Rpl32,RPL35,RPL5,RPL9,RPS11,RPS15A,RPS24,RPS7,SLC38A1,TLN1,ZBTB16
IKZF1		transcription regulator	Activated	3.937	bias	0.00723	ANTXR1,BCL9L,FOXO3,IL6ST,KMT2A,LRP1,MAP2,MGLL,MLXIP,NOTCH1,NOTCH3,RNF213,TENM3,TET1,TNS3,WDFY3,ZNF710
MIR17HG		other	Activated	3.712	bias	6.96e-05	BBX,FBN2,FZD3,HDAC4,HIF1AN,IL6ST,LRP1,LRP4,LRP6,NOTCH2,PDGFRA,PHLPP2,PKD1,TNKS
NTRK1	-2.573	kinase	Activated	3.71		0.00108	ADARB2,B3GLCT,CIT,CRELD2,DNAJB11,FAT3,FRRS1L,IL17RD,ITGA9,KCNQ3,KIAA1549L,LSM11,MYO10,NTRK3,PDIA3,PGAM2,PHLDB2,RELN,RIMS3,SLC8A1,SV2C
MLXIPL		transcription regulator	Activated	3.121	bias	5.14e-09	ACACA,AGPS,GPAM,PPARGC1A,RPL12,RPL18A,RPL19,RPL24,RPL26,RPL27,RPL28,Rpl29 (includes others),RPL3,RPL31,Rpl32,RPL35,RPL5,RPL9,RPS11,RPS15A,RPS24,RPS7
RCN3	1.281	other	Activated	3		3.61e-05	KCNJ10,NTRK2,RPL12,RPL27,RPL3,RPL31,RPL5,RPL9,RPS24
WTAP	1.189	other	Activated	2.828		0.000652	PSMA2,PSMA5,PSMB1,PSMB2,PSMB3,PSMC2,PSMD12,PSMD6
CSF3		cytokine	Activated	2.728		0.00152	ADCY1,ADCY5,ARPC5,CRTC1,GRIN2B,GRM5,KALRN,NTRK2,PRKCB,SHANK1,SHANK2
RB1	-1.193	transcription regulator	Activated	2.682		0.0451	ALG5,CMAS,COX6B1,DDX11,GPR17,IGF1R,IL6ST,ITGAV,MRPL9,MTOR,NDUFB10,PARK7,PGAM2,PGRMC1,PPARGC1A,PPARGC1B,PPT2,SDHB,TOMM22,UQCRFS1,ZEB1
TIA1		other	Activated	2.646		0.0174	ARID2,NCOA3,PARK7,PER3,PPARGC1A,SOX6,TIMP1
IKZF3		transcription regulator	Activated	2.449	bias	0.0293	ANTXR1,BCL9L,MAP2,MGLL,RNF213,TNS3
G protein alpha		group	Activated	2.333	bias	0.00448	ALG5,CMAS,CWC15,EGFR,NDN,PI4K2A,RPN1,SPCS1,TCEAL8
mir-486		microRNA	Activated	2.236	bias	0.000322	ADARB1,AFF3,DCBLD2,SLC4A8,WDFY3
APC	-1.675	enzyme	Activated	2.216	bias	0.000522	CDK6,EGFR,GHRL,GLI3,NOTCH1,OAT,OGDH,PCDH15,PRKCB,SDHB,TIMP1,TULP3,ZEB1
mir-182		microRNA	Activated	2.2		0.0496	CDK6,FOXO3,LRP6,MTOR,NFASC
NFE2L2		transcription regulator	Activated	2.049		1.31e-05	AGAP1,ARID5B,COPS5,DAD1,DNAJB11,ESD,FOXO3,GABRB1,GSK3B,GSTM5,HIPK2,IL6ST,MCFD2,MGLL,MORF4L2,NDST1,OAT,PDIA3,PPARGC1A,PPARGC1B,PRDX1,PRKCB,PSMA4,PSMA5,PSMB1,PSMB2,PSMB3,PSMD12,PSMD4,PURB,RELN,SLC35B1,SLC38A1,TEAD1,TUB,UCHL1
Mek		group	Activated	2.008		0.0497	ACAT1,DDR2,ERBB3,PDGFRA,PDGFRB,PPARGC1A,RABGGTB,SEMA6A,TET1,TSC2,ZEB1
CAB39L		kinase	Activated	2	bias	0.0371	NDUFB10,NDUFB11,NDUFB5,NDUFV2
NFE2L1	-1.39	transcription regulator	Activated	2	bias	0.0169	PSMB1,PSMB2,PSMC2,PSMD12

## Sheet: Inhibited upstream Regulator
Upstream Regulator	Expr Fold Change	Molecule Type	Predicted Activation State	Activation z-score	Flags	p-value of overlap	Target Molecules in Dataset
CRNDE		other	Inhibited	-2	bias	0.0471	ABL2,EGFR,FGFR3,PDGFRB
TET3	-2.307	enzyme	Inhibited	-2		0.00252	ADCY9,APC2,APLN,EGFR,KLF9,NF2,NOTCH3,PPP2R2C,SLC12A5,TEAD1
PNO1		other	Inhibited	-2		0.0032	NOTCH1,NOTCH2,NOTCH3,ZEB1
PAX2		transcription regulator	Inhibited	-2		0.0103	GRIK3,GRM3,GRM5,ITGAV
DSCAM	-1.45	other	Inhibited	-2.111		7.62e-05	EIF4G1,IRS1,KCNA2,KLF9,MAP2,NEURL1B,NOS1,NOTCH3,NTRK2,PRKCB,SHANK2,SRGAP3
CNR1		G-protein coupled receptor	Inhibited	-2.155		0.0489	ACACA,IGF1R,LRP4,NDN,NTN1,PDGFRA,PDGFRB,SMURF1,SOX6
BMAL1		transcription regulator	Inhibited	-2.184		0.00171	ACACA,GPAM,ITGB8,PER3,PPARGC1B,RICTOR,RYR2,STARD4
CTNNB1		transcription regulator	Inhibited	-2.191		0.00108	ACACA,ACAT1,APC,BTF3,CACNA1G,EGFR,FZD3,GAPDH,GLI3,GPAM,GSK3B,HHIP,IRS1,ITGA1,MPEG1,NDUFB10,NDUFC2,NOTCH1,OAT,PCDH15,PKD1,RPL12,RPL18A,RPL19,RPL24,RPL26,RPL27,RPL28,Rpl29 (includes others),RPL3,RPL31,Rpl32,RPL35,RPL5,RPL9,RPS11,RPS15A,RPS24,RPS7,SEMA6A,SSH1,SUMO1,TIMP1,TULP3,ZEB1
PPP3R1		phosphatase	Inhibited	-2.2	bias	0.0039	CACNA1C,RYR2,Scd2,SLC12A5,SLC8A1
YBX1	1.251	transcription regulator	Inhibited	-2.219		0.0178	BAG1,BIRC6,CRTC1,DAPK3,EGFR,PDGFRB,RELN,USP2
TSC1	-1.61	other	Inhibited	-2.236		0.000631	ATP6AP2,CACNA1G,CLCN7,FOXO3,GLRX,GRIN2B,IRS1,KCNQ3,MAP2K6,PDGFRA,PDGFRB,PKD1,Rpl32,VDAC3
CCAR2		peptidase	Inhibited	-2.236	bias	0.00736	CDK6,KIF1A,KIF1B,MEF2D,PRKCB
CHKB	1.185	kinase	Inhibited	-2.236	bias	0.0181	CHD9,EP300,MED1,PPARGC1A,PPARGC1B
PTF1A		transcription regulator	Inhibited	-2.433	bias	0.0116	ABAT,GRIK3,GRM3,GRM5,RORB,SALL3
FOXC2		transcription regulator	Inhibited	-2.449	bias	0.0371	FGFR3,IRS1,NOTCH1,PDGFRB,PPARGC1A,SOX6
DSCAML1	-1.186	other	Inhibited	-2.5		4.4e-08	EGFR,EIF4G1,KCNA2,KLF9,MAP2,NOS1,NOTCH3,NTRK2,PCDHB2,PRKCB,RIMS1,RIMS3,SHANK1,SHANK2,SOX6,SRGAP3
CGA		other	Inhibited	-2.646		0.0309	C1GALT1C1,CRELD2,DNAJB11,KLF9,PDIA3,SSR4,ZCCHC12
CDK6	-2.079	kinase	Inhibited	-2.714		0.000836	ACACA,CDK6,DGKD,DGKH,FOXO3,MAP2K6,MTHFR,NOTCH3,PDPK1,PRKCB,TEAD1
ERG		transcription regulator	Inhibited	-2.714	bias	0.00316	ARFGEF2,ARHGAP31,ARID2,CADPS,CDC42BPB,CIT,FLNB,IGF1R,MYO10,PHACTR4,PHLDB2,RAPGEF1,RPS11,SIRT5,SOGA1,WASF3,ZEB1
FMR1		translation regulator	Inhibited	-2.742		6.25e-17	AGAP1,BSN,CACNA1A,CLSTN2,DAG1,DLGAP2,GAPDH,GRIK3,GRIN2B,GRM3,GRM5,HERC2,KALRN,MRPL23,MRPS21,MTOR,NDN,RPL12,RPL18A,RPL19,RPL26,RPL28,RPL3,RPL31,Rpl32,Rpl34 (includes others),RPL5,RPL9,RPS11,RPS15A,RPS24,RPS7,SHANK1,SLC1A2,SLC38A1,SLC8A1,TSC2,UQCRFS1,ZCCHC12
YAP1		transcription regulator	Inhibited	-2.8		0.00703	ACACA,ACAT1,ANK1,CBL,CDK6,CIT,EGFR,EIF4G1,EP300,ERC1,FLNB,IGF1R,IL6ST,ITGA1,LRP1,NRDE2,PDE3B,PTPN1,SORBS1,TIMP1,TRIO,TTC8,XPR1,ZEB1
REL	-1.63	transcription regulator	Inhibited	-2.864	bias	0.0299	AGPS,ATP11A,ATXN1,BACH2,CACNA1E,CDS2,DDX11,FOXO3,KAT6A,PARP14,SORBS1,TBCA,ZHX3
TP53	1.176	transcription regulator	Inhibited	-3.138		1.63e-08	ABAT,ABCA2,ACAT1,ADAM12,ADRA1A,ANK1,ANTXR1,APEX1,ARL6IP1,ARPC2,ARRB1,ASTN2,ATIC,ATXN1,BCAP31,BTG1,CAMLG,CDC42BPA,CEP170B,CLASP1,COPS5,CSMD3,DAPK3,DHCR24,DNAJA2,DNMT3A,EGFR,FAM120A,FAM3C,FAT1,FBXO22,FOXO3,GAPDH,GLRX,GPR17,GSK3B,GSTM5,HHIP,HIF1AN,HTT,HYAL1,IGDCC4,IGF1R,INPP4A,IRS1,ITGAV,ITSN1,KAT6A,KCNB1,KCNMA1,KMT2A,KSR1,LPIN1,LPP,MAP2K6,MEF2D,MYO10,NOS1,NOTCH1,NOTCH2,NOTCH3,NTN1,NUDT5,OAT,OGDH,PA…
EIF6	1.215	translation regulator	Inhibited	-3.317		0.00114	ABHD2,ACACA,Cox6c,DHCR24,GALNT10,GPAM,IRS1,MRPS21,RPL35,SORBS1,TIMM9
SOX2		transcription regulator	Inhibited	-3.352		0.00168	APC,BCL9L,CREB3L2,EGFR,EPB41L2,GLI3,GPR17,GSK3B,INPPL1,IRS1,KIF26A,LRP4,NDN,NF2,NFASC,NOTCH3,PCDH15,PDGFRA,PRKD3,SEMA6A,SOX6,TEAD1,TET1,TET2,TNR,TNS3,TULP3
LARP1	-1.674	translation regulator	Inhibited	-4	bias	1.88e-08	EIF3H,RPL12,RPL19,RPL24,RPL26,RPL27,RPL28,RPL3,RPL31,RPL35,RPL5,RPS11,RPS15A,RPS24,RPS27,RPS7
TCF7L2		transcription regulator	Inhibited	-4.221	bias	0.000998	AGO3,CREB3L2,DHCR24,EGFR,ERBB3,Foxn3,HHIP,HIPK2,IRS1,KNDC1,NFASC,PEX5L,PHACTR4,PKD1,PPARGC1A,PPP1R16B,PSD3,SLC1A2,SMURF1,STRN,TBC1D5,TNS1,TPPP,UTP14C,ZEB1
RICTOR	-1.876	other	Inhibited	-5.292	bias	5.54e-07	COX6B1,Cox6c,NDUFB10,NDUFB5,NDUFC2,NDUFV2,PRKCB,PSMA2,PSMA4,PSMA5,PSMB1,PSMB2,PSMB3,PSMC2,PSMD12,PSMD4,PSMD6,RPL12,RPL26,RPL28,Rpl29 (includes others),Rpl34 (includes others),RPL9,RPS11,RPS24,SDHB,Uba52,UQCRFS1
