# Supplementary material for: Sevoflurane exposure in early life: mitochondrial dysfunction and neurotoxicity in immature rat brains without long-term memory loss
Source: Sci Rep. 2024 Nov 20;14:28747. doi: 10.1038/s41598-024-79150-3 (PMC11579499; doi:10.1038/s41598-024-79150-3)
Supplement: Supplementary file 20 — Supplementary Material 20 [file 41598_2024_79150_MOESM20_ESM.xlsx]

## Sheet:  Increased diseases-functions 
Categories	Diseases or Functions Annotation	p-value	Predicted Activation State	Activation z-score	Molecules	# Molecules
Organismal Injury and Abnormalities,Organismal Survival	Organismal death	5.11e-21	Increased	9.6	ABCA2,ABCC9,ABL2,ABR,ACACA,ACTR10,ACVR2B,ADAM12,ADAM23,ADAR,ADARB1,ADH4,ADRA1A,AFF1,AGO2,AKIRIN2,AMER1,ANK2,Anp32b,APBA1,APC,APEX1,APLN,ARHGAP31,ARHGEF12,ARHGEF17,ARID2,ARID5B,ARL6,ARPC5,ARRB1,ATP7B,ATP8A2,B3GALNT1,B3GLCT,BAG1,BAHCC1,BCL9L,BIRC6,BPNT1,BPTF,BRSK2,C1GALT1C1,C1QBP,CACNA1A,CACNA1B,CACNA1C,CADPS,CAMK4,CAMLG,CBL,CDK6,CDYL2,CFL2,CHD5,CHMP2A,CHMP5,CIC,CIT,CLCN7,CLUH,COL19A1,COMMD1,COPS5,…	277
Organismal Injury and Abnormalities,Organismal Survival	Perinatal death	3.5e-11	Increased	6.551	ABL2,ABR,ACVR2B,ADAM12,AMER1,Anp32b,APBA1,ARID5B,ARL6,ARRB1,B3GLCT,BAHCC1,BIRC6,BRSK2,CADPS,CDK6,CLUH,CREB3L2,CUL7,DGKD,EGFR,ERBB3,FGFR3,GNAS,GPC6,GRIN2B,GSK3B,IGF1R,IL6ST,ITGAV,ITGB8,KAT6A,KCNQ2,KDM5A,KIF1B,KIF26B,LIFR,LRP4,LRP6,MADD,MAN1A2,MAN2A2,MAP2,MAPK8IP3,MEF2D,NDN,NDST1,NTRK2,OAT,Otub1,PDGFRB,PKD1,PPARGC1A,PPARGC1B,PSIP1,PTGES3,PYGO1,RIMS1,SALL1,SALL3,Scd2,SHANK3,SLC12A5,SLC1A2,SMURF1,SOX…	71
Organismal Injury and Abnormalities,Organismal Survival	Neonatal death	1.87e-10	Increased	6.2	ABR,ADAM12,AMER1,APBA1,ARID5B,ARL6,ARRB1,B3GLCT,BIRC6,BRSK2,CADPS,CDK6,CLUH,CREB3L2,CUL7,DGKD,FGFR3,GNAS,GPC6,GRIN2B,GSK3B,IGF1R,IL6ST,ITGAV,KAT6A,KCNQ2,KDM5A,KIF1B,KIF26B,LRP4,LRP6,MADD,MAN1A2,MAN2A2,MAPK8IP3,MEF2D,NDN,NDST1,NTRK2,OAT,PKD1,PPARGC1A,PPARGC1B,PYGO1,RIMS1,SALL1,SALL3,Scd2,SHANK3,SLC12A5,SYNE1,TSC1,UNC13A,ZEB1	54
Developmental Disorder,Organismal Injury and Abnormalities,Organismal Survival	Death of embryo	1.53e-08	Increased	5.323	ABL2,ACACA,ACVR2B,ADAR,APC,APEX1,ARHGEF12,BIRC6,BPTF,C1GALT1C1,CAMLG,COMMD1,COPS5,CSNK2B,DAD1,DNMT3A,DYNC1H1,EGFR,EP300,ERBB3,ERBB4,ERC1,EXTL3,FLNB,GNAS,GNPNAT1,GPR161,GSK3B,HIPK2,HTT,IL6ST,INO80,ITGAV,ITGB8,KDM5A,KMT2A,KMT2B,LIFR,LIG3,LRP6,MAN2A2,MED1,MIB1,MTOR,NAA10,NCOA3,NF1,NF2,NOTCH2,NTRK2,PDGFRA,PDPK1,PI4KA,PKD1,PSMD4,RAPGEF1,RPL24,RPTOR,RYR2,SMAD5,SMG1,SPEN,SPTLC2,SUPT4H1,TEAD1,TLN1,TRRAP,…	70
Developmental Disorder,Organismal Injury and Abnormalities	Hypoplasia of organ	1.43e-05	Increased	5.137	ACVR2B,AFF1,AMER1,ARID5B,ARRB1,BACH2,BAG1,CBL,CDK6,COASY,DDX11,EGFR,EPG5,ERBB3,FGFR3,GPR161,IL6ST,ITGAV,KAT6A,LAMA2,LRP4,MED1,MTOR,NCOA2,NDST1,NF1,NOTCH1,NR2C2,NTN1,PDE10A,PDE5A,PDGFRA,PI4KA,PKD1,RASSF2,RBFOX2,RELN,SALL1,SLC8A1,SPEN,SPTBN1,TCEA1,TEAD1,TRAF3,TRIM25,TSC1,TSC2,VPS13B,ZEB1	49
Developmental Disorder,Organismal Injury and Abnormalities	Growth failure or short stature	4.51e-14	Increased	5.019	ABCA2,ABCC9,ACACA,ADAM23,ADAR,ADRA1A,AGO2,AGPS,ANTXR1,APEX1,ARID5B,ATP7B,BIRC6,C1GALT1C1,C1QBP,CFL2,CLASP1,COMMD1,COPS5,CREB3L2,CRIPT,CSNK2B,CUL7,DAD1,DDR2,DDX11,DNMT3A,EDNRB,EGFR,EP300,EPG5,FGFR3,FLNB,G6PC3,GNAS,GNPNAT1,HTT,IGF1R,INO80,INPPL1,IQSEC1,IRS1,ITGA9,ITGAV,ITSN1,KALRN,KCNJ10,KIF26A,KMT2A,KMT2B,LAMA2,LIG3,LRP1,MAP2K6,MECP2,MED1,MIB1,MTHFR,MTOR,MYO9A,NOTCH1,NOTCH2,NOTCH3,NTRK2,PDE10A,PDE…	92
Developmental Disorder,Organismal Injury and Abnormalities	Growth Failure	6.03e-14	Increased	4.801	ABCA2,ACACA,ADAM23,ADAR,ADRA1A,AGO2,ANTXR1,APEX1,ARID5B,ATP7B,BIRC6,C1GALT1C1,C1QBP,CFL2,COMMD1,COPS5,CSNK2B,CUL7,DAD1,DDR2,DDX11,DNMT3A,EDNRB,EGFR,EP300,EPG5,FGFR3,FLNB,G6PC3,GNAS,GNPNAT1,HTT,IGF1R,INO80,IRS1,ITGA9,ITGAV,ITSN1,KALRN,KCNJ10,KIF26A,KMT2A,KMT2B,LAMA2,LIG3,LRP1,MECP2,MED1,MIB1,MTHFR,MTOR,MYO9A,NOTCH1,NOTCH2,NOTCH3,PDE10A,PDE5A,PDGFRA,POLR2A,PSMD4,PTGES3,PYGO1,RASSF2,Rpl29 (includes …	80
Neurological Disease,Organismal Injury and Abnormalities	Motor dysfunction or movement disorder	1.06e-18	Increased	3.95	ABCA2,ACAT1,ADAM23,ADCY5,ADRA1A,AFF1,AMER1,ANK1,ANKRD11,ANKS1B,APBA1,ARRB1,ATP6AP2,ATP7B,ATP8A2,ATXN1,ATXN10,BAHCC1,BCAP31,BRSK2,CACNA1A,CACNA1B,CACNA1C,CACNA1G,CACNA1I,CAMK4,CCDC88C,CIT,COPS5,COX6B1,CSMD3,CSPG4,DAD1,DIRAS2,DOCK3,Dst,DYNC1H1,EIF4G1,EP300,EPG5,ERBB3,FAM3C,FAT1,FBXO41,FGFR3,FOXO3,FRRS1L,GABRB1,GAN,GAPDH,GHRL,GNAS,GPAM,GPC6,GPR26,GPRIN3,GRID2,GRIN2A,GRIN2B,GSK3B,HIVEP3,HTT,INO80D,IR…	158
Developmental Disorder,Neurological Disease,Organismal Injury and Abnormalities	Congenital neurological disorder	3.22e-12	Increased	3.908	ABAT,ADARB1,ADRA1A,ANKRD11,ANTXR1,APC2,ARFGEF2,ARID2,ARL6,ASTN2,ASXL2,ATP7B,BCAP31,BPTF,BSN,CACNA1G,CBL,CCDC88C,CLCN7,CLUH,COASY,CRB2,CSNK2B,CSPG4,DAG1,DNMT3A,DOCK3,DYNC1H1,EDNRB,EGFR,EP300,EPG5,ERBB3,ERC1,EXTL3,FAT1,FAT3,FMN2,GLI3,GPR161,HCFC1,HDAC4,HERC1,HIPK2,IL17RD,KAT6A,KCNJ10,KCNQ2,KCNQ3,KDM5C,KMT2A,KMT2B,LARS2,LRBA,LRP4,LRP6,MADD,MAN2A2,MECP2,MTHFR,MTOR,MYO10,MYO9A,NAA10,NAV2,NEK9,NF1,NF2,…	102
Organismal Injury and Abnormalities	Organ Degeneration	1.69e-05	Increased	3.83	AFF1,APLN,ARID5B,ARL6,ATP6AP2,ATP8A2,ATXN1,CACNA1A,CAMK4,CFL2,CLASP1,CLCN7,CX3CR1,DAG1,EDNRB,EPG5,FBN2,FBXO41,GAN,GAPDH,GRID2,GRIN2B,GSK3B,HTT,IL6ST,INPP4A,KCNJ10,KCNMA1,KCNQ2,KIAA1549,MAP1A,MEF2D,NCOA2,NOS1,NOTCH3,NR2C2,NR2E1,NTRK2,NTRK3,OAT,PARK7,PCDH15,PCYT1B,PLEC,PPARGC1A,PPARGC1B,PPT2,RIMS1,SLC1A2,TEAD1,TNS1,TTC8,TUB,TUBB4B,VPS13B,ZBTB16,ZFYVE26	57
Neurological Disease,Organismal Injury and Abnormalities	Early-onset neurological disorder	1.34e-13	Increased	3.762	ABAT,ADARB1,ADCY1,ADRA1A,ANKRD11,APC2,ARFGEF2,ARID2,ARL6,ASTN2,ATP7B,BCAP31,BPTF,CACNA1A,CACNA1E,CACNA1G,CBL,CCDC88C,COASY,CRB2,CSNK2B,DAG1,DNMT3A,DOCK3,DYNC1H1,EDNRB,EGFR,EP300,EPG5,ERBB3,ERC1,FMN2,FREM2,FRRS1L,GABRB1,GPR161,GRIN2A,GRIN2B,HCFC1,HDAC4,HERC1,HIPK2,HTT,IL17RD,KAT6A,KCNA2,KCNB1,KCNJ10,KCNQ2,KCNQ3,KMT2A,KMT2B,LRP6,MADD,MECP2,MTOR,MYO10,NF1,NF2,NOS1,NOTCH1,NSD1,NTN1,NTRK2,PACS2,PARK7,…	97
Cellular Response to Therapeutics	Sensitivity of tumor cell lines	1.35e-09	Increased	3.709	ADAR,AGO2,ARID2,ARID5B,ATIC,ATP1B3,BIRC6,CBL,CDK6,CELSR2,CIC,COASY,CSNK2B,DDR2,DHCR24,DNMT3A,EGFR,EP300,EPG5,FAT1,FBXO22,GAPDH,GPR17,HERC2,IGF1R,INPPL1,IRS1,ITGA9,KAT6A,KMT2A,LPIN1,MCC,MED19,METTL3,MIB1,NF1,NOSIP,NOTCH2,NR2C2,PDE3B,PRDX1,PSMA5,PSMB1,PSMB2,PSMC2,RER1,RNF146,RPS24,RPTOR,SEC14L1,SHANK2,SMG1,SMG7,SUMO1,TEAD1,TOM1L2,TOPBP1,TRIM25,UBR4,USP24,ZEB1	61
Neurological Disease,Organismal Injury and Abnormalities	Movement Disorders	5.06e-18	Increased	3.648	ABCA2,ACAT1,ADAM23,ADCY5,ADRA1A,AFF1,AMER1,ANK1,ANKRD11,ANKS1B,APBA1,ARRB1,ATP6AP2,ATP7B,ATP8A2,ATXN1,ATXN10,BAHCC1,BCAP31,BRSK2,CACNA1A,CACNA1B,CACNA1C,CACNA1G,CACNA1I,CAMK4,CCDC88C,CIT,COPS5,COX6B1,CSMD3,CSPG4,DAD1,DIRAS2,DOCK3,Dst,DYNC1H1,EIF4G1,EP300,ERBB3,FAM3C,FAT1,FBXO41,FGFR3,FOXO3,FRRS1L,GABRB1,GAN,GAPDH,GHRL,GNAS,GPAM,GPC6,GPR26,GPRIN3,GRID2,GRIN2A,GRIN2B,GSK3B,HIVEP3,HTT,INO80D,IRS1,IT…	155
Neurological Disease,Organismal Injury and Abnormalities	Early-onset encephalopathy	9.83e-13	Increased	3.627	ABAT,ADARB1,ADRA1A,ANKRD11,APC2,ARFGEF2,ARID2,ARL6,ASTN2,ATP7B,BCAP31,BPTF,CACNA1A,CACNA1E,CACNA1G,CBL,CCDC88C,COASY,CRB2,CSNK2B,DAG1,DNMT3A,DOCK3,DYNC1H1,EGFR,EP300,EPG5,ERBB3,ERC1,FMN2,FRRS1L,GABRB1,GPR161,GRIN2A,GRIN2B,HCFC1,HDAC4,HERC1,HIPK2,HTT,IL17RD,KAT6A,KCNA2,KCNB1,KCNQ2,KCNQ3,KMT2A,KMT2B,LRP6,MADD,MECP2,MTOR,MYO10,NF1,NF2,NOS1,NOTCH1,NSD1,NTN1,NTRK2,PACS2,PARK7,PDGFRB,PHACTR1,PI4KA,PIGN…	90
Developmental Disorder,Neurological Disease,Organismal Injury and Abnormalities	Congenital encephalopathy	1.36e-09	Increased	3.627	ADARB1,ADRA1A,ANKRD11,APC2,ARFGEF2,ARID2,ARL6,ASTN2,ATP7B,BCAP31,BPTF,CACNA1G,CCDC88C,COASY,CRB2,CSNK2B,DAG1,DNMT3A,DOCK3,DYNC1H1,EGFR,EP300,EPG5,ERBB3,ERC1,FMN2,GPR161,HCFC1,HDAC4,HERC1,HIPK2,IL17RD,KAT6A,KCNQ2,KCNQ3,KMT2A,KMT2B,LRP6,MADD,MECP2,MTOR,MYO10,NF1,NF2,NOS1,NOTCH1,NSD1,NTN1,PDGFRB,PI4KA,PIGN,PSMB2,PYGO1,RAPGEF2,RELN,RIC1,SCN8A,SETBP1,SLC1A2,SMAD5,SMURF1,SYNGAP1,TEAD1,TRIO,TSC1,TSC2,TT…	70
Developmental Disorder,Neurological Disease,Organismal Injury and Abnormalities	Congenital anomaly of central nervous system	6.67e-07	Increased	3.492	ADRA1A,APC2,ARFGEF2,ARID2,BCAP31,CACNA1G,CCDC88C,COASY,CRB2,DAG1,DOCK3,DYNC1H1,EP300,EPG5,ERBB3,ERC1,FMN2,GPR161,HDAC4,HERC1,HIPK2,KCNQ2,KCNQ3,LRP6,MECP2,MTOR,MYO10,NF1,NOTCH1,NSD1,NTN1,PDGFRB,PI4KA,PYGO1,RAPGEF2,RELN,SALL1,SMAD5,SMURF1,TEAD1,TSC1,TSC2	42
Developmental Disorder,Neurological Disease,Organismal Injury and Abnormalities	Congenital malformation of brain	1.08e-06	Increased	3.492	ADRA1A,APC2,ARFGEF2,ARID2,BCAP31,CACNA1G,CCDC88C,COASY,CRB2,DAG1,DOCK3,DYNC1H1,EP300,EPG5,ERBB3,ERC1,FMN2,GPR161,HDAC4,HERC1,HIPK2,KCNQ2,KCNQ3,LRP6,MECP2,MTOR,MYO10,NF1,NOTCH1,NSD1,NTN1,PDGFRB,PI4KA,PYGO1,RAPGEF2,RELN,SMAD5,SMURF1,TEAD1,TSC1,TSC2	41
Developmental Disorder,Neurological Disease,Organismal Injury and Abnormalities,Psychological Disorders	Behavioral deficit	1.73e-09	Increased	3.413	ABAT,ABR,ADCY1,ADRA1A,CACNA1B,CACNA1G,CACNA1I,DAPK3,DGKH,ERBB4,GABRB1,GNAS,GRIN2A,GRIN2B,GRM5,GSK3B,HTT,IQSEC1,KALRN,KCNQ2,LRP1,LRRC7,MECP2,MGLL,PPARGC1A,SHANK2,SHANK3,SLITRK2,SOX6,SYNGAP1,TNRC6B,TSC1,TSC2,USP2	34
Cellular Response to Therapeutics	Sensitivity of cells	1.48e-10	Increased	3.396	ADAR,AGO2,APEX1,ARID2,ARID5B,ATIC,ATP1B3,BIRC6,CBL,CDK6,CELSR2,CIC,COASY,CSNK2B,DDR2,DHCR24,DNMT3A,EGFR,EP300,EPG5,FAT1,FBXO22,GAPDH,GLRX,GPR17,GSK3B,HERC2,HIPK2,HTT,IGF1R,IL6ST,INPPL1,IRS1,ITGA9,KAT6A,KMT2A,LPIN1,MAP2K6,MCC,MED19,METTL3,MIB1,MTOR,NF1,NOSIP,NOTCH2,NR2C2,PDE3B,PRDX1,PRDX2,PSMA5,PSMB1,PSMB2,PSMC2,RCHY1,RER1,RNF146,RPS24,RPTOR,SEC14L1,SHANK2,SMG1,SMG7,SUMO1,TEAD1,TOM1L2,TOPBP1,TRIM2…	72
Organismal Injury and Abnormalities	Extraintestinal functional disorder	6.96e-10	Increased	3.312	ABAT,ADRA1A,AIMP1,ARL6,ARRB1,ATXN1,CACNA1A,CACNA1B,CACNA1C,CACNA1G,CACNA1I,CUL7,CX3CR1,DAD1,DGKD,EGFR,EIF4G1,ERBB3,FAM120A,FGFR3,FMN2,FOXO3,GABRB1,GRIN2A,GRIN2B,GRM5,HTT,HYAL1,ITGA9,KCNA2,LRP1,MAN1A2,MECP2,MGLL,MRPL23,MTHFR,MTOR,NAA10,NDN,NDST1,NOS1,PCDH15,PDE10A,PDE5A,PER3,PHACTR1,PKD1,PPARGC1A,PPARGC1B,PTGES3,SCN8A,SDK1,SHANK1,SHANK2,SHANK3,SLC1A2,SLC4A4,SNX29,TUBB4B	59
Neurological Disease,Organismal Injury and Abnormalities	Degeneration of nervous system	2.62e-05	Increased	3.24	AFF1,ATP8A2,ATXN1,CACNA1A,CLCN7,CX3CR1,Dst,DYNC1H1,EDNRB,EP300,EPG5,ERBB3,FBXO41,GAN,GRID2,GRIN2B,GSK3B,HTT,IL6ST,INPP4A,KCNJ10,KCNMA1,KCNQ2,KIF1A,LRP1,MAP1A,MEF2D,NOS1,NTRK2,NTRK3,PARK7,PPARGC1A,PPT2,SLC1A2,UCHL1,ZFYVE26,ZNF106	37
Developmental Disorder,Hereditary Disorder,Organismal Injury and Abnormalities	Familial congenital malformation	2.09e-14	Increased	3.175	ABAT,ABCC9,ACVR2B,ADAMTS17,ADARB1,ADRA1A,AFF3,AGPS,ALG5,AMER1,ANK2,ANKRD11,ANTXR1,APC2,ARFGEF2,ARHGAP31,ARID2,ARID5B,ARL6,ASTN2,ASXL2,ATXN1,B3GLCT,BACH2,BCAP31,BPTF,BSN,CACNA1C,CACNA1E,CBL,CCDC88C,CDK6,CFL2,CIT,CLASP1,CLUH,CNBP,COASY,CRB2,CREB3L2,CRIPT,CSNK2B,CSPG4,CUX1,DAD1,DAG1,DDR2,DDX11,DNAJB11,DNMT3A,DOCK3,DYNC1H1,EDNRB,EGFR,EP300,EPG5,ERBB3,ERC1,EXTL3,FAT1,FAT3,FBN2,FGFR3,FLNB,FOXO3,FREM2,G…	172
Neurological Disease,Organismal Injury and Abnormalities	Seizure disorder	2.69e-05	Increased	3.132	ABAT,ABCA2,ADARB1,ADRA1A,AFF3,ARID5B,ATP6AP2,BSN,CACNA1A,CACNA1B,CACNA1C,CACNA1E,CACNA1G,CACNA1I,CBL,CIT,COL19A1,CSNK2B,DALRD3,EIF4EBP2,EP300,FRRS1L,FZD3,GABRB1,GAN,GRIK3,GRIN2A,GRIN2B,GRM5,GSK3B,HTT,IGSF9B,KCNA2,KCNB1,KCNJ10,KCNMA1,KCNQ2,KCNQ3,MECP2,MTOR,NOS1,NTRK2,PACS2,PCDH15,PHACTR1,PIGN,RAPGEF2,RELN,RIMS1,RORB,SCN8A,SLC12A5,SLC1A2,SPTBN2,STRAP,SV2C,SYNGAP1,TANC2,TRAK1,TSC1	60
Neurological Disease,Organismal Injury and Abnormalities	Neurodegeneration	1.24e-06	Increased	3.125	AFF1,ATP8A2,ATXN1,CACNA1A,CLCN7,COASY,CX3CR1,Dst,DYNC1H1,EDNRB,EGFR,EP300,EPG5,ERBB3,FBXO41,GAN,GAPDH,GRID2,GRIN2B,GSK3B,HTT,IL6ST,INPP4A,KCNJ10,KCNMA1,KCNQ2,KIF1A,LRP1,MAP1A,MEF2D,MGAT5,NOS1,NTRK2,NTRK3,PARK7,PDGFRB,PPARGC1A,PPT2,SLC1A2,UCHL1,XPR1,ZFYVE26,ZNF106	43
Developmental Disorder,Neurological Disease,Organismal Injury and Abnormalities,Psychological Disorders	Hyperactive behavior	9.49e-06	Increased	3.113	ABR,ADCY1,CACNA1B,CACNA1G,DGKH,ERBB4,GNAS,HTT,KALRN,KCNQ2,LRP1,LRRC7,MGLL,PPARGC1A,SHANK2,SHANK3,SLITRK2,SYNGAP1,USP2	19
Cell Death and Survival	Apoptosis	3.93e-18	Increased	2.995	ABL2,ACACA,ACVR2B,ADAM12,ADAR,ADARB1,ADCY1,ADCY5,ADRA1A,AGO1,AGO2,AGO3,AIMP1,AKIRIN2,AMER1,Anp32b,ANTXR1,APC,APC2,APEX1,APLN,ARID2,ARID5B,ARL6IP1,ARRB1,ATP1B3,ATP6AP2,BACH2,BAG1,BCAP31,BIRC6,BTG1,C1GALT1C1,C1QBP,CACNA1A,CACNA1C,CAMK4,CAMLG,CBL,CCNI,CCNT1,CDK6,CDK9,CHD5,CHMP5,CIT,CLASP1,CLPB,COL5A3,COPS5,COX6B1,CREB3L2,CSPG4,CUL7,CUX1,CWC15,DAD1,DAG1,DAP3,DAPK3,DDR2,DDX11,DGKD,DHCR24,DIDO1,DNMT3A,…	264
Cancer,Organismal Injury and Abnormalities	Development of head and neck tumor	5.15e-06	Increased	2.754	APC,APEX1,CIT,EGFR,FOXO3,GNAS,ITGB8,KDM5A,MTOR,NDST1,NF1,NOTCH1,NOTCH3,PRDM2,SPTBN1,TECPR2,TSC2,TUBB4B	18
Neurological Disease,Organismal Injury and Abnormalities	Ataxia	1.44e-08	Increased	2.71	AFF1,AMER1,APBA1,ATP7B,ATP8A2,ATXN1,ATXN10,CACNA1A,CACNA1G,CAMK4,CCDC88C,CIT,CSPG4,DOCK3,DYNC1H1,EP300,FAT1,FBXO41,GNAS,GRID2,HTT,KCNJ10,KCNMA1,KIF1A,KIF26B,LYST,MAP1A,MECP2,NF1,NHSL2,PARK7,PPT2,RELN,SCN8A,SH3PXD2B,SLC1A2,SPTBN2,SYNE1,SYT14,TRIO,TTBK2,VPS13D,ZFYVE26,ZNF106	44
Cancer,Gastrointestinal Disease,Hepatic System Disease,Organismal Injury and Abnormalities	Liver cholangiocarcinoma	3.48e-08	Increased	2.613	APC,ARID2,CACNA1C,CDK6,EGFR,EIF3H,ERBB3,FGFR3,HELZ,METTL3,NF1,NF2,NOTCH2,NTRK2,NTRK3,PDGFRA,PDGFRB,PSMB1,PSMB2,SDK1,TET2,TSC1,TUBB4B	23
Cancer,Organismal Injury and Abnormalities	Intraabdominal organ tumor	2.44e-36	Increased	2.61	AARSD1,ABAT,ABCA2,ABCC9,ABHD2,ABL2,ABR,ACACA,ACAP2,ACAT1,ACOT7,ACTR10,ACVR2B,ADAM12,ADAM23,ADAMTS12,ADAMTS17,ADAR,ADARB1,ADARB2,ADCY1,ADCY5,ADCY9,ADD2,ADGRL1,ADH4,ADRA1A,AFF1,AFF3,AGAP1,AGO1,AGO2,AGO3,AGPS,AIMP1,ALG5,AMER1,AMER2,ANK1,ANK2,ANKRD11,ANKRD52,ANKS1B,ANTXR1,AP4E1,APBA1,APC,APC2,APEX1,ARFGEF2,ARHGAP26,ARHGAP31,ARHGEF12,ARHGEF17,ARID2,ARID5B,ARL6,ARL6IP1,ARPC5,ARRB1,ASAP2,ASNSD1,ASTN2,AS…	756
Cancer,Organismal Injury and Abnormalities	Abdominal adenocarcinoma	1e-38	Increased	2.577	AARSD1,ABAT,ABCA2,ABCC9,ABHD2,ABL2,ABR,ACAP2,ACAT1,ACOT7,ACTR10,ACVR2B,ADAM12,ADAM23,ADAMTS12,ADAMTS17,ADAR,ADARB1,ADARB2,ADCY1,ADCY5,ADCY9,ADD2,ADGRL1,ADH4,ADRA1A,AFF1,AFF3,AGAP1,AGO1,AGO2,AGO3,AGPS,ALG5,AMER1,AMER2,ANK1,ANK2,ANKRD11,ANKRD52,ANKS1B,ANTXR1,AP4E1,APBA1,APC,APC2,APEX1,APLN,ARFGEF2,ARHGAP26,ARHGAP31,ARHGEF12,ARHGEF17,ARID2,ARID5B,ARL6IP1,ARPC5,ARRB1,ASAP2,ASNSD1,ASTN2,ASXL2,ATIC,ATP…	724
Cancer,Organismal Injury and Abnormalities,Renal and Urological Disease	Urinary tract tumor	4.07e-22	Increased	2.56	ABCA2,ACAT1,ACOT7,ADAM12,ADAM23,ADAMTS12,ADAR,ADRA1A,AFF3,AGO1,AGO2,AMER1,ANK1,ANK2,ANKRD11,ANKS1B,APBA1,APC,APC2,ARHGAP26,ARID2,ARID5B,ARPC5,ASXL2,ATIC,ATP8A2,ATXN1,BACH2,BAG1,BCL9L,BIRC6,BTBD7,CACNA1A,CACNA1B,CACNA1C,CACNA1G,CACNA1I,CADPS,CALN1,CCT8,CDC42BPB,CDH6,CDYL2,CELSR2,CEP350,CERS4,CFL2,CHD5,CHD9,CIC,CIT,CLCN7,CLUH,COX6B1,CREB3L2,CRTC1,CSMD2,CSMD3,CSPG4,CUL7,DAD1,DAP3,DDX11,DENND5B,DGKH,…	288
Dermatological Diseases and Conditions,Organismal Injury and Abnormalities	Skin lesion	8.87e-33	Increased	2.537	AARSD1,ABAT,ABCA2,ABCC9,ABL2,ABR,ACAP2,ACVR2B,ADAM12,ADAM23,ADAMTS12,ADAMTS17,ADAR,ADARB1,ADARB2,ADCY1,ADCY5,ADCY9,ADD2,ADH4,ADRA1A,AFF1,AFF3,AGAP1,AGO1,AGO2,AGO3,AGPS,AIMP1,AMER1,AMER2,ANK1,ANK2,ANKRD11,ANKRD52,ANKS1B,ANTXR1,AP4E1,APBA1,APC,APC2,APEX1,APLN,ARFGEF2,ARHGAP26,ARHGAP31,ARHGEF12,ARHGEF17,ARID2,ARID5B,ARPC2,ARRB1,ASAP2,ASNSD1,ASTN2,ASXL2,ATIC,ATP11A,ATP1B3,ATP6AP2,ATP7B,ATP8A2,ATRNL1,…	609
Cancer,Organismal Injury and Abnormalities	Lymphoreticular neoplasm	5.38e-26	Increased	2.51	ABAT,ABCC9,ABL2,ACTR10,ADAMTS12,ADAMTS17,ADAR,ADCY1,ADCY5,ADRA1A,AFF3,AIMP1,AKIRIN2,AMER1,ANK2,ANKRD11,ANKS1B,ANTXR1,APBA1,APC,APEX1,ARHGAP26,ARID2,ARID5B,ARL6IP1,ASAP2,ASTN2,ASXL2,ATIC,ATP8A2,ATRNL1,ATXN1,B3GLCT,BACH2,BAG1,BAHCC1,BBX,BIRC6,BPTF,BSN,BTG1,C1GALT1C1,C2CD4B,CACNA1A,CACNA1B,CACNA1C,CACNA1E,CACNA1G,CADPS,CAMLG,CBL,CCDC181,CCNT1,CDC42BPA,CDK6,CELSR2,CEP350,CIC,CLASP1,CLUH,COPS5,CRTC1,C…	292
Cancer,Organismal Injury and Abnormalities	Abdominal neoplasm	3.22e-36	Increased	2.491	AARSD1,ABAT,ABCA2,ABCC9,ABHD2,ABL2,ABR,ACACA,ACAP2,ACAT1,ACOT7,ACTR10,ACVR2B,ADAM12,ADAM23,ADAMTS12,ADAMTS17,ADAR,ADARB1,ADARB2,ADCY1,ADCY5,ADCY9,ADD2,ADGRL1,ADH4,ADRA1A,AFF1,AFF3,AGAP1,AGO1,AGO2,AGO3,AGPS,AIMP1,ALG5,AMER1,AMER2,ANK1,ANK2,ANKRD11,ANKRD52,ANKS1B,ANTXR1,AP4E1,APBA1,APC,APC2,APEX1,APLN,ARFGEF2,ARHGAP26,ARHGAP31,ARHGEF12,ARHGEF17,ARID2,ARID5B,ARL6,ARL6IP1,ARPC5,ARRB1,ASAP2,ASNSD1,AST…	763
Cancer,Organismal Injury and Abnormalities	Connective or soft tissue tumor	5.27e-21	Increased	2.489	ABL2,ACACA,ADAM12,ADAMTS17,ADARB1,ADARB2,ADCY5,ADRA1A,AFF1,AMER1,ANK1,ANKS1B,APC,ARFGEF2,ARHGAP26,ARID2,ATIC,ATP6AP2,ATP8A2,ATRNL1,ATXN1,BPTF,BTBD7,BTF3,CACNA1A,CACNA1B,CACNA1G,CACNA1I,CADPS,CBL,CCNT1,CCT8,CDK6,CHD5,CIC,CLEC16A,CLUH,COL19A1,COL5A3,COPS5,CSMD2,CSMD3,CSPG4,CUX1,DAPK3,DDR2,DDX11,DENND5B,DGKD,DIDO1,DLGAP2,DNAJC7,DNMT3A,DOK6,DYNC1H1,EDNRB,EGFR,EIF4G1,EP300,ERBB3,ERBB4,FAT1,FBN2,FER,FG…	214
Cancer,Organismal Injury and Abnormalities	Extraadrenal retroperitoneal tumor	8.76e-27	Increased	2.429	ABCC9,ABR,ACAT1,ACOT7,ADAM12,ADAM23,ADAMTS12,ADAMTS17,ADAR,ADARB1,ADARB2,ADCY1,ADCY9,ADH4,AFF1,AFF3,AGAP1,AGO1,AMER1,ANK1,ANK2,ANKRD11,ANKRD52,ANKS1B,AP4E1,APC,ARFGEF2,ARHGAP26,ARHGEF12,ARHGEF17,ARID2,ARID5B,ARPC5,ASXL2,ATIC,ATP11A,ATP7B,ATRNL1,ATXN1,ATXN10,BACH2,BAG1,BAZ2A,BIRC6,BPTF,BRSK2,BSN,BTF3,CACNA1A,CACNA1B,CACNA1C,CACNA1E,CACNA1G,CACNA1I,CADPS,CBL,CCDC181,CCDC88C,CCT8,CDC42BPA,CDC42BPB,C…	358
Cancer,Organismal Injury and Abnormalities	Non-melanoma solid tumor	5.79e-49	Increased	2.425	AARSD1,ABAT,ABCA2,ABCC9,ABHD2,ABL2,ABR,ACACA,ACAP2,ACAT1,ACOT7,ACTR10,ACVR2B,ADAM12,ADAM23,ADAMTS12,ADAMTS17,ADAR,ADARB1,ADARB2,ADCY1,ADCY5,ADCY9,ADD2,ADGRL1,ADH4,ADRA1A,AFF1,AFF3,AGAP1,AGO1,AGO2,AGO3,AGPS,AIMP1,AKIRIN2,ALG5,AMER1,AMER2,ANK1,ANK2,ANKRD11,ANKRD52,ANKS1B,ANTXR1,AP4E1,APBA1,APC,APC2,APEX1,APLN,ARFGEF2,ARHGAP26,ARHGAP31,ARHGEF12,ARHGEF17,ARID2,ARID5B,ARL6,ARL6IP1,ARPC2,ARPC5,ARRB1,AS…	806
Cancer,Organismal Injury and Abnormalities,Renal and Urological Disease	Upper urinary tract tumor	2.43e-14	Increased	2.368	ACAT1,ACOT7,ADAM23,AGO1,AMER1,ANK1,ANK2,ANKRD11,APC,ARHGAP26,ARID2,ARID5B,ARPC5,ASXL2,ATIC,ATXN1,BACH2,BAG1,CACNA1G,CCT8,CDH6,CDYL2,CELSR2,CERS4,CHD9,CIT,CLCN7,COX6B1,CRTC1,CSMD2,CSMD3,CSPG4,CUL7,DAD1,DGKI,DIDO1,DIRAS2,DNMT3A,EGFR,EP300,EP400,ERBB3,ERBB4,FAM135B,FAT1,FAT3,FBN2,FGFR3,FMN2,FOXO3,FREM2,FRY,GABARAP,GABARAPL2,GABRB1,GAPVD1,GFOD1,GLI3,GNAS,GRIK3,GRIN2A,GRIN2B,GSTK1,GTF3C1,HDAC4,HERC2,I…	170
Cancer,Organismal Injury and Abnormalities,Renal and Urological Disease	Renal tumor	1.61e-13	Increased	2.368	ACAT1,ACOT7,ADAM23,AGO1,AMER1,ANK1,ANK2,ANKRD11,APC,ARHGAP26,ARID2,ARID5B,ARPC5,ASXL2,ATIC,ATXN1,BACH2,BAG1,CACNA1G,CCT8,CDH6,CDYL2,CELSR2,CERS4,CHD9,CIT,CLCN7,COX6B1,CRTC1,CSMD2,CSMD3,CSPG4,CUL7,DAD1,DGKI,DIDO1,DIRAS2,DNMT3A,EGFR,EP300,EP400,ERBB3,ERBB4,FAM135B,FAT1,FAT3,FBN2,FGFR3,FMN2,FOXO3,FREM2,FRY,GABARAP,GABARAPL2,GABRB1,GAPVD1,GFOD1,GLI3,GNAS,GRIK3,GRIN2A,GRIN2B,GSTK1,GTF3C1,HDAC4,HERC2,I…	167
Organismal Injury and Abnormalities	Abnormal abdomen morphology	3.14e-05	Increased	2.365	ACVR2B,ADAM12,ADRA1A,ALG5,AMER1,Anp32b,ANTXR1,ARFGEF2,ARID5B,BACH2,CACNA1A,CDK6,CLUH,CUX1,DNAJB11,EDNRB,EGFR,FAT1,FAT3,FGFR3,FMN2,FREM2,GABRB1,GLI3,HIVEP3,IGF1R,ITGA9,KIF26A,LARS2,LIFR,LRBA,LRP4,LRP6,MAN2A2,MCFD2,MECP2,MTOR,NAA10,NAV2,NOS1,NOTCH2,NR2C2,NSD1,PCDH15,PDE7B,PDGFRA,PDGFRB,PDPK1,PI4KA,PKD1,PLXNB1,RASSF2,SALL1,SLC12A5,SPTBN1,SRCAP,STAB1,TIMP1,TNS1,TRAF3,TRIM25,TSC1,TSC2,TUBB4B,WWC2,ZBTB…	66
Organismal Injury and Abnormalities,Respiratory Disease	Atelectasis	4.6e-06	Increased	2.359	Anp32b,ARRB1,CACNA1A,EGFR,IGF1R,KCNQ2,MADD,MAN1A2,MAPK8IP3,NDST1,PTGES3,SLC12A5,SYNE1	13
Gastrointestinal Disease,Hepatic System Disease,Organismal Injury and Abnormalities	Liver lesion	2.07e-43	Increased	2.355	ABAT,ABCA2,ABCC9,ABL2,ACACA,ACAT1,ACOT7,ACTR10,ADAM12,ADAM23,ADAMTS12,ADAMTS17,ADAR,ADARB1,ADARB2,ADCY1,ADCY5,ADD2,ADH4,ADRA1A,AFF1,AFF3,AGAP1,AGO1,AGPS,ALG5,AMER1,ANK1,ANK2,ANKRD11,ANKS1B,AP4E1,APBA1,APC,APC2,APEX1,ARFGEF2,ARHGEF12,ARHGEF17,ARID2,ARID5B,ARL6,ARL6IP1,ARPC5,ARRB1,ASAP2,ASTN2,ATIC,ATP11A,ATP1B3,ATP6AP2,ATP7B,ATP8A2,ATXN1,B3GALNT1,BAHCC1,BAZ2A,BBX,BCL9L,BIRC6,BPNT1,BPTF,BSN,BTBD7,CA…	505
Cancer,Organismal Injury and Abnormalities	Abdominal carcinoma	2.85e-38	Increased	2.277	AARSD1,ABAT,ABCA2,ABCC9,ABHD2,ABL2,ABR,ACACA,ACAP2,ACAT1,ACOT7,ACTR10,ACVR2B,ADAM12,ADAM23,ADAMTS12,ADAMTS17,ADAR,ADARB1,ADARB2,ADCY1,ADCY5,ADCY9,ADD2,ADGRL1,ADH4,ADRA1A,AFF1,AFF3,AGAP1,AGO1,AGO2,AGO3,AGPS,ALG5,AMER1,AMER2,ANK1,ANK2,ANKRD11,ANKRD52,ANKS1B,ANTXR1,AP4E1,APBA1,APC,APC2,APEX1,APLN,ARFGEF2,ARHGAP26,ARHGAP31,ARHGEF12,ARHGEF17,ARID2,ARID5B,ARL6,ARL6IP1,ARPC5,ARRB1,ASAP2,ASNSD1,ASTN2,ASX…	748
Organismal Injury and Abnormalities,Renal and Urological Disease	Renal lesion	9.88e-14	Increased	2.25	ACAT1,ACOT7,ADAM23,AGO1,AMER1,ANK1,ANK2,ANKRD11,APC,ARHGAP26,ARID2,ARID5B,ARPC5,ASXL2,ATIC,ATXN1,BACH2,BAG1,CACNA1G,CCT8,CDH6,CDYL2,CELSR2,CERS4,CHD9,CIT,CLCN7,COX6B1,CRTC1,CSMD2,CSMD3,CSPG4,CUL7,CX3CR1,DAD1,DGKI,DIDO1,DIRAS2,DNMT3A,EGFR,EP300,EP400,ERBB3,ERBB4,FAM135B,FAT1,FAT3,FBN2,FGFR3,FMN2,FOXO3,FREM2,FRY,GABARAP,GABARAPL2,GABRB1,GAPVD1,GFOD1,GLI3,GNAS,GRIK3,GRIN2A,GRIN2B,GSTK1,GTF3C1,HDAC4,…	175
Cancer,Organismal Injury and Abnormalities	Non-hematological solid tumor	5.23e-49	Increased	2.234	AARSD1,ABAT,ABCA2,ABCC9,ABHD2,ABL2,ABR,ACACA,ACAP2,ACAT1,ACOT7,ACTR10,ACVR2B,ADAM12,ADAM23,ADAMTS12,ADAMTS17,ADAR,ADARB1,ADARB2,ADCY1,ADCY5,ADCY9,ADD2,ADGRL1,ADH4,ADRA1A,AFF1,AFF3,AGAP1,AGO1,AGO2,AGO3,AGPS,AIMP1,AKIRIN2,ALG5,AMER1,AMER2,ANK1,ANK2,ANKRD11,ANKRD52,ANKS1B,ANTXR1,AP4E1,APBA1,APC,APC2,APEX1,APLN,ARFGEF2,ARHGAP26,ARHGAP31,ARHGEF12,ARHGEF17,ARID2,ARID5B,ARL6,ARL6IP1,ARPC2,ARPC5,ARRB1,AS…	808
Organismal Injury and Abnormalities	Benign lesion	3e-08	Increased	2.223	ABAT,ADAM12,ADARB1,ADGRL1,ADRA1A,AFF1,AIMP1,AMER1,ANTXR1,APC,ARFGEF2,ATRNL1,BPTF,CALN1,CBL,CIC,CIT,CLEC16A,CLUH,CNNM2,CUX1,DAD1,DAP3,DOK6,Dst,EDNRB,EGFR,EP300,ERBB3,ERBB4,FAT1,FGFR3,FOXO3,GABRB1,GHRL,GLRX,GNAS,GRIN2B,GSK3B,GSTM5,HYAL1,IGDCC4,IGF1R,IL6ST,KAT6A,KIF1B,KIF21B,KIF26B,KMT2A,KSR1,LAMA2,LIFR,LRP6,MAN1A2,MAP3K13,MECP2,MFHAS1,MGAT5,MTOR,NAV1,NDN,NDST1,NDUFV2,NEURL1B,NF1,NF2,NISCH,NOL7,NOTC…	116
Cancer,Gastrointestinal Disease,Organismal Injury and Abnormalities	Pancreaticobiliary neoplasm	5.13e-29	Increased	2.223	ABCC9,ABR,ADAM12,ADAM23,ADAMTS12,ADAMTS17,ADAR,ADARB1,ADARB2,ADCY1,ADCY9,ADH4,AFF1,AFF3,AGAP1,AGO1,AMER1,ANK1,ANK2,ANKRD11,ANKRD52,ANKS1B,AP4E1,APC,ARFGEF2,ARHGEF12,ARHGEF17,ARID2,ARID5B,ATIC,ATP11A,ATP7B,ATP8A2,ATRNL1,ATXN10,BAZ2A,BIRC6,BPNT1,BPTF,BRSK2,BSN,BTF3,CACNA1A,CACNA1B,CACNA1C,CACNA1E,CACNA1G,CACNA1I,CADPS,CBL,CCDC181,CCDC88C,CDC42BPA,CDC42BPB,CDH6,CDK6,CDYL2,CELSR2,CEP170B,CFL2,CHD9,CI…	332
Neurological Disease,Organismal Injury and Abnormalities	Hydrocephalus	3.09e-05	Increased	2.198	ARL6,B3GLCT,CCDC88C,CELSR2,DAG1,FMN2,GABRB1,ITGAV,ITGB8,MTOR,MYO9A,NAA10,PDGFRB,PKD1,RELN,SALL1,SOCS7,SRGAP3,VAV2	19
Cancer,Organismal Injury and Abnormalities	Connective tissue tumor	3.8e-11	Increased	2.198	ABL2,ACACA,ADCY5,AFF1,AMER1,APC,ARID2,ATIC,ATXN1,BPTF,BTBD7,BTF3,CACNA1A,CBL,CCT8,CDK6,CHD5,CIC,COL19A1,COL5A3,COPS5,CSMD2,CSPG4,DDR2,DGKD,DIDO1,DLGAP2,DNMT3A,EGFR,EIF4G1,ERBB3,ERBB4,FAT1,FER,FGFR3,FMN2,FOXO3,FREM2,FRG1,GLI3,GNAS,GPRIN3,GSE1,GSK3B,HCFC1,HERC1,HHIP,HIPK2,HTT,IGF1R,IL17RD,INO80,INO80D,INPP4A,KIAA1549L,KMT2B,LIN37,LPIN1,LRIG2,LYST,MFHAS1,MGA,MTOR,NCOA2,NCOA3,NDUFB5,NF1,NF2,NOTCH1,NO…	111
Cancer,Organismal Injury and Abnormalities,Renal and Urological Disease	Urinary tract cancer	2.07e-22	Increased	2.19	ABCA2,ACAT1,ACOT7,ADAM12,ADAM23,ADAMTS12,ADAR,ADRA1A,AFF3,AGO1,AGO2,AMER1,ANK1,ANK2,ANKRD11,ANKS1B,APBA1,APC,APC2,ARHGAP26,ARID2,ARID5B,ARPC5,ASXL2,ATIC,ATP8A2,ATXN1,BACH2,BAG1,BCL9L,BIRC6,BTBD7,CACNA1A,CACNA1B,CACNA1C,CACNA1G,CACNA1I,CADPS,CALN1,CCT8,CDC42BPB,CDH6,CDYL2,CELSR2,CEP350,CERS4,CFL2,CHD5,CHD9,CIC,CIT,CLCN7,CLUH,COX6B1,CREB3L2,CRTC1,CSMD2,CSMD3,CSPG4,CUL7,DAD1,DAP3,DDX11,DENND5B,DGKH,…	286
Cancer,Organismal Injury and Abnormalities,Renal and Urological Disease	Renal cancer	1.82e-13	Increased	2.19	ACAT1,ACOT7,ADAM23,AGO1,AMER1,ANK1,ANK2,ANKRD11,APC,ARHGAP26,ARID2,ARID5B,ARPC5,ASXL2,ATIC,ATXN1,BACH2,BAG1,CACNA1G,CCT8,CDH6,CDYL2,CELSR2,CERS4,CHD9,CIT,CLCN7,COX6B1,CRTC1,CSMD2,CSMD3,CSPG4,CUL7,DAD1,DGKI,DIDO1,DIRAS2,DNMT3A,EGFR,EP300,EP400,ERBB3,ERBB4,FAM135B,FAT1,FAT3,FBN2,FGFR3,FMN2,FOXO3,FREM2,FRY,GABARAP,GABARAPL2,GABRB1,GAPVD1,GFOD1,GLI3,GNAS,GRIK3,GRIN2A,GRIN2B,GSTK1,GTF3C1,HDAC4,HERC2,I…	165
Cellular Movement,Nervous System Development and Function	Scattering of neurons	5.52e-06	Increased	2.186	ITSN1,NOTCH1,PCDH15,RELN,TIMP1	5
Cancer,Hematological Disease,Organismal Injury and Abnormalities	Bone marrow neoplasm	3.69e-22	Increased	2.185	ABL2,ADAMTS12,ADAMTS17,ADCY1,ADCY5,ADRA1A,AFF3,AKIRIN2,AMER1,ANK2,ANKRD11,ANKS1B,ANTXR1,APC,APEX1,ARHGAP26,ARID2,ARID5B,ARL6IP1,ASTN2,ASXL2,ATP8A2,ATRNL1,B3GLCT,BAG1,BAHCC1,BSN,C1GALT1C1,CACNA1A,CACNA1C,CACNA1E,CAMLG,CBL,CCDC181,CCNT1,CDC42BPA,CLASP1,CLUH,CRTC1,CSMD3,CSNK2B,CSPG4,CUX1,DAG1,DAP3,DCBLD2,DDR2,DDX11,DENND4C,DNMT3A,DYNC1H1,DZANK1,EGFR,EIF4G1,EP300,EP400,EPG5,ERBB3,ERBB4,EXTL3,FAM168A,…	197
Cancer,Hematological Disease,Organismal Injury and Abnormalities	Myeloid neoplasm	5.95e-22	Increased	2.185	ABL2,ADAMTS12,ADAMTS17,ADCY1,ADCY5,ADRA1A,AFF3,AKIRIN2,AMER1,ANK2,ANKRD11,ANKS1B,ANTXR1,APC,APEX1,ARHGAP26,ARID2,ARID5B,ARL6IP1,ASTN2,ASXL2,ATP8A2,ATRNL1,B3GLCT,BAG1,BAHCC1,BSN,C1GALT1C1,CACNA1A,CACNA1C,CACNA1E,CAMLG,CBL,CCDC181,CCNT1,CDC42BPA,CLASP1,CLUH,CRTC1,CSMD3,CSNK2B,CSPG4,CUX1,DAG1,DAP3,DCBLD2,DDR2,DDX11,DENND4C,DNMT3A,DYNC1H1,DZANK1,EGFR,EIF4G1,EP300,EP400,EPG5,ERBB3,ERBB4,EXTL3,FAM168A,…	198
Cancer,Organismal Injury and Abnormalities	Malignant neoplasm of retroperitoneum	3.92e-27	Increased	2.183	ABCC9,ABR,ACAT1,ACOT7,ADAM12,ADAM23,ADAMTS12,ADAMTS17,ADAR,ADARB1,ADARB2,ADCY1,ADH4,AFF1,AGO1,AMER1,ANK1,ANK2,ANKRD11,ANKRD52,ANKS1B,AP4E1,APC,ARFGEF2,ARHGAP26,ARHGEF12,ARHGEF17,ARID2,ARID5B,ARPC5,ASXL2,ATIC,ATP11A,ATP7B,ATRNL1,ATXN1,ATXN10,BACH2,BAG1,BAZ2A,BIRC6,BPTF,BRSK2,BSN,BTF3,CACNA1A,CACNA1B,CACNA1C,CACNA1E,CACNA1G,CACNA1I,CADPS,CBL,CCDC181,CCDC88C,CCT8,CDC42BPA,CDH6,CDK6,CDYL2,CELSR2,CERS…	338
Cancer,Gastrointestinal Disease,Hepatic System Disease,Organismal Injury and Abnormalities	Liver carcinoma	7.5e-44	Increased	2.166	ABAT,ABCA2,ABCC9,ABL2,ACACA,ACAT1,ACOT7,ACTR10,ADAM12,ADAM23,ADAMTS12,ADAMTS17,ADAR,ADARB1,ADARB2,ADCY1,ADCY5,ADD2,ADH4,ADRA1A,AFF1,AFF3,AGAP1,AGPS,ALG5,AMER1,ANK1,ANK2,ANKRD11,ANKS1B,AP4E1,APBA1,APC,APC2,APEX1,ARFGEF2,ARHGEF12,ARHGEF17,ARID2,ARID5B,ARL6,ARL6IP1,ARPC5,ARRB1,ASAP2,ASTN2,ATIC,ATP11A,ATP1B3,ATP8A2,ATXN1,B3GALNT1,BAHCC1,BAZ2A,BCL9L,BIRC6,BPNT1,BPTF,BSN,BTBD7,CACNA1A,CACNA1B,CACNA1C,C…	441
Cancer,Organismal Injury and Abnormalities	Head and neck tumor	2.73e-51	Increased	2.155	AARSD1,ABAT,ABCA2,ABCC9,ABHD2,ABL2,ABR,ACAP2,ACAT1,ACOT7,ACTR10,ACVR2B,ADAM12,ADAM23,ADAMTS12,ADAMTS17,ADAR,ADARB1,ADARB2,ADCY1,ADCY5,ADCY9,ADD2,ADGRL1,ADH4,ADRA1A,AFF1,AFF3,AGAP1,AGO1,AGO2,AGO3,AGPS,AIMP1,AKIRIN2,ALG5,AMER1,AMER2,ANK1,ANK2,ANKRD11,ANKRD52,ANKS1B,ANTXR1,AP4E1,APBA1,APC,APC2,APEX1,ARFGEF2,ARHGAP26,ARHGAP31,ARHGEF12,ARHGEF17,ARID2,ARID5B,ARPC2,ARPC5,ARRB1,ASAP2,ASNSD1,ASTN2,ASXL2,A…	746
Cancer,Organismal Injury and Abnormalities	Carcinoma	1.63e-49	Increased	2.142	AARSD1,ABAT,ABCA2,ABCC9,ABHD2,ABL2,ABR,ACACA,ACAP2,ACAT1,ACOT7,ACTR10,ACVR2B,ADAM12,ADAM23,ADAMTS12,ADAMTS17,ADAR,ADARB1,ADARB2,ADCY1,ADCY5,ADCY9,ADD2,ADGRL1,ADH4,ADRA1A,AFF1,AFF3,AGAP1,AGO1,AGO2,AGO3,AGPS,AIMP1,AKIRIN2,ALG5,AMER1,AMER2,ANK1,ANK2,ANKRD11,ANKRD52,ANKS1B,ANTXR1,AP4E1,APBA1,APC,APC2,APEX1,APLN,ARFGEF2,ARHGAP26,ARHGAP31,ARHGEF12,ARHGEF17,ARID2,ARID5B,ARL6,ARL6IP1,ARPC2,ARPC5,ARRB1,AS…	801
Cancer,Gastrointestinal Disease,Organismal Injury and Abnormalities	Digestive organ tumor	6.32e-40	Increased	2.137	AARSD1,ABAT,ABCA2,ABCC9,ABHD2,ABL2,ABR,ACACA,ACAP2,ACAT1,ACOT7,ACTR10,ACVR2B,ADAM12,ADAM23,ADAMTS12,ADAMTS17,ADAR,ADARB1,ADARB2,ADCY1,ADCY5,ADCY9,ADD2,ADGRL1,ADH4,ADRA1A,AFF1,AFF3,AGAP1,AGO1,AGO2,AGO3,AGPS,AIMP1,ALG5,AMER1,AMER2,ANK1,ANK2,ANKRD11,ANKRD52,ANKS1B,ANTXR1,AP4E1,APBA1,APC,APC2,APEX1,ARFGEF2,ARHGAP26,ARHGAP31,ARHGEF12,ARHGEF17,ARID2,ARID5B,ARL6,ARL6IP1,ARPC5,ARRB1,ASAP2,ASNSD1,ASTN2,AS…	742
Cancer,Organismal Injury and Abnormalities	Tumorigenesis of tissue	1.37e-49	Increased	2.112	AARSD1,ABAT,ABCA2,ABCC9,ABHD2,ABL2,ABR,ACACA,ACAP2,ACAT1,ACOT7,ACTR10,ACVR2B,ADAM12,ADAM23,ADAMTS12,ADAMTS17,ADAR,ADARB1,ADARB2,ADCY1,ADCY5,ADCY9,ADD2,ADGRL1,ADH4,ADRA1A,AFF1,AFF3,AGAP1,AGO1,AGO2,AGO3,AGPS,AIMP1,AKIRIN2,ALG5,AMER1,AMER2,ANK1,ANK2,ANKRD11,ANKRD52,ANKS1B,ANTXR1,AP4E1,APBA1,APC,APC2,APEX1,APLN,ARFGEF2,ARHGAP26,ARHGAP31,ARHGEF12,ARHGEF17,ARID2,ARID5B,ARL6,ARL6IP1,ARPC2,ARPC5,ARRB1,AS…	803
Organismal Injury and Abnormalities	Non-malignant disorder	2.29e-10	Increased	2.104	ABAT,ADAM12,ADARB1,ADGRL1,ADRA1A,AFF1,AMER1,ANKRD11,ANKS1B,Anp32b,ANTXR1,APC,APEX1,ARFGEF2,ARID2,ARID5B,ARL6,ATP7B,ATRNL1,B3GLCT,BACH2,BAZ2A,BIRC6,BPTF,CACNA1E,CALN1,CAMK4,CAMLG,CBL,CELSR2,CHMP2A,CIC,CIT,CLEC16A,CLUH,CNNM2,COX6B1,CRIPT,CUX1,CX3CR1,DAD1,DAP3,DDR2,DNMT3A,DOCK3,DOK6,DYNC1H1,EDNRB,EGFR,EP300,ERBB3,ERBB4,ERC1,FAT1,FGFR3,FOXO3,GABRB1,GHRL,GLRX,GNAS,GPC6,GRIK3,GRIN2A,GRIN2B,GSK3B,GSTM5,…	187
Cancer,Organismal Injury and Abnormalities	Epithelial neoplasm	1.25e-49	Increased	2.079	AARSD1,ABAT,ABCA2,ABCC9,ABHD2,ABL2,ABR,ACACA,ACAP2,ACAT1,ACOT7,ACTR10,ACVR2B,ADAM12,ADAM23,ADAMTS12,ADAMTS17,ADAR,ADARB1,ADARB2,ADCY1,ADCY5,ADCY9,ADD2,ADGRL1,ADH4,ADRA1A,AFF1,AFF3,AGAP1,AGO1,AGO2,AGO3,AGPS,AIMP1,AKIRIN2,ALG5,AMER1,AMER2,ANK1,ANK2,ANKRD11,ANKRD52,ANKS1B,ANTXR1,AP4E1,APBA1,APC,APC2,APEX1,APLN,ARFGEF2,ARHGAP26,ARHGAP31,ARHGEF12,ARHGEF17,ARID2,ARID5B,ARL6,ARL6IP1,ARPC2,ARPC5,ARRB1,AS…	802
Cancer,Hematological Disease,Organismal Injury and Abnormalities	Myeloid or lymphoid neoplasm	1.04e-30	Increased	2.072	ABAT,ABCA2,ABCC9,ABL2,ACTR10,ADAMTS12,ADAMTS17,ADAR,ADCY1,ADCY5,ADD2,ADH4,ADRA1A,AFF1,AFF3,AGAP1,AGPS,AIMP1,AKIRIN2,AMER1,ANK1,ANK2,ANKRD11,ANKRD52,ANKS1B,ANTXR1,APBA1,APC,APC2,APEX1,ARHGAP26,ARID2,ARID5B,ARL6IP1,ASAP2,ASTN2,ASXL2,ATIC,ATP11A,ATP8A2,ATRNL1,ATXN1,B3GLCT,BACH2,BAG1,BAHCC1,BAZ2A,BBX,BCL9L,BIRC6,BPNT1,BPTF,BSN,BTG1,C1GALT1C1,C2CD4B,CACNA1A,CACNA1B,CACNA1C,CACNA1E,CACNA1G,CACNA1I,CADP…	384
Cancer,Organismal Injury and Abnormalities	Development of sarcoma	1.64e-06	Increased	2.065	AFF1,APC,ARID2,BPTF,CHD5,COPS5,DDR2,ERBB4,FGFR3,FMN2,FOXO3,GLI3,GNAS,GSK3B,IGF1R,IL17RD,INO80,LRIG2,MGA,MTOR,NCOA3,NF1,NF2,NTRK2,PARP14,PDGFRA,PDGFRB,PHKA2,PRDM2,PRDX1,PRKCB,SPTBN1,TRIO,TSC1,TSC2,TTC28,TUBB4B,ZBTB20	38
Cancer,Gastrointestinal Disease,Hepatic System Disease,Organismal Injury and Abnormalities	Liver tumor	1.27e-44	Increased	2.045	ABAT,ABCA2,ABCC9,ABL2,ACACA,ACAT1,ACOT7,ACTR10,ADAM12,ADAM23,ADAMTS12,ADAMTS17,ADAR,ADARB1,ADARB2,ADCY1,ADCY5,ADD2,ADH4,ADRA1A,AFF1,AFF3,AGAP1,AGO1,AGPS,ALG5,AMER1,ANK1,ANK2,ANKRD11,ANKS1B,AP4E1,APBA1,APC,APC2,APEX1,ARFGEF2,ARHGEF12,ARHGEF17,ARID2,ARID5B,ARL6,ARL6IP1,ARPC5,ARRB1,ASAP2,ASTN2,ATIC,ATP11A,ATP1B3,ATP7B,ATP8A2,ATXN1,B3GALNT1,BAHCC1,BAZ2A,BBX,BCL9L,BIRC6,BPNT1,BPTF,BSN,BTBD7,CACNA1A,CA…	494
Cancer,Gastrointestinal Disease,Hepatic System Disease,Organismal Injury and Abnormalities	Cholangiocarcinoma	3.27e-06	Increased	2.038	APC,ARID2,CACNA1C,CDK6,EGFR,EIF3H,ERBB3,FGFR3,GNAS,HELZ,METTL3,NF1,NF2,NOTCH2,NOTCH3,NTRK2,NTRK3,PDGFRA,PDGFRB,PDIA3,PSMB1,PSMB2,RPL9,SDK1,TET2,TSC1,TUBB4B	27
Cancer,Gastrointestinal Disease,Hepatic System Disease,Organismal Injury and Abnormalities	Bile duct adenocarcinoma	1.07e-05	Increased	2.038	APC,ARID2,BPTF,CACNA1C,CDK6,EGFR,EIF3H,ERBB3,FGFR3,FRY,GNAS,HELZ,HERC2,HTT,KDM5A,LRP1,MAPK8IP3,METTL3,NF1,NF2,NHSL2,NOTCH1,NOTCH2,NOTCH3,NT5C1A,NTN1,NTRK2,NTRK3,PDGFRA,PDGFRB,PDIA3,PHKA2,PSMB1,PSMB2,RPL9,RYR2,SDK1,TET2,TSC1,TUBB4B	40
Cancer,Gastrointestinal Disease,Hepatic System Disease,Organismal Injury and Abnormalities	Biliary tract cancer	5.17e-11	Increased	2.038	ABCC9,ANKRD11,APC,ARID2,ARID5B,ATP8A2,BPNT1,BPTF,CACNA1A,CACNA1B,CACNA1C,CDK6,CEP170B,CFL2,COL5A3,CSMD3,DLGAP2,DOCK3,EGFR,EIF3H,ELFN2,EPG5,ERBB3,ERBB4,FAM3C,FAT1,FBN2,FGFR3,FLNB,FMN2,FRMPD3,FRY,FRYL,GKAP1,GLI3,GNAS,GRIN2B,HELZ,HERC2,HTT,IGSF9B,IQSEC1,KDM5A,KIAA1549L,KIF13A,KIF13B,KIF1A,KNDC1,KSR1,LAMA2,LRP1,LRP4,LRP6,MAPK8IP3,METTL3,MICAL3,MTOR,NCOA2,NDUFC2,NF1,NF2,NHSL2,NOTCH1,NOTCH2,NOTCH3,NSD1…	108
Cancer,Gastrointestinal Disease,Hepatic System Disease,Organismal Injury and Abnormalities	Biliary tract carcinoma	5.58e-11	Increased	2.038	ABCC9,ANKRD11,APC,ARID2,ARID5B,ATP8A2,BPNT1,BPTF,CACNA1A,CACNA1B,CACNA1C,CDK6,CEP170B,CFL2,COL5A3,CSMD3,DLGAP2,DOCK3,EGFR,EIF3H,ELFN2,EPG5,ERBB3,ERBB4,FAM3C,FAT1,FBN2,FGFR3,FLNB,FMN2,FRMPD3,FRY,FRYL,GKAP1,GLI3,GNAS,GRIN2B,HELZ,HERC2,HTT,IGSF9B,IQSEC1,KDM5A,KIAA1549L,KIF13A,KIF13B,KIF1A,KNDC1,KSR1,LAMA2,LRP1,LRP4,LRP6,MAPK8IP3,METTL3,MICAL3,MTOR,NCOA2,NDUFC2,NF1,NF2,NHSL2,NOTCH1,NOTCH2,NOTCH3,NSD1…	107
Cancer,Gastrointestinal Disease,Hepatic System Disease,Organismal Injury and Abnormalities	Bile duct cancer	1.57e-09	Increased	2.038	ABCC9,APC,ARID2,ARID5B,ATP8A2,BPTF,CACNA1A,CACNA1B,CACNA1C,CDK6,CFL2,COL5A3,CSMD3,DLGAP2,DOCK3,EGFR,EIF3H,EPG5,ERBB3,ERBB4,FAM3C,FAT1,FGFR3,FMN2,FRY,FRYL,GKAP1,GLI3,GNAS,GRIN2B,HELZ,HERC2,HTT,IGSF9B,KDM5A,KIAA1549L,KIF13A,KIF13B,KNDC1,KSR1,LRP1,LRP4,LRP6,MAPK8IP3,METTL3,NCOA2,NDUFC2,NF1,NF2,NHSL2,NOTCH1,NOTCH2,NOTCH3,NT5C1A,NTN1,NTRK2,NTRK3,PCBP2,PCDH15,PDGFRA,PDGFRB,PDIA3,PHKA2,PIGN,PKD1,PSMB1,P…	86
Cancer,Gastrointestinal Disease,Hepatic System Disease,Organismal Injury and Abnormalities	Bile duct carcinoma	2.44e-09	Increased	2.038	ABCC9,APC,ARID2,ARID5B,ATP8A2,BPTF,CACNA1A,CACNA1B,CACNA1C,CDK6,CFL2,COL5A3,CSMD3,DLGAP2,DOCK3,EGFR,EIF3H,EPG5,ERBB3,ERBB4,FAM3C,FAT1,FGFR3,FMN2,FRY,FRYL,GKAP1,GLI3,GNAS,GRIN2B,HELZ,HERC2,HTT,IGSF9B,KDM5A,KIAA1549L,KIF13A,KIF13B,KNDC1,KSR1,LRP1,LRP4,LRP6,MAPK8IP3,METTL3,NCOA2,NDUFC2,NF1,NF2,NHSL2,NOTCH1,NOTCH2,NOTCH3,NT5C1A,NTN1,NTRK2,NTRK3,PCBP2,PCDH15,PDGFRA,PDGFRB,PDIA3,PHKA2,PIGN,PSMB1,PSMB2,…	85
Cancer,Gastrointestinal Disease,Hepatic System Disease,Organismal Injury and Abnormalities	Biliary tract adenocarcinoma	4.87e-07	Increased	2.038	ANKRD11,APC,ARID2,BPNT1,BPTF,CACNA1C,CDK6,CEP170B,CSMD3,EGFR,EIF3H,ELFN2,ERBB3,FBN2,FGFR3,FLNB,FMN2,FRMPD3,FRY,GNAS,HELZ,HERC2,HTT,IQSEC1,KDM5A,LAMA2,LRP1,MAPK8IP3,METTL3,NF1,NF2,NHSL2,NOTCH1,NOTCH2,NOTCH3,NSD1,NT5C1A,NTN1,NTRK2,NTRK3,PDGFRA,PDGFRB,PDIA3,PHKA2,PLXNB1,PSMB1,PSMB2,RPL9,RYR2,SALL1,SBF1,SDK1,SH3PXD2B,TET2,TNS3,TSC1,TTC28,TUBB4B,WNK2,WWC2	60
Behavior	Emotional behavior	4.54e-09	Increased	2.018	ABAT,ABCA2,ABL2,ADGRL1,ADRA1A,ARID5B,CACNA1B,CACNA1E,CX3CR1,DGKI,DLGAP2,EIF4EBP2,EIF4G1,EPG5,ERBB4,GABRB1,GPR26,GRIN2A,GRIN2B,GRM5,GSK3B,HTT,IGF1R,KCNQ2,KDM5C,KLF9,LRRC7,MAP2,MECP2,NOS1,NR2E1,NTRK2,PER3,PREX1,RIMS1,SHANK1,SHANK2,SHANK3,SYNE1,TSC1,TSC2,VDAC3	42
Cancer,Organismal Injury and Abnormalities	Upper abdominal cancer	1.87e-43	Increased	2.017	AARSD1,ABAT,ABCA2,ABCC9,ABL2,ABR,ACACA,ACAP2,ACAT1,ACOT7,ACTR10,ADAM12,ADAM23,ADAMTS12,ADAMTS17,ADAR,ADARB1,ADARB2,ADCY1,ADCY5,ADCY9,ADD2,ADH4,ADRA1A,AFF1,AFF3,AGAP1,AGO1,AGO2,AGPS,ALG5,AMER1,AMER2,ANK1,ANK2,ANKRD11,ANKRD52,ANKS1B,AP4E1,APBA1,APC,APC2,APEX1,ARFGEF2,ARHGAP26,ARHGEF12,ARHGEF17,ARID2,ARID5B,ARL6,ARL6IP1,ARPC5,ARRB1,ASAP2,ASTN2,ASXL2,ATIC,ATP11A,ATP1B3,ATP7B,ATP8A2,ATRNL1,ATXN1,ATXN1…	623
Cardiovascular Disease,Hematological Disease,Organismal Injury and Abnormalities	Anemia	1.5e-10	Increased	2.012	ADD2,ADRA1A,AGO2,ANK1,ANK2,APC,ATXN1,BPNT1,C1GALT1C1,C1QBP,CAMLG,CBL,CDK6,CX3CR1,DAD1,DIDO1,DNMT3A,EDNRB,EP300,EP400,FOXO3,GNAS,IL6ST,KAZN,LARS2,MGLL,MIB1,MMADHC,MTOR,N4BP1,NDUFB11,NOTCH1,NSD1,NTRK2,PDE10A,PDE5A,PDGFRA,PDGFRB,PRDX1,PRDX2,PRKAG1,PSMC2,PSMD4,RPL26,RPL27,RPL35,RPL5,RPL9,RPS15A,RPS24,RPS27,RPS7,SEC11A,SETBP1,SOX6,SPTB,TCEA1,TET1,TET2,TRIO,TUBB4B,UBR4,VDAC3	63
Nervous System Development and Function,Organ Development	Excitation of hippocampus	1.43e-06	Increased	2	GRIK3,SLC12A5,SYNGAP1,TSC1	4

## Sheet: Decreased diseases-functions
Categories	Diseases or Functions Annotation	p-value	Predicted Activation State	Activation z-score	Molecules	# Molecules
Organismal Development	Size of body	3.84e-09	Decreased	-6.75	ABCA2,ABL2,AFF1,Anp32b,APBA1,ARID5B,ARRB1,ATP8A2,B3GLCT,CACNA1A,CAMK4,CDK6,CFL2,CLCN7,CLUH,COL5A3,COPS5,DDR2,DNMT3A,EDNRB,EGFR,EPG5,ERBB3,FGFR3,FOXK1,G6PC3,GNAS,GPAM,HDAC4,HIF1AN,IGF1R,IL6ST,INO80,INPPL1,IRS1,ITSN1,KALRN,KCNA2,KCNJ10,KCNMA1,KDM5A,KDM5C,LAMA2,LRIG2,LRRC7,MAP2,Masp1,MECP2,MTHFR,MYO10,NCOA2,NCOA3,NFIC,NOS1,NR2C2,NTRK2,NTRK3,PAIP2,PCBP2,PDE10A,PLEC,POLR2A,PPARGC1A,PPARGC1B,PREX1,PTGE…	87
Cellular Assembly and Organization,Cellular Function and Maintenance	Organization of cytoplasm	1.05e-33	Decreased	-5.405	ABL2,ABR,ACACA,ACAP2,ADAM12,ADCY1,ANK2,ANTXR1,APBA1,APC,APC2,ARFGEF2,ARHGEF17,ARL6,ARPC2,ARPC5,ARRB1,ATP8A2,ATXN1,ATXN10,BAG1,BRSK2,BSN,C1QBP,CACNA1A,CACNA1B,CAMK4,CBL,CDC42BPA,CDC42BPB,CDK9,CELSR2,CEP350,CFL2,CHMP5,CIT,CLASP1,CLUH,CREB3L2,CRIPT,CRTC1,CSMD3,CSPG4,CUL7,CX3CR1,DAG1,DAPK3,DCTN6,DIP2B,DLG5,Dst,DYNC1H1,EGFR,EIF4EBP2,ELMOD2,EP300,EPB41L2,ERBB4,ERC1,FAM120A,FAT1,FAT3,FER,FGFR3,FLNB,FMN2…	223
Cellular Assembly and Organization,Cellular Function and Maintenance	Microtubule dynamics	1.49e-26	Decreased	-5.248	ABL2,ACACA,ACAP2,ADCY1,ANK2,APBA1,APC,APC2,ARL6,ARPC2,ARRB1,ATP8A2,ATXN1,ATXN10,BRSK2,BSN,C1QBP,CACNA1A,CACNA1B,CAMK4,CBL,CDC42BPA,CDK9,CELSR2,CEP350,CIT,CLASP1,CREB3L2,CRIPT,CRTC1,CSMD3,CSPG4,CUL7,CX3CR1,DAG1,DIP2B,DLG5,Dst,DYNC1H1,EGFR,EIF4EBP2,ELMOD2,EP300,ERBB4,ERC1,FAM120A,FAT3,FER,FGFR3,FNBP1,FUT9,GABARAP,GAPDH,GBF1,GHRL,GNAS,GPRIN3,GRID2,GRIN2B,GRM5,GSK3B,HDAC4,HERC1,HTT,IGF1R,INPPL1,IQSEC…	179
Cellular Assembly and Organization,Cellular Function and Maintenance	Organization of cytoskeleton	4.54e-34	Decreased	-5.248	ABL2,ABR,ACACA,ACAP2,ADAM12,ADCY1,ANK2,ANTXR1,APBA1,APC,APC2,ARHGEF17,ARL6,ARPC2,ARPC5,ARRB1,ATP8A2,ATXN1,ATXN10,BAG1,BRSK2,BSN,C1QBP,CACNA1A,CACNA1B,CAMK4,CBL,CDC42BPA,CDC42BPB,CDK9,CELSR2,CEP350,CFL2,CIT,CLASP1,CREB3L2,CRIPT,CRTC1,CSMD3,CSPG4,CUL7,CX3CR1,DAG1,DAPK3,DCTN6,DIP2B,DLG5,Dst,DYNC1H1,EGFR,EIF4EBP2,ELMOD2,EP300,EPB41L2,ERBB4,ERC1,FAM120A,FAT1,FAT3,FER,FGFR3,FLNB,FMN2,FNBP1,FUT9,GABARAP…	211
Cell Morphology,Cellular Assembly and Organization,Cellular Function and Maintenance	Formation of cellular protrusions	4.6e-24	Decreased	-4.897	ABL2,ACACA,ACAP2,ADCY1,APBA1,APC,ARL6,ARPC2,ARRB1,ATP8A2,ATXN1,ATXN10,BRSK2,BSN,C1QBP,CACNA1A,CACNA1B,CAMK4,CDK9,CELSR2,CEP350,CIT,CREB3L2,CRTC1,CSMD3,CSPG4,CUL7,CX3CR1,DAG1,DLG5,Dst,EGFR,EIF4EBP2,ELMOD2,EP300,ERBB4,FAM120A,FAT3,FER,FGFR3,FNBP1,FUT9,GBF1,GHRL,GPRIN3,GRID2,GRM5,GSK3B,HDAC4,HERC1,HTT,IGF1R,INPPL1,IQSEC1,ITGA1,ITGB8,ITSN1,KALRN,KCNB1,KCNJ10,KDM5C,KIF13B,KIF1A,KIF26A,KLF9,KNDC1,KSR2,…	152
Cellular Movement	Cell movement	5.63e-14	Decreased	-4.571	ABHD2,ABL2,ACACA,ADAM12,ADARB1,ADD2,AGO1,AGO2,AIMP1,ANTXR1,APBA1,APC,APC2,APEX1,APLN,ARFGEF2,ARHGEF12,ARHGEF17,ARID2,ARID5B,ARPC2,ARPC5,ARRB1,ASAP2,ATP6AP2,BACH2,BAG1,BCL9L,BTG1,C1QBP,CACNA1B,CACNA1E,CADPS,CAMK4,CBL,CCNT1,CDC42BPA,CDK6,CELSR2,CHD5,CLASP1,CMTM4,COL5A3,COPS5,CREB3L2,CSNK2B,CSPG4,CUL7,CUX1,CX3CR1,DAG1,DAPK3,DCBLD2,DDR2,DGKD,DIDO1,DIRAS2,DLG5,DNMT3A,DYNC1H1,EDNRB,EGFR,EIF3H,EP300,ERB…	245
Cellular Movement	Invasion of cells	4.99e-09	Decreased	-4.529	ABL2,ACAT1,ADAM12,AGO1,AGO2,ANKRD11,APC,APEX1,ARHGEF17,ARID2,ARPC5,BAG1,BTBD7,C1QBP,CACNA1B,CBL,CDC42BPA,CDC42BPB,CDYL2,CREB3L2,CSNK2B,CSPG4,CUL7,DDR2,DIDO1,DIRAS2,DNMT3A,EDNRB,EGFR,EIF3H,ERBB3,ERBB4,ERC1,EYA3,FAM120A,FAT1,FBN2,FBXO22,FMN2,FNBP1,FOXO3,GAPDH,GHRL,GNAS,GSE1,GSK3B,HIF1AN,HIPK2,IGF1R,IQSEC1,IRS1,ITGA1,ITGAV,ITGB8,KCNMA1,KDM5A,KLF9,LARP1,LRP1,LRP6,MAP2K6,MEF2D,METTL3,MGA,MGAT5,MTOR,MY…	122
Cellular Development,Cellular Growth and Proliferation,Nervous System Development and Function,Organismal Development,Tissue Development	Development of neurons	8.49e-25	Decreased	-4.413	ABL2,ADCY1,ADD2,ADGRL1,APBA1,APC,ATP8A2,ATXN1,ATXN10,BRSK2,BSN,CACNA1A,CAMK4,CDK6,CELSR2,CIT,CLSTN2,CRB2,CREB3L2,CRTC1,CSMD3,CSNK2B,CSPG4,CUL7,CX3CR1,DLG5,Dst,EGFR,EIF4EBP2,EP300,ERBB4,FAT3,FER,FGFR3,FNBP1,FUT9,GHRL,GLI3,GPRIN3,GRID2,GRIN2B,GRM5,GSK3B,HERC1,HIPK2,HTT,IGF1R,IGSF9B,INPPL1,IQSEC1,ITGA1,ITSN1,KALRN,KDM5C,KIF13B,KIF1A,KIF26A,KLF9,KNDC1,LIFR,LRIG2,LRP1,LRP4,LRP6,LRRC7,MAP2,MAPK8IP3,MDG…	139
Nervous System Development and Function	Coordination	4.96e-09	Decreased	-4.343	ABCA2,ABL2,ABR,ADCY5,ATXN1,CACNA1G,CAMK4,DAG1,EPG5,GRID2,GRIN2A,GRIN2B,HTT,KALRN,KCNMA1,KIF1B,KNDC1,MECP2,NDN,NF1,NOS1,NTRK3,PARK7,PCDH9,PPARGC1A,SHANK1,SHANK2,SHANK3,SLITRK2,SYNE1,TRIM67,VPS13A,ZFYVE26	33
Cellular Development,Cellular Growth and Proliferation,Nervous System Development and Function,Organismal Development,Tissue Development	Development of neural cells	6.18e-28	Decreased	-4.34	ABL2,ADCY1,ADD2,ADGRL1,APBA1,APC,ATP6AP2,ATP8A2,ATXN1,ATXN10,BRSK2,BSN,CACNA1A,CAMK4,CDK6,CELSR2,CIT,CLSTN2,CRB2,CREB3L2,CRTC1,CSMD3,CSNK2B,CSPG4,CUL7,CX3CR1,DAG1,DLG5,Dst,EGFR,EIF4EBP2,EP300,ERBB3,ERBB4,FAT3,FER,FGFR3,FNBP1,FOXO3,FUT9,FZD3,GHRL,GLI3,GPRIN3,GRID2,GRIN2B,GRM5,GSK3B,HERC1,HIPK2,HTT,IGF1R,IGSF9B,IL6ST,INPPL1,IQSEC1,ITGA1,ITSN1,KALRN,KCNJ10,KDM5C,KIF13B,KIF1A,KIF26A,KLF9,KNDC1,LAMA2,…	149
Cellular Movement	Invasion of tumor cell lines	3.09e-07	Decreased	-4.305	ABL2,ACAT1,ADAM12,AGO1,AGO2,ANKRD11,APEX1,ARHGEF17,ARID2,ARPC5,BAG1,C1QBP,CACNA1B,CBL,CDC42BPA,CDC42BPB,CDYL2,CSPG4,CUL7,DDR2,DIDO1,DIRAS2,DNMT3A,EGFR,EIF3H,ERBB3,ERBB4,ERC1,EYA3,FAM120A,FAT1,FBXO22,FMN2,GAPDH,GHRL,GNAS,GSE1,GSK3B,HIF1AN,HIPK2,IGF1R,IQSEC1,IRS1,ITGAV,ITGB8,KDM5A,KLF9,LARP1,LRP1,MAP2K6,MEF2D,METTL3,MGA,MGAT5,MTOR,MYO9A,NAA10,NCOA2,NCOA3,NF1,NOTCH1,NR2C2,NRSN2,NTN1,NTRK2,NTRK3,PARK…	105
Nervous System Development and Function,Tissue Morphology	Quantity of nervous tissue	3.24e-10	Decreased	-4.234	ABL2,ANK2,ARPC2,ATP8A2,ATXN1,BSN,CACNA1A,CACNA1C,CACNA1G,CAMK4,COL19A1,CX3CR1,EGFR,EIF4EBP2,EPG5,ERBB3,ERBB4,FGFR3,FOXO3,GHRL,GNAS,GRID2,GRIN2B,GSK3B,HIPK2,HTT,IGF1R,IL6ST,KIF1B,LIFR,LRP4,MADD,MECP2,MEF2D,NF1,NFASC,NOS1,NOTCH1,NOTCH3,NTN1,NTRK2,NTRK3,OAT,PCDH15,PCDH9,PCDHGC3,PCYT1B,PLEC,RELN,RIMS1,RPTOR,SHANK3,SHC3,SPTBN1,SPTBN2,SRCIN1,STON2,SYNGAP1,TNR,TSC2,TUB,UNC13A	62
Cellular Movement	Migration of cells	4.04e-13	Decreased	-4.191	ABHD2,ABL2,ACACA,ADAM12,ADARB1,ADD2,AGO1,AGO2,AIMP1,APBA1,APC,APEX1,APLN,ARFGEF2,ARHGEF12,ARHGEF17,ARID2,ARID5B,ARPC2,ARPC5,ARRB1,ASAP2,ATP6AP2,BACH2,BAG1,BCL9L,C1QBP,CACNA1B,CADPS,CAMK4,CBL,CCNT1,CDC42BPA,CDK6,CELSR2,CHD5,CLASP1,CMTM4,COPS5,CREB3L2,CSNK2B,CSPG4,CUL7,CUX1,CX3CR1,DAG1,DAPK3,DCBLD2,DDR2,DGKD,DIDO1,DIRAS2,DLG5,DNMT3A,EDNRB,EGFR,EIF3H,EP300,ERBB3,ERBB4,ERC1,EYA3,FAM120A,FAT1,FBXO41,F…	224
Nervous System Development and Function,Tissue Morphology	Quantity of neurons	5.93e-10	Decreased	-4.141	ABL2,ANK2,ARPC2,ATP8A2,ATXN1,BSN,CACNA1A,CACNA1C,CACNA1G,CAMK4,COL19A1,CX3CR1,EGFR,EIF4EBP2,EPG5,ERBB3,ERBB4,FGFR3,FOXO3,GHRL,GNAS,GRID2,GRIN2B,GSK3B,HIPK2,HTT,IGF1R,IL6ST,KIF1B,LIFR,LRP4,MADD,MECP2,MEF2D,NF1,NFASC,NOS1,NOTCH1,NOTCH3,NTN1,NTRK2,NTRK3,OAT,PCDH15,PCDH9,PCDHGC3,PCYT1B,PLEC,RELN,RIMS1,RPTOR,SHANK3,SHC3,SPTBN2,SRCIN1,STON2,SYNGAP1,TNR,TSC2,TUB,UNC13A	61
Cell Morphology,Cellular Assembly and Organization,Cellular Development,Cellular Function and Maintenance,Cellular Growth and Proliferation,Nervous System Development and Function,Organismal Development,Tissue Development	Neuritogenesis	3.12e-25	Decreased	-4.119	ABL2,ADCY1,APBA1,APC,ATP8A2,ATXN1,ATXN10,BRSK2,BSN,CACNA1A,CAMK4,CELSR2,CIT,CREB3L2,CRTC1,CSMD3,CSPG4,CUL7,CX3CR1,DLG5,Dst,EGFR,EIF4EBP2,EP300,ERBB4,FAT3,FER,FGFR3,FNBP1,FUT9,GHRL,GPRIN3,GRID2,GRM5,GSK3B,HERC1,HTT,IGF1R,INPPL1,IQSEC1,ITGA1,ITSN1,KALRN,KDM5C,KIF13B,KIF1A,KIF26A,KLF9,KNDC1,LIFR,LRIG2,LRP1,LRP4,LRP6,LRRC7,MAP2,MAPK8IP3,MECP2,MTOR,MYO10,NDN,NF1,NF2,NOS1,NOTCH1,NR2E1,NTN1,NTN3,NTRK2,N…	121
Cell Death and Survival	Cell survival	1.22e-10	Decreased	-4.099	ABL2,ACACA,ACVR2B,ADCY1,AGO2,AGPS,AIMP1,ALG5,ANKS1B,ANTXR1,APC,APEX1,ARFGEF2,ARID2,ARPC2,ARRB1,ATP7B,ATXN1,BAG1,BCAP31,BIRC6,C1GALT1C1,CAMK4,CAMLG,CBL,CDC42BPA,CDK6,CIC,CIT,CLCN7,COPS5,CUX1,CX3CR1,DAPK3,DCUN1D5,DDX11,DHCR24,EGFR,EIF3H,EIF4G1,EP300,EPB41L2,ERBB3,ERBB4,FAM120A,FER,FGFR3,FOXO3,GAPDH,GHRL,GLI3,GNAS,GPR17,GSE1,GSK3B,HIPK2,HTT,HYAL1,IGF1R,IL6ST,INPP4A,IRS1,KAZN,KIF1A,KLF9,KSR1,LIG3,LRP…	156
Nervous System Development and Function,Organismal Development,Tissue Development	Morphogenesis of nervous tissue	1.22e-25	Decreased	-4.084	ABL2,ADCY1,APBA1,APC,ATP6AP2,ATP8A2,ATXN1,ATXN10,BRSK2,BSN,CACNA1A,CAMK4,CELSR2,CIT,CREB3L2,CRTC1,CSMD3,CSPG4,CUL7,CX3CR1,DLG5,Dst,EGFR,EIF4EBP2,EP300,ERBB4,FAT3,FER,FGFR3,FNBP1,FUT9,FZD3,GHRL,GPRIN3,GRID2,GRM5,GSK3B,HERC1,HTT,IGF1R,INPPL1,IQSEC1,ITGA1,ITSN1,KALRN,KDM5C,KIF13B,KIF1A,KIF26A,KLF9,KNDC1,LIFR,LRIG2,LRP1,LRP4,LRP6,LRRC7,MAP2,MAPK8IP3,MECP2,MTOR,MYO10,NDN,NF1,NF2,NOS1,NOTCH1,NR2E1,NTN1…	123
Behavior	Learning	4.05e-22	Decreased	-4.079	ABL2,ACAT1,ADCY1,ADCY5,ATXN1,BTG1,CACNA1C,CACNA1E,CACNA1G,CAMK4,CIC,CLSTN2,COL19A1,CRTC1,CX3CR1,DGKH,DGKI,DLGAP2,EIF4EBP2,EP300,ERBB4,FGFR3,FMN2,GRID2,GRIN2A,GRIN2B,GRM5,GSK3B,HDAC4,HTT,INPPL1,KALRN,KCNQ2,KDM5C,KIF1A,KLF9,KMT2A,KSR1,LRRC7,MAP1A,MDGA1,MECP2,METTL3,MGLL,MTOR,NDN,NF1,NFASC,NOS1,NOTCH1,NTRK2,NTRK3,PAIP2,PARK7,PCDH9,PDE5A,PEX5L,PGRMC1,PPARGC1A,PREX1,PTPN1,RAB11FIP5,RELN,RIMS1,RPTOR,SH…	82
Cellular Movement	Cell movement of tumor cell lines	2.77e-08	Decreased	-4.074	ADAM12,AGO1,AGO2,APC,APLN,ARFGEF2,ARHGEF17,ARID2,ARPC2,ARPC5,ARRB1,BAG1,BTG1,C1QBP,CACNA1B,CADPS,CBL,CHD5,COPS5,CSNK2B,CUL7,CX3CR1,DCBLD2,DDR2,DGKD,DIDO1,DIRAS2,DNMT3A,EDNRB,EGFR,EIF3H,EP300,ERBB3,ERC1,EYA3,FAM120A,FAT1,FER,FGFR3,FKBPL,FLNB,FMN2,FOXO3,GAPDH,GHRL,GNAS,GPR161,GRM3,GSE1,GSK3B,HIF1AN,IGF1R,INPP4A,INPPL1,IRS1,ITGA1,ITGAV,KDM5A,KDM5C,KIF13A,KIF26A,KLF9,KMT2B,LIFR,LRIG2,LRP1,MAPK8IP3,ME…	142
Behavior	Cognition	1.21e-20	Decreased	-3.991	ABL2,ACAT1,ADCY1,ADCY5,ATXN1,BTG1,CACNA1C,CACNA1E,CACNA1G,CAMK4,CIC,CLSTN2,COL19A1,CRTC1,CX3CR1,DGKH,DGKI,DLGAP2,EIF4EBP2,EP300,ERBB4,FGFR3,FMN2,GRID2,GRIN2A,GRIN2B,GRM5,GSK3B,HDAC4,HTT,INPPL1,KALRN,KCNQ2,KDM5C,KIF1A,KLF9,KMT2A,KSR1,LRRC7,MAP1A,MDGA1,MECP2,METTL3,MGLL,MTOR,NDN,NF1,NFASC,NOS1,NOTCH1,NTRK2,NTRK3,PAIP2,PARK7,PCDH9,PDE5A,PEX5L,PGRMC1,PPARGC1A,PREX1,PTPN1,RAB11FIP5,RELN,RIMS1,RPTOR,SH…	84
Tissue Morphology	Quantity of cells	1.19e-10	Decreased	-3.985	ABL2,ACACA,ACAT1,ADAM12,ADAMTS12,ADAR,ADD2,AFF1,AGO2,AKIRIN2,ANK2,APC,ARID5B,ARPC2,ATP6AP2,ATP8A2,ATXN1,BACH2,BIRC6,BSN,C1GALT1C1,C1QBP,CACNA1A,CACNA1C,CACNA1E,CACNA1G,CAMK4,CAMLG,CBL,CDK6,CHD5,CIC,CIT,CLCN7,CMAS,CMTM4,COL19A1,COL5A3,COPS5,CREB3L2,CSPG4,CUL7,CX3CR1,DGKD,DIDO1,DNMT3A,EDNRB,EGFR,EIF4EBP2,EP300,EPG5,ERBB3,ERBB4,FAT1,FGFR3,FOXO3,FUT9,G6PC3,GHRL,GLI3,GNAS,GON4L,GRID2,GRIN2B,GSK3B,HERC…	184
Embryonic Development,Organismal Development	Development of genitourinary system	5.15e-07	Decreased	-3.971	ACACA,ACVR2B,AMER1,APC,APC2,APLN,ARHGEF12,ARID5B,ARRB1,ATP7B,BIRC6,BPTF,CAMK4,CBL,CDH6,CDK6,CHD5,CIT,COPS5,CSPG4,CUL7,DHCR24,DNMT3A,EGFR,ERBB3,ERBB4,FAT1,FMN2,FOXO3,GHRL,GLI3,GNAS,GPAM,GRM5,GSTK1,HERC2,HIF1AN,HTT,IGF1R,IRS1,ITGA1,ITGAV,KALRN,KMT2B,LIFR,LRP4,LRP6,MAN2A2,MED1,METTL3,MMP17,MTOR,NAA10,NCOA2,NCOA3,NF1,NOS1,NOTCH1,NOTCH2,NR2C2,NTN1,NTRK2,PAIP2,PCYT1B,PDE3B,PDE5A,PDGFRA,PDGFRB,PDPK1,PKD…	98
Behavior,Nervous System Development and Function	Memory	6.58e-15	Decreased	-3.916	ABL2,ACAT1,ADCY1,ATXN1,CAMK4,CIC,CLSTN2,COL19A1,CRTC1,CX3CR1,DGKH,EIF4EBP2,EP300,ERBB4,FGFR3,FMN2,GRIN2A,GRIN2B,GSK3B,HDAC4,HTT,INPPL1,KALRN,KCNQ2,KMT2A,KSR1,LRRC7,MAP1A,MDGA1,MECP2,MTOR,NF1,NOTCH1,NTRK2,NTRK3,PAIP2,PCDH9,PDE5A,PGRMC1,PPARGC1A,PTPN1,RELN,SHANK1,SHANK2,SHANK3,SLITRK2,SRCIN1,SRGAP3,SYNGAP1,TET1,TRIM67,TSC2	52
Cell Death and Survival	Cell viability	2.01e-10	Decreased	-3.9	ABL2,ACACA,ACVR2B,ADCY1,AGO2,AGPS,AIMP1,ALG5,ANKS1B,ANTXR1,APC,APEX1,ARFGEF2,ARID2,ARPC2,ARRB1,ATP7B,ATXN1,BAG1,BCAP31,BIRC6,C1GALT1C1,CAMK4,CAMLG,CBL,CDC42BPA,CDK6,CIC,CIT,CLCN7,COPS5,CUX1,CX3CR1,DAPK3,DCUN1D5,DDX11,DHCR24,EGFR,EIF3H,EIF4G1,EP300,EPB41L2,ERBB3,ERBB4,FAM120A,FER,FGFR3,FOXO3,GAPDH,GHRL,GLI3,GNAS,GPR17,GSE1,GSK3B,HIPK2,HTT,HYAL1,IGF1R,IL6ST,INPP4A,KAZN,KIF1A,KLF9,KSR1,LIG3,LRP1,LSM…	152
Cancer,Cell Death and Survival,Organismal Injury and Abnormalities,Tumor Morphology	Cell death of osteosarcoma cells	1.33e-07	Decreased	-3.9	PSMA4,PSMA5,PSMB1,PSMB3,PSMC2,PSMD12,RPL19,RPL27,RPL3,RPL31,Rpl32,RPL35,RPL5,RPL9,RPS11,RPS15A,RPS24,RPS7,TOPBP1	19
Cell Morphology,Cellular Development	Branching of cells	1.15e-18	Decreased	-3.885	ABL2,APBA1,ATXN1,BSN,CACNA1A,CAMK4,CX3CR1,DLG5,EIF4EBP2,ERBB4,FER,FGFR3,FNBP1,GPRIN3,GRID2,GRM5,GSK3B,HTT,IQSEC1,ITSN1,KALRN,KDM5C,KIF13B,KIF1A,KLF9,KMT2A,KNDC1,LAMA2,LIFR,LRRC7,MAPK8IP3,MECP2,MTOR,MYO10,NDN,NDST1,NF1,NOS1,NOTCH1,NTN1,NTRK2,NTRK3,PCYT1B,PHACTR1,PKD1,PLXNA1,RAPGEF2,RELN,RIMS1,RIMS3,RIMS4,RNF157,RYR2,SDK1,SDK2,SEMA6A,SHANK1,SHANK2,SHANK3,SLC12A5,SLIT1,SMURF1,SPTBN2,SRCIN1,SRGAP3,SY…	75
Carbohydrate Metabolism,Molecular Transport,Small Molecule Biochemistry	Concentration of D-glucose	1.51e-07	Decreased	-3.718	ABCC9,ACVR2B,ADCY5,AGO2,APLN,ATP6AP2,ATP7B,ATXN1,C2CD4B,CACNA1E,COPS5,DGKD,EGFR,EP300,FBN2,FOXO3,GHRL,GNAS,GPAM,GSK3B,HDAC4,HIF1AN,HTT,IRS1,KMT2B,LPIN1,LRP1,MADD,MED13,NOS1,NR2C2,PDE10A,PDE3B,PKD1,PPARGC1A,PPARGC1B,PRKCB,PTPN1,RNF213,RPTOR,SOCS7,TAS1R2,ZBTB16,ZBTB20	44
Cell Death and Survival	Cell viability of tumor cell lines	3.7e-10	Decreased	-3.693	ABL2,ACACA,ACVR2B,AGO2,AGPS,AIMP1,ANKS1B,ANTXR1,APEX1,ARFGEF2,ARID2,ARRB1,ATP7B,BAG1,BIRC6,C1GALT1C1,CBL,CDC42BPA,CDK6,CIC,CIT,CLCN7,COPS5,CUX1,DAPK3,DCUN1D5,DDX11,DHCR24,EGFR,EIF3H,EIF4G1,EP300,EPB41L2,ERBB3,ERBB4,FAM120A,FER,FGFR3,FOXO3,GAPDH,GLI3,GPR17,GSE1,GSK3B,HIPK2,HTT,IGF1R,INPP4A,KAZN,KIF1A,KLF9,LIG3,LSM8,MAP2K6,MED1,MEF2D,METTL3,MLXIP,MTHFR,MTOR,NOTCH1,NOTCH2,NTN1,NTRK2,NTRK3,NUMA1,NUP2…	115
Cell Morphology	Sprouting	8.6e-18	Decreased	-3.558	ABL2,APBA1,ATXN1,BSN,CACNA1A,CAMK4,CX3CR1,DLG5,EIF4EBP2,ERBB4,FER,FGFR3,FKBPL,FNBP1,GPRIN3,GRID2,GRM5,GSK3B,HTT,IQSEC1,ITGB8,ITSN1,KALRN,KDM5C,KIF13B,KIF1A,KLF9,KMT2A,KNDC1,LAMA2,LIFR,LRRC7,MAPK8IP3,MECP2,MTOR,MYO10,NDN,NDST1,NF1,NOS1,NOTCH1,NTN1,NTRK2,NTRK3,PCYT1B,PHACTR1,PKD1,PLXNA1,RAPGEF2,RELN,RIMS1,RIMS3,RIMS4,RNF157,RYR2,SDK1,SDK2,SEMA6A,SHANK1,SHANK2,SHANK3,SLC12A5,SLIT1,SMURF1,SPTBN2,SRCI…	76
Cell-To-Cell Signaling and Interaction,Nervous System Development and Function	Long-term potentiation	1.04e-12	Decreased	-3.511	ADCY1,ADD2,CACNA1A,CACNA1C,CAMK4,CX3CR1,EGFR,EIF4EBP2,ERBB4,GRIK3,GRIN2A,GRIN2B,GRM3,GRM5,GSK3B,HTT,ITSN1,KSR1,LCMT1,LRP1,MECP2,MGLL,NCAN,NF1,NOS1,NOTCH1,NR2E1,NTRK2,NTRK3,RASGRF2,RELN,RIMS1,SHANK2,SHANK3,SLC12A5,SPTBN2,SRCIN1,SYNGAP1,TNR,TSC2,UNC13A,VAV2,VDAC3	43
Behavior	Conditioning	6.23e-12	Decreased	-3.468	ADCY1,ADD2,BTG1,CACNA1A,CAMK4,CX3CR1,DGKI,EIF4EBP2,ERBB4,FMN2,FOXO3,GPR26,GRID2,GRIN2A,GRM5,GSK3B,HTT,KALRN,KCNMA1,KDM5C,KIF1A,KMT2A,KSR1,MAP2,MECP2,MGLL,NOS1,NTRK2,PREX1,RAB11FIP5,RIMS1,SHANK1,SHANK3,SLITRK2,SYNGAP1,TSC1,TSC2,VDAC3	38
Cell Morphology	Shape change of neurites	6.27e-18	Decreased	-3.466	ABL2,APBA1,ATXN1,BSN,CACNA1A,CAMK4,CX3CR1,DLG5,EIF4EBP2,ERBB4,FER,FGFR3,FNBP1,GPRIN3,GRM5,GSK3B,HTT,IQSEC1,ITSN1,KALRN,KDM5C,KIF13B,KIF1A,KLF9,KNDC1,LRRC7,MAPK8IP3,MECP2,MTOR,MYO10,NDN,NF1,NOS1,NOTCH1,NTN1,NTRK2,NTRK3,PCYT1B,PHACTR1,RAPGEF2,RELN,RIMS1,RIMS3,RIMS4,RNF157,RYR2,SDK1,SDK2,SEMA6A,SHANK1,SHANK2,SHANK3,SLC12A5,SLIT1,SMURF1,SPTBN2,SRCIN1,SRGAP3,SYNGAP1,TANC2,TMOD2,TNR,TRIO,TSC1,TSC2,UCHL…	67
Carbohydrate Metabolism	Quantity of monosaccharide	5.45e-08	Decreased	-3.452	ABCC9,ACVR2B,ADCY5,AGO2,APLN,ATP6AP2,ATP7B,ATXN1,C2CD4B,CACNA1E,COPS5,DGKD,EGFR,EP300,FBN2,FOXO3,G6PC3,GHRL,GNAS,GPAM,GSK3B,HDAC4,HIF1AN,HTT,IRS1,KMT2B,LPIN1,LRP1,MADD,MED13,MGAT5,MTOR,NOS1,NR2C2,PDE10A,PDE3B,PKD1,PPARGC1A,PPARGC1B,PRKCB,PTPN1,RNF213,RPTOR,SOCS7,TAS1R2,ZBTB16,ZBTB20	47
Cell-To-Cell Signaling and Interaction,Nervous System Development and Function	Synaptic transmission	6.15e-19	Decreased	-3.428	ABR,ADARB1,ADCY1,ANKS1B,APBA1,ATXN1,BSN,CACNA1A,CACNA1B,CACNA1C,CACNA1G,CAMK4,CLSTN2,CX3CR1,DLG5,DLGAP2,EIF4EBP2,ELFN2,ERC1,GABARAP,GRID2,GRIN2A,GRIN2B,GRM3,GRM5,HTT,IQSEC2,KALRN,KCNMA1,KCNQ2,KCNQ3,KIF1B,LRP4,LRP6,MECP2,NCAN,PARK7,PCDHB2,PDE7B,PRKAR2A,PRKCB,RAB11FIP5,RELN,RICTOR,RIMBP2,RIMS1,SHANK1,SHANK2,SHANK3,SHC3,SLC12A5,SLC1A2,SLC4A8,SSH1,STON2,SV2C,SYNGAP1,TMOD2,TNR,TRIO,UCHL1,UNC13A,VDAC3,…	64
Cell Morphology,Cellular Assembly and Organization,Cellular Development,Cellular Function and Maintenance,Cellular Growth and Proliferation,Embryonic Development,Nervous System Development and Function,Organismal Development,Tissue Development	Dendritic growth/branching	1.47e-14	Decreased	-3.425	ABL2,APBA1,ATXN1,BSN,CACNA1A,CAMK4,DLG5,EIF4EBP2,ERBB4,FGFR3,FNBP1,GPRIN3,GRM5,GSK3B,HTT,IQSEC1,ITSN1,KALRN,KDM5C,KIF1A,KLF9,KNDC1,LRRC7,MECP2,MTOR,NDN,NOS1,NOTCH1,NTRK2,PHACTR1,RAPGEF2,RELN,RIMS1,RIMS3,RIMS4,RNF157,RYR2,SDK1,SHANK1,SHANK2,SHANK3,SLC12A5,SLIT1,SMURF1,SPTBN2,SRCIN1,SRGAP3,SYNGAP1,TANC2,TMOD2,TNR,TSC1,TSC2,UCHL1,UNC13A	55
Behavior	Social behavior	4.71e-09	Decreased	-3.389	ATXN1,CIC,CSMD3,CX3CR1,EIF4EBP2,GSK3B,GSTM5,HTT,KALRN,KCNQ2,MECP2,MTOR,NR2E1,RIMS1,RPTOR,SHANK1,SHANK2,SHANK3,SRGAP3,SYNGAP1,TSC1,TSC2,VPS13A	23
Cellular Movement,Hair and Skin Development and Function	Cell movement of epithelial cell lines	2.64e-05	Decreased	-3.385	ANTXR1,APBA1,ARHGEF12,ARHGEF17,CBL,CDC42BPA,CLASP1,CREB3L2,CSNK2B,EGFR,FOXO3,FUT9,IGF1R,ITGA1,LPP,LRP1,MAP2K6,PDPK1,PEAK1,PLXNB1,RELN,RICTOR,RPTOR,SMURF1,TNS3,ZEB1	26
Molecular Transport	Transport of molecule	4.29e-08	Decreased	-3.382	ABAT,ABCC9,ACACA,ADCY1,ADD2,AKIRIN2,AP4E1,APBA1,ARFGEF2,ARHGEF12,ARRB1,ATP11A,ATP1B3,ATP7B,ATP8A2,BCAP31,CACNA1A,CACNA1B,CACNA1C,CACNA1E,CACNA1G,CACNA1I,CADPS,CAMK4,CHMP5,CLCN7,CNNM2,COMMD1,DAG1,DGKI,DNAJA2,Dst,EDNRB,EGFR,EP300,EPG5,ERBB3,ERBB4,FBN2,FBXO22,FMN2,FOXO3,G6PC3,GABRB1,GAPVD1,GBF1,GHRL,GLI3,GNAS,GPAM,GRIN2A,GRIN2B,GSK3B,HERC2,HTT,IGF1R,IRS1,ITGAV,KALRN,KCNA2,KCNB1,KCNJ10,KCNMA1,KCNQ2,K…	136
Cell Morphology,Cellular Assembly and Organization,Cellular Development,Cellular Function and Maintenance,Cellular Growth and Proliferation,Embryonic Development,Nervous System Development and Function,Organismal Development,Tissue Development	Branching of neurites	9.12e-18	Decreased	-3.373	ABL2,APBA1,ATXN1,BSN,CACNA1A,CAMK4,CX3CR1,DLG5,EIF4EBP2,ERBB4,FER,FGFR3,FNBP1,GPRIN3,GRM5,GSK3B,HTT,IQSEC1,ITSN1,KALRN,KDM5C,KIF13B,KIF1A,KLF9,KNDC1,LRRC7,MAPK8IP3,MECP2,MTOR,MYO10,NDN,NF1,NOS1,NOTCH1,NTRK2,NTRK3,PCYT1B,PHACTR1,RAPGEF2,RELN,RIMS1,RIMS3,RIMS4,RNF157,RYR2,SDK1,SDK2,SEMA6A,SHANK1,SHANK2,SHANK3,SLC12A5,SLIT1,SMURF1,SPTBN2,SRCIN1,SRGAP3,SYNGAP1,TANC2,TMOD2,TNR,TRIO,TSC1,TSC2,UCHL1,UNC…	66
Cellular Movement	Migration of tumor cell lines	2.77e-06	Decreased	-3.29	ADAM12,AGO1,AGO2,APC,APLN,ARHGEF17,ARID2,ARPC2,ARPC5,ARRB1,BAG1,C1QBP,CACNA1B,CADPS,CBL,CHD5,COPS5,CSNK2B,CUL7,DCBLD2,DDR2,DGKD,DIDO1,DIRAS2,DNMT3A,EGFR,EIF3H,EP300,ERBB3,ERC1,EYA3,FAM120A,FAT1,FER,FGFR3,FKBPL,FLNB,FMN2,FOXO3,GAPDH,GNAS,GPR161,GRM3,GSE1,GSK3B,HIF1AN,IGF1R,INPP4A,IRS1,ITGAV,KDM5A,KDM5C,KIF26A,KLF9,KMT2B,LIFR,LRIG2,LRP1,MAPK8IP3,MEF2D,METTL3,MGAT5,MTOR,MYO10,NCOA2,NCOA3,NF2,NISCH,N…	123
Cell-To-Cell Signaling and Interaction,Nervous System Development and Function	Neurotransmission	2.19e-21	Decreased	-3.287	ABCC9,ABR,ADARB1,ADCY1,ANKS1B,APBA1,ATXN1,BSN,CACNA1A,CACNA1B,CACNA1C,CACNA1G,CACNA1I,CAMK4,CLSTN2,CX3CR1,DLG5,DLGAP2,DNMT3A,EIF4EBP2,ELFN2,ERC1,GABARAP,GHRL,GRID2,GRIN2A,GRIN2B,GRM3,GRM5,HDAC4,HTT,IQSEC2,KALRN,KCNA2,KCNB1,KCNMA1,KCNQ2,KCNQ3,KIF1B,LRP4,LRP6,MECP2,MTOR,NCAN,P2rx7,PARK7,PCDHB2,PDE7B,PRKAR2A,PRKCB,RAB11FIP5,RELN,RICTOR,RIMBP2,RIMS1,SCN8A,SHANK1,SHANK2,SHANK3,SHC3,SLC12A5,SLC1A2,SLC4…	77
Cardiovascular System Development and Function	Development of vasculature	7.02e-09	Decreased	-3.275	ABCC9,ABL2,ACVR2B,ADAM12,ADAMTS12,ADRA1A,AGO1,AGO2,AIMP1,Anp32b,ANTXR1,AP4E1,APC,APLN,ARHGAP31,ARHGEF12,ARID2,ATP1B3,ATXN1,BIRC6,BTG1,C1GALT1C1,CACNA1G,CBL,CDK6,COMMD1,COPS5,CSPG4,CUL7,CX3CR1,DCBLD2,DDR2,EDNRB,FAT1,FBN2,FGFR3,FKBPL,FLNB,FOXO3,GHRL,GLI3,GLRX,GNAS,GRIN2B,GSK3B,HIF1AN,HIPK2,HYAL1,IGF1R,IRS1,ITGA1,ITGAV,ITGB8,KAT6A,KCNMA1,KMT2A,KMT2B,LAMA2,LRP1,MAP2K6,MAPK8IP3,MECP2,MED1,MGAT5,MIB1,M…	111
Embryonic Development,Organismal Development	Development of body trunk	1.05e-09	Decreased	-3.274	ABCC9,ACVR2B,ADAR,ADRA1A,AMER1,ANK2,AP4E1,APC,APC2,APLN,ARID2,ARID5B,ARRB1,ASXL2,ATP7B,ATXN1,CACNA1C,CAMK4,CBL,CDH6,CFL2,CIC,COPS5,CUL7,CUX1,DAG1,DNMT3A,EDNRB,EGFR,EP300,ERBB3,ERBB4,FAT1,FGFR3,FOXO3,FREM2,GHRL,GLI3,GSK3B,GSTK1,HIPK2,HTT,HYAL1,IGF1R,IL6ST,ILDR2,IRS1,ITGA1,KALRN,KAT6A,KMT2A,KMT2B,LRP1,LRP4,LRP6,MAN1A2,MAN2A2,MAP2K6,MAPK8IP3,MECP2,MED1,MIB1,MMP17,MTOR,NACA,NCOA2,NCOA3,NDST1,NDUFV2,N…	121
Cell-To-Cell Signaling and Interaction,Nervous System Development and Function	Potentiation of synapse	3.39e-13	Decreased	-3.26	ADCY1,ADD2,CACNA1A,CACNA1C,CAMK4,CX3CR1,EGFR,EIF4EBP2,ERBB4,GRIK3,GRIN2A,GRIN2B,GRM3,GRM5,GSK3B,HTT,ITSN1,KSR1,LCMT1,LRP1,MECP2,MGLL,NCAN,NF1,NOS1,NOTCH1,NR2E1,NTRK2,NTRK3,PRKCB,RASGRF2,RELN,RIMS1,SHANK2,SHANK3,SLC12A5,SPTBN2,SRCIN1,SYNGAP1,TNR,TSC2,UNC13A,VAV2,VDAC3	44
Cellular Movement,Nervous System Development and Function	Migration of neurons	1.13e-06	Decreased	-3.213	APC,ARFGEF2,CELSR2,EDNRB,FBXO41,GLI3,GSK3B,IGF1R,ITSN1,MAP2,MDGA1,NAV1,NDN,NOS1,NTN1,NTRK2,NTRK3,PCDH15,PREX1,RAPGEF2,RBFOX2,RELN,SEMA6A,SLC1A2,SLIT1,SOCS7,TNR,TRIO	28
Connective Tissue Development and Function,Tissue Morphology	Quantity of connective tissue	2.64e-06	Decreased	-3.189	ACACA,ADAM12,AMER1,ARID5B,CAMK4,CBL,CDK6,CLCN7,COL5A3,CREB3L2,CSPG4,DIDO1,DNMT3A,EGFR,EPG5,FGFR3,FOXO3,GHRL,GNAS,HERC1,HIPK2,HIVEP3,IGF1R,IL6ST,IRS1,KAT6A,KLF13,KSR1,LIMD1,MED1,MTOR,NAA10,NACA,NCOA2,NF1,NOS1,NOTCH1,NOTCH2,OCIAD1,PDGFRB,PDPK1,PPARGC1A,PPARGC1B,PRKAG1,PRKCB,PSIP1,PTPN1,RAPGEF2,RASSF2,RPTOR,SH3PXD2B,SLC4A4,SLC8A1,SOX6,SPTB,SUMO1,TAS1R2,TRAF3	58
Cardiovascular System Development and Function,Organismal Development	Angiogenesis	1.57e-07	Decreased	-3.185	ABCC9,ACVR2B,ADAM12,ADAMTS12,AGO1,AGO2,AIMP1,ANTXR1,AP4E1,APC,APLN,ARHGAP31,ARID2,ATP1B3,ATXN1,BIRC6,BTG1,C1GALT1C1,CACNA1G,CBL,CDK6,COMMD1,COPS5,CSPG4,CUL7,CX3CR1,DCBLD2,DDR2,EDNRB,FAT1,FGFR3,FKBPL,FLNB,FOXO3,GHRL,GLI3,GLRX,GNAS,GRIN2B,GSK3B,HIF1AN,HIPK2,HYAL1,IGF1R,IRS1,ITGA1,ITGAV,ITGB8,KAT6A,KCNMA1,KMT2A,KMT2B,LAMA2,LRP1,MAP2K6,MECP2,MED1,MGAT5,MIB1,MTOR,NCOA2,NCOA3,NDST1,NF1,NFU1,NOS1,NOTCH1…	97
Cell Morphology,Cellular Assembly and Organization,Cellular Development,Cellular Function and Maintenance,Cellular Growth and Proliferation,Nervous System Development and Function,Organismal Development,Tissue Development	Branching of neurons	5.27e-19	Decreased	-3.148	ABL2,APBA1,ATXN1,BSN,CACNA1A,CAMK4,CX3CR1,DLG5,EIF4EBP2,ERBB4,FER,FGFR3,FNBP1,GPRIN3,GRID2,GRM5,GSK3B,HTT,IQSEC1,ITSN1,KALRN,KDM5C,KIF13B,KIF1A,KLF9,KNDC1,LIFR,LRRC7,MAPK8IP3,MECP2,MTOR,MYO10,NDN,NF1,NOS1,NOTCH1,NTRK2,NTRK3,PCYT1B,PHACTR1,PLXNA1,RAPGEF2,RELN,RIMS1,RIMS3,RIMS4,RNF157,RYR2,SDK1,SDK2,SEMA6A,SHANK1,SHANK2,SHANK3,SLC12A5,SLIT1,SMURF1,SPTBN2,SRCIN1,SRGAP3,SYNGAP1,TANC2,TMOD2,TNR,TRIO,T…	69
Cell Morphology,Cellular Movement	Cell spreading	2.87e-07	Decreased	-3.081	ANTXR1,CBL,COL5A3,EDNRB,EGFR,FLNB,GSK3B,INPPL1,ITGA1,ITGA9,ITGAV,LAMA2,LPP,MGAT5,MPRIP,MYO10,NF2,PDE3B,PDPK1,PEAK1,PPFIA1,PREX1,PRKCB,PRKD3,RAPGEF1,SORBS1,TLN1,TNS1,TNS3,TSC2,UCHL1,VAV2	32
Cellular Movement	Migration of neural cells	5.93e-08	Decreased	-3.061	APC,ARFGEF2,CAMK4,CELSR2,CSPG4,EDNRB,EGFR,FBXO41,GLI3,GSK3B,IGF1R,ITSN1,LRP1,MAP2,MDGA1,NAV1,NDN,NF1,NOS1,NR2E1,NTN1,NTRK2,NTRK3,P2rx7,PCDH15,PREX1,RAPGEF2,RBFOX2,RELN,SEMA6A,SLC1A2,SLIT1,SOCS7,TNR,TRIO,VAV2	36
Cell-To-Cell Signaling and Interaction	Synaptic depression	1.33e-11	Decreased	-2.988	ADCY1,ADCY5,ADRA1A,CACNA1A,CAMK4,DGKI,EIF4EBP2,FMN2,GRID2,GRIN2B,GRM3,GRM5,HTT,ITSN1,KCNMA1,LRRC7,MGLL,MTOR,NOTCH1,NTRK2,PARK7,PREX1,RAB11FIP5,RIMS1,SHANK2,SHANK3,SRCIN1,TET1,UNC13A	29
Cancer,Cell Death and Survival,Organismal Injury and Abnormalities,Tumor Morphology	Cell death of cancer cells	7.99e-06	Decreased	-2.955	ATP7B,EGFR,GSK3B,HIPK2,IGF1R,IL6ST,ITGA1,ITGAV,MTOR,NCOA3,NFIC,NOTCH1,PARK7,PPID,PSMA4,PSMA5,PSMB1,PSMB3,PSMC2,PSMD12,RPL19,RPL27,RPL3,RPL31,Rpl32,RPL35,RPL5,RPL9,RPS11,RPS15A,RPS24,RPS7,TOPBP1	33
Cellular Assembly and Organization	Assembly of cell junction	6.78e-11	Decreased	-2.942	ABL2,ADD2,ADGRL1,BSN,CACNA1A,CLSTN2,CSNK2B,CX3CR1,DLG5,ERBB4,GHRL,GRID2,GRIN2B,GRM5,HIPK2,HTT,IGSF9B,KALRN,KIF1A,LRP4,MDGA1,MECP2,MYO9A,NCAN,NTN1,NTRK2,NTRK3,PCDHB2,PLXNB1,RAPGEF1,RAPGEF2,RELN,RER1,SDK2,SHANK1,SHANK2,SHANK3,SLITRK2,SPTBN2,SRCIN1,SYNGAP1,TLN1,TLN2,TNR,TSC2,UCHL1,UNC13A	47
Cell-To-Cell Signaling and Interaction,Cellular Assembly and Organization	Formation of intercellular junctions	7.57e-10	Decreased	-2.942	ABL2,ADD2,ADGRL1,BSN,CACNA1A,CLSTN2,CSNK2B,CX3CR1,DLG5,ERBB4,GHRL,GRID2,GRIN2B,GRM5,HIPK2,HTT,IGSF9B,KALRN,KIF1A,LRP4,MDGA1,MECP2,NCAN,NFASC,NTN1,NTRK2,NTRK3,PCDHB2,PLXNB1,RELN,RER1,SDK2,SHANK1,SHANK2,SHANK3,SLITRK2,SPTBN2,SRCIN1,SYNGAP1,TLN1,TLN2,TNR,TSC2,UCHL1,UNC13A	45
Cellular Assembly and Organization	Formation of cellular membrane	2.34e-09	Decreased	-2.942	ABL2,ADD2,ADGRL1,BSN,CACNA1A,CLSTN2,CSNK2B,CX3CR1,DLG5,ERBB4,GHRL,GRID2,GRIN2B,GRM5,HIPK2,HTT,IGSF9B,KALRN,KIF1A,LRP4,MDGA1,MECP2,NCAN,NTN1,NTRK2,NTRK3,PCDHB2,PLXNB1,RELN,RER1,SDK2,SHANK1,SHANK2,SHANK3,SLITRK2,SPTBN1,SPTBN2,SRCIN1,SYNGAP1,TNR,TSC2,UCHL1,UNC13A	43
Carbohydrate Metabolism	Quantity of carbohydrate	7.77e-08	Decreased	-2.915	ABCC9,ACACA,ACVR2B,ADCY5,ADRA1A,AGO2,APLN,ATP6AP2,ATP7B,ATXN1,C1QBP,C2CD4B,CACNA1E,CDS2,COPS5,DGKD,EGFR,EP300,FBN2,FOXO3,G6PC3,GHRL,GNAS,GPAM,GSK3B,HDAC4,HIF1AN,HTT,IL6ST,INPP4A,INPPL1,IRS1,KMT2B,LIFR,LPIN1,LRP1,LYST,MADD,MED13,MGAT5,MGLL,MTOR,NCOA3,NDST1,NOS1,NR2C2,PDE10A,PDE3B,PI4KA,PKD1,PPARGC1A,PPARGC1B,PRKCB,PTPN1,RNF213,RPTOR,SOCS7,SPTLC2,TAS1R2,TSC2,XYLT1,ZBTB16,ZBTB20	63
Cellular Movement	Cell movement of cervical cancer cell lines	2.67e-05	Decreased	-2.887	APC,ARFGEF2,ARRB1,DCBLD2,DGKD,EGFR,FGFR3,GSK3B,INPPL1,KMT2B,MYO10,NF1,PLXNB1,PREX1,RAPGEF1,RICTOR,RPTOR,SH3PXD2B,TPPP,TTBK2,UCHL1	21
Behavior	Motor learning	8.69e-08	Decreased	-2.804	ADCY5,CACNA1G,CX3CR1,GRID2,HTT,MECP2,NFASC,PARK7,PEX5L,RIMS1,RPTOR,SHANK3,SRCIN1	13
Behavior	Contextual conditioning	1.54e-08	Decreased	-2.8	ADCY1,ADD2,BTG1,CAMK4,CX3CR1,ERBB4,GRIN2A,GRM5,GSK3B,KDM5C,KIF1A,KMT2A,KSR1,MAP2,MECP2,PREX1,SHANK3,TSC2,VDAC3	19
Nervous System Development and Function	Prepulse inhibition	1.16e-05	Decreased	-2.762	COL19A1,ERBB4,GNAS,GRID2,GRIN2B,GSK3B,KALRN,KCNQ2,LRRC7,PCDH9,RIMS1,SHANK3,SRGAP3,SYNGAP1,TRIM67	15
Cell-To-Cell Signaling and Interaction,Nervous System Development and Function	Excitatory postsynaptic potential	2.71e-09	Decreased	-2.758	ADCY1,ATXN1,CACNA1A,CADPS,DGKI,DLGAP2,EIF4EBP2,GHRL,GRID2,GRIN2A,GRIN2B,GRM5,HTT,KALRN,MADD,MECP2,RELN,RIMS1,SHANK1,SHANK2,SHANK3,SLC12A5,SLITRK2,SRCIN1,SSH1,SYNGAP1	26
Nervous System Development and Function,Organismal Development,Tissue Development	Myelination of nervous tissue	5.05e-07	Decreased	-2.721	ERBB3,IL6ST,KCNJ10,LAMA2,LRP1,MTOR,NF2,NTRK2,P2rx7,RICTOR,RPTOR,TENM4,TSC1	13
Cellular Function and Maintenance	Cellular homeostasis	2.2e-08	Decreased	-2.712	ABCC9,ABL2,ADCY5,ADRA1A,AFF1,APC,APLN,ARL6IP1,ARRB1,ATP1B3,ATP7B,BACH2,BCAP31,BIRC6,CACNA1A,CACNA1C,CACNA1E,CACNA1G,CACNA1I,CADPS,CAMK4,CAMLG,CBL,CCNT1,CCT8,CDK6,CDK9,CFL2,CHMP2A,CHMP5,CLCN7,CLEC16A,CLUH,COL5A3,COMMD1,CRLS1,DAP3,DAPK3,DNAJA2,DNMT3A,EDNRB,EGFR,EIF4G1,EP300,EPG5,ERC1,FBN2,FGFR3,FOXK1,FOXO3,G6PC3,GABARAP,GABARAPL2,GAPDH,GHRL,GLI3,GNAS,GRID2,GRIK3,GRIN2A,GRIN2B,GSK3B,HECTD4,HERC1,HIV…	156
Cancer,Organismal Injury and Abnormalities	Growth of tumor	2.68e-08	Decreased	-2.694	ACACA,ACAT1,ADAMTS12,AGO2,AGPS,AIMP1,ANTXR1,APC,APLN,ARHGAP31,ARHGEF17,ARID2,ATIC,BAG1,BCL9L,C1QBP,CACNA1C,CDK6,CIC,CRTC1,CSPG4,CUX1,CX3CR1,DAPK3,DDX11,DIRAS2,DNMT3A,EGFR,EIF3H,EP300,ERBB3,FAT1,FGFR3,FOXO3,GAPDH,GNAS,GRM3,GSE1,GSK3B,HDAC4,HELZ,HIF1AN,HYAL1,IGF1R,IL6ST,ITGA1,ITGA9,ITGAV,ITGB8,KLF9,KMT2A,KMT2B,KSR1,LARP1,LIMD1,LMO1,LPIN1,LRP6,METTL3,MGAT5,MGLL,MLXIP,MTHFR,MTOR,NCOA2,NCOA3,NDST1,NF1…	120
Cardiovascular System Development and Function,Organismal Development	Vasculogenesis	2.2e-05	Decreased	-2.686	ABCC9,ACVR2B,AIMP1,AP4E1,APC,APLN,ARID2,ATP1B3,ATXN1,C1GALT1C1,CACNA1G,CBL,CDK6,COMMD1,COPS5,CSPG4,CUL7,CX3CR1,DDR2,EDNRB,FAT1,FGFR3,FKBPL,FOXO3,GHRL,GLI3,GLRX,GNAS,GSK3B,HIF1AN,HIPK2,IGF1R,IRS1,ITGA1,ITGAV,ITGB8,KAT6A,KCNMA1,KMT2A,KMT2B,LAMA2,LRP1,MAP2K6,MED1,MGAT5,MIB1,MTOR,NCOA2,NCOA3,NDST1,NF1,NFU1,NOS1,NOTCH1,NOTCH3,NTN1,NTRK2,PDGFRA,PDGFRB,PDPK1,PPARGC1A,PPARGC1B,PPP1R16B,PTPN1,RAPGEF2,RICT…	75
Cell-To-Cell Signaling and Interaction,Nervous System Development and Function	Long term synaptic depression	6.95e-11	Decreased	-2.684	ADCY5,ADRA1A,CACNA1A,CAMK4,DGKI,EIF4EBP2,FMN2,GRID2,GRIN2B,GRM3,GRM5,HTT,LRRC7,MGLL,MTOR,NOTCH1,NTRK2,PARK7,PREX1,RAB11FIP5,RIMS1,SHANK2,SHANK3,SRCIN1,TET1	25
Cellular Development,Cellular Growth and Proliferation,Embryonic Development,Organismal Development	Proliferation of embryonic cells	1.29e-07	Decreased	-2.634	AGO1,AGO2,AGO3,APLN,CUL7,CX3CR1,EGFR,FGFR3,FZD3,GLI3,GNPNAT1,HHIP,IL6ST,IRS1,ITGA1,KSR1,LRP6,MED1,NCOA3,NF1,NFIC,NOTCH1,NR2E1,Otub1,PDGFRA,PDPK1,SALL1,SETD7,SYNE1,TNKS,TRRAP,ZEB1,ZZEF1	33
Cell-To-Cell Signaling and Interaction,Cellular Assembly and Organization,Cellular Development,Cellular Function and Maintenance,Cellular Growth and Proliferation,Nervous System Development and Function,Organismal Development,Tissue Development	Developmental process of synapse	4.93e-13	Decreased	-2.624	ABL2,ADD2,ADGRL1,BSN,CACNA1A,CLSTN2,CSNK2B,CX3CR1,DLG5,ERBB4,GHRL,GRID2,GRIN2B,GRM5,HIPK2,HTT,IGSF9B,KALRN,KIF1A,LRP4,MDGA1,MECP2,NCAN,NTN1,NTRK2,NTRK3,PCDHB2,PLXNB1,RELN,RER1,SDK2,SHANK1,SHANK2,SHANK3,SLITRK2,SPTBN2,SRCIN1,SYNGAP1,TNR,TSC2,UCHL1,UNC13A	42
Cell-To-Cell Signaling and Interaction,Cellular Assembly and Organization,Cellular Function and Maintenance	Assembly of intercellular junctions	2.2e-10	Decreased	-2.624	ABL2,ADD2,ADGRL1,BSN,CACNA1A,CLSTN2,CSNK2B,CX3CR1,DLG5,ERBB4,GHRL,GRID2,GRIN2B,GRM5,HIPK2,HTT,IGSF9B,KALRN,KIF1A,LRP4,MDGA1,MECP2,NCAN,NTN1,NTRK2,NTRK3,PCDHB2,PLXNB1,RELN,RER1,SDK2,SHANK1,SHANK2,SHANK3,SLITRK2,SPTBN2,SRCIN1,SYNGAP1,TLN1,TLN2,TNR,TSC2,UCHL1,UNC13A	44
Cell-To-Cell Signaling and Interaction,Nervous System Development and Function	Synaptic transmission of cells	4.32e-08	Decreased	-2.577	ANKS1B,ATXN1,BSN,DLG5,EIF4EBP2,ERC1,GRIN2B,GRM5,HTT,KALRN,MECP2,RAB11FIP5,RICTOR,SHANK3,UCHL1	15
Cellular Movement	Cell movement of neurons	2.64e-08	Decreased	-2.572	APC,ARFGEF2,CELSR2,EDNRB,FBXO41,GLI3,GSK3B,IGF1R,ITSN1,LRP1,MAP2,MDGA1,NAV1,NDN,NOS1,NOTCH1,NTN1,NTRK2,NTRK3,PCDH15,PDPK1,PREX1,RAPGEF2,RBFOX2,RELN,SEMA6A,SLC1A2,SLIT1,SOCS7,TIMP1,TNR,TRIO	32
Cancer,Organismal Injury and Abnormalities	Invasive cancer	1.82e-11	Decreased	-2.554	ABAT,ABL2,ACTR10,ADAM12,ADAR,AKIRIN2,AMER1,ANK2,APC,APLN,ARFGEF2,ARHGAP31,ARHGEF17,ARID2,ARID5B,ARRB1,ASXL2,ATIC,BACH2,BCL9L,C1QBP,CACNA1B,CAMLG,CBL,CDH6,CDK6,CDYL2,CHD5,CIC,CMAS,CRTC1,CSMD3,CUX1,CX3CR1,DCBLD2,DDR2,DIDO1,DNMT3A,EDNRB,EGFR,EIF3H,EP300,ERBB3,ERBB4,FAM120A,FAT1,FBN2,FBXO22,FER,FGFR3,FOXO3,FRY,GABARAPL2,GHRL,GLRX,GNAS,GRIN2A,GRIN2B,GSE1,GSK3B,HDAC4,IGF1R,IL6ST,IQSEC1,IQSEC2,IRS1,ITGA…	156
Cellular Assembly and Organization	Quantity of vesicles	6.68e-07	Decreased	-2.537	BSN,CACNA1A,CACNA1B,CADPS,CX3CR1,GABARAPL2,GSK3B,HIPK2,HTT,KIF1B,LRP4,MADD,MECP2,NTRK2,NTRK3,RIMS1,STON2,TNR,UNC13A	19
Cancer,Organismal Injury and Abnormalities	Advanced malignant tumor	3.34e-12	Decreased	-2.532	ABAT,ABL2,ACTR10,ADAM12,ADAR,AKIRIN2,AMER1,APC,APLN,ARFGEF2,ARHGAP31,ARHGEF17,ARID2,ARID5B,ASXL2,ATIC,BACH2,BCL9L,BTG1,C1QBP,CACNA1A,CACNA1B,CAMLG,CBL,CDH6,CDK6,CDYL2,CHD5,CIC,CMAS,CMTM4,CRTC1,CUX1,DDR2,DIDO1,DNMT3A,EDNRB,EGFR,EIF3H,EP300,ERBB3,ERBB4,FAM120A,FAT1,FBN2,FBXO22,FER,FGFR3,FOXO3,FRY,FZD3,GABRB1,GLRX,GNAS,GRIN2A,GRIN2B,GSE1,GSK3B,GSTM5,HDAC4,IGF1R,IQSEC1,IRS1,ITGA1,ITGA9,ITGAV,KAT6A,KC…	140
Cancer,Organismal Injury and Abnormalities	Metastasis	6.53e-12	Decreased	-2.532	ABAT,ABL2,ACTR10,ADAM12,ADAR,AKIRIN2,AMER1,APC,APLN,ARFGEF2,ARHGAP31,ARHGEF17,ARID2,ARID5B,ASXL2,ATIC,BACH2,BCL9L,C1QBP,CACNA1B,CAMLG,CBL,CDH6,CDK6,CDYL2,CHD5,CIC,CMAS,CRTC1,CUX1,DDR2,DIDO1,DNMT3A,EDNRB,EGFR,EIF3H,EP300,ERBB3,ERBB4,FAM120A,FAT1,FBN2,FBXO22,FER,FGFR3,FOXO3,FRY,GLRX,GNAS,GRIN2A,GRIN2B,GSE1,GSK3B,HDAC4,IGF1R,IQSEC1,IRS1,ITGA1,ITGA9,ITGAV,KAT6A,KDM5A,KIF1B,KLF9,KMT2A,KMT2B,LIFR,LRP1,…	132
Cellular Movement,Reproductive System Development and Function	Migration of breast cell lines	7.5e-06	Decreased	-2.436	APBA1,CDC42BPA,CREB3L2,CSNK2B,EGFR,FOXO3,IGF1R,LPP,MAP2K6,PDPK1,PHACTR1,RELN,SMURF1,TNS3,ZEB1	15
Infectious Diseases,Organismal Injury and Abnormalities	Replication of virus	6.26e-06	Decreased	-2.428	ADAR,AGO1,AGO2,AGO3,APC2,ATP1B3,ATP6AP2,BTF3,C1QBP,CCNT1,CDC42BPA,CDC42BPB,CIT,CLUH,COMMD1,COPS5,CWC15,EIF4EBP2,GBF1,GSK3B,HDAC4,KSR2,LARP1,LIFR,MTOR,N4BP2,NAA10,NCOA3,NEK9,NF2,NTRK2,PARP14,PCBP2,PI4KA,PKD1,POLR2A,PPARGC1A,PRDM2,PSIP1,PTPN1,RICTOR,RPL35,SFPQ,SMURF1,STAB1,SUMO1,SUPT6H,TAOK1,TNKS,TRIM25,USP2,WRN,ZEB1	53
Cell Morphology,Cellular Assembly and Organization,Cellular Development,Cellular Function and Maintenance,Cellular Growth and Proliferation,Embryonic Development,Nervous System Development and Function,Organismal Development,Tissue Development	Formation of dendritic spines	4.29e-06	Decreased	-2.42	DLG5,HTT,IQSEC1,ITSN1,KIF1A,KLF9,MECP2,MTOR,NDN,NOS1,NTRK2,RELN,SDK1,SHANK1,SHANK3,SLC12A5,SRCIN1,TANC2,TNR,TSC2	20
Infectious Diseases,Organismal Injury and Abnormalities	Replication of RNA virus	1.04e-05	Decreased	-2.415	ADAR,AGO1,AGO2,AGO3,APC2,ATP1B3,ATP6AP2,BTF3,C1QBP,CCNT1,CDC42BPA,CDC42BPB,CIT,CLUH,COMMD1,COPS5,CWC15,EIF4EBP2,GBF1,GSK3B,KSR2,LARP1,LIFR,MTOR,N4BP2,NAA10,NCOA3,NEK9,NF2,NTRK2,PARP14,PCBP2,PI4KA,PKD1,POLR2A,PRDM2,PSIP1,PTPN1,RPL35,SFPQ,SMURF1,STAB1,SUMO1,SUPT6H,TAOK1,TNKS,TRIM25,USP2,WRN	49
Cell-To-Cell Signaling and Interaction,Nervous System Development and Function	Synaptic transmission of brain cells	1.02e-07	Decreased	-2.398	ANKS1B,ATXN1,DLG5,EIF4EBP2,ERC1,GRIN2B,GRM5,HTT,KALRN,MECP2,RAB11FIP5,RICTOR,SHANK3,UCHL1	14
Cancer,Organismal Injury and Abnormalities	Metastasis of cells	2.87e-05	Decreased	-2.388	ADAM12,AKIRIN2,ARFGEF2,ARHGAP31,ARID2,BACH2,BCL9L,CACNA1B,CDYL2,CIC,CRTC1,DDR2,EGFR,EIF3H,ERBB4,FBXO22,FGFR3,FOXO3,GSE1,HDAC4,IGF1R,ITGA1,ITGAV,KDM5A,KLF9,KMT2B,LIFR,LRP6,METTL3,NCOA3,NF2,NOTCH1,NTN1,NTRK2,NTRK3,PARK7,PDE3B,PDE5A,PDGFRA,PDGFRB,PFDN1,PLEC,PPARGC1A,PRDX2,RALGAPA2,RICTOR,RPTOR,SLC4A4,SLC7A2,TBC1D16,TIMP1,TLN1,VAV2,ZEB1,ZNF652	55
Cell Cycle	Cell cycle progression	3.38e-08	Decreased	-2.352	ADAM12,ADARB1,AMER1,APC,ARID2,ARRB1,BIRC6,CAMK4,CBL,CCNI,CCNT1,CDK6,CDK9,CHMP2A,CHMP5,CIT,CLASP1,COPS5,CSNK2B,CUL7,CUX1,DAPK3,DDR2,DDX11,DYNC1H1,EGFR,EP300,EP400,ERBB3,FGFR3,FOXK1,FOXO3,GBF1,GSK3B,HCFC1,HDAC4,HERC2,HIPK2,HTT,HYAL1,IGF1R,INO80,INO80D,IRS1,KDM5A,KMT2A,KMT2B,LRP6,LSM1,MADD,MAP2K6,MECP2,METTL3,MGLL,MLLT6,MORF4L2,MTOR,NEK9,NF1,NF2,NOTCH1,NR2E1,NRDE2,NTRK3,NUMA1,PDGFRA,PDGFRB,PDPK1,PGA…	101
Infectious Diseases,Organismal Injury and Abnormalities	Viral Infection	1.92e-13	Decreased	-2.347	ACAP2,ADAR,ADARB1,ADRA1A,AGAP1,AGO1,AGO2,AGO3,AIMP1,ANKRD11,APC2,APEX1,APLN,ARHGEF12,ARPC5,ARRB1,ASXL2,ATP11A,ATP1B3,ATP6AP2,BAG1,BTF3,C1QBP,CACNA1A,CACNA1C,CACNA1I,CAMLG,CBL,CCNT1,CCT8,CDC42BPA,CDC42BPB,CHMP2A,CHMP5,CIT,CLUH,CMAS,COASY,COMMD1,COPS5,CSNK2B,CWC15,CX3CR1,DAG1,DDR2,DNAJA2,DNMT3A,DOK6,DYNC1H1,EGFR,EIF3H,EIF4EBP2,EP300,ERBB3,ERC1,FCF1,FGD6,FNBP1,FOXO3,GABARAP,GABARAPL2,GABRB1,GAPDH,GA…	182
Cellular Movement,Reproductive System Development and Function	Cell movement of breast cell lines	1.4e-05	Decreased	-2.318	APBA1,ARHGEF17,CBL,CDC42BPA,CREB3L2,CSNK2B,EGFR,FOXO3,IGF1R,LPP,MAP2K6,PDPK1,PHACTR1,RELN,SMURF1,TNS3,ZEB1	17
Cell-To-Cell Signaling and Interaction,Nervous System Development and Function	Long term synaptic depression of neurons	1.42e-10	Decreased	-2.303	ADCY5,CACNA1A,CAMK4,DGKI,FMN2,GRID2,GRIN2B,GRM5,HTT,LRRC7,MGLL,MTOR,NTRK2,PARK7,PREX1,RAB11FIP5,RIMS1,SHANK2,SHANK3,SRCIN1,TET1	21
Cellular Function and Maintenance	Organization of cells	3.25e-05	Decreased	-2.219	APC,ATP8A2,BLOC1S4,BSN,CFL2,DAG1,EP300,KIF13A,LRP4,LYST,MECP2,NFASC,PCDHGC3,PGRMC1,PLEC,Ptprt,RIMS3,RIMS4,SLITRK2,SPTBN2,TNR,TSC1	22
Cancer,Cell Death and Survival,Organismal Injury and Abnormalities,Tumor Morphology	Cell death of tumor cells	2.32e-07	Decreased	-2.211	ADAM12,AIMP1,APC,ATP7B,BAG1,EGFR,GSK3B,HIPK2,IGF1R,IL6ST,ITGA1,ITGAV,KSR1,MAP2K6,MTOR,NCOA3,NFIC,NOTCH1,PARK7,PPID,PSMA4,PSMA5,PSMB1,PSMB3,PSMC2,PSMD12,RPL19,RPL27,RPL3,RPL31,Rpl32,RPL35,RPL5,RPL9,RPS11,RPS15A,RPS24,RPS7,TOPBP1,TSC2,VASH1	41
Cell-To-Cell Signaling and Interaction,Nervous System Development and Function	Synaptic transmission of cerebral cortex cells	3.51e-07	Decreased	-2.184	ANKS1B,ATXN1,DLG5,EIF4EBP2,ERC1,GRIN2B,GRM5,HTT,KALRN,MECP2,RAB11FIP5,SHANK3,UCHL1	13
Cellular Assembly and Organization	Organization of organelle	1.94e-08	Decreased	-2.157	ABL2,ADAM12,ADAMTS12,ANK1,ANKS1B,APC,ARFGEF2,ATP8A2,BAHCC1,BLOC1S4,BSN,CADPS,CFL2,CHMP2A,CHMP5,CIT,CLASP1,CLUH,CRIPT,CUL7,DAG1,DDR2,EP300,FAT1,GAPDH,GBF1,GOLM1,GSK3B,HTT,INO80,INO80D,INPPL1,KAT6A,KIF13A,LIG3,LPIN1,LRP4,LSM11,LYST,MECP2,MGAT5,MLLT6,MTHFR,MTOR,NAA10,NF1,NFASC,NUMA1,Pakap,PARK7,PCDH15,PCDHGC3,PGRMC1,PLEC,PPARGC1A,PPARGC1B,Ptprt,RIMS3,RIMS4,SEC16A,SETD7,SFPQ,SIRT5,SLITRK2,SPTB,SPTBN1…	76
Cell Morphology,Cellular Function and Maintenance	Transmembrane potential	1.58e-05	Decreased	-2.148	ABCC9,BCAP31,CACNA1A,CACNA1G,CACNA1I,CCNT1,CDK9,CHMP5,EP300,FOXO3,GHRL,GRIK3,GRIN2A,HTT,IRS1,ITSN1,KCNJ10,KCNMA1,KCNQ2,MTOR,NOTCH1,PARK7,PEX5L,PKD1,PPARGC1A,RIMS1,RIMS3,RIMS4,SLC4A4,SLC4A8,TOMM22,ZBTB16	32
Cancer,Organismal Injury and Abnormalities	Extrahepatic metastasis	2.33e-05	Decreased	-2.109	ADAM12,APC,ARHGEF17,ARID2,ATIC,CAMLG,CDH6,CDK6,DDR2,EDNRB,EGFR,ERBB3,ERBB4,FBN2,FER,FGFR3,FRY,GLRX,GRIN2A,GRIN2B,IGF1R,IRS1,ITGA9,KAT6A,LRP1,MEF2D,MTHFR,MTOR,NCOA3,NF1,NOTCH1,NTN1,NTRK2,NTRK3,PDE10A,PDGFRA,PDGFRB,PPARGC1A,PRDX2,RAB11FIP4,RALGAPA2,RICTOR,RPTOR,RTN1,TBC1D16,TCEA1,TSC2,TUBB4B	48
Cell Morphology,Cellular Assembly and Organization,Cellular Development,Cellular Function and Maintenance,Cellular Growth and Proliferation,Nervous System Development and Function,Organismal Development,Tissue Development	Axonogenesis	3.67e-11	Decreased	-2.065	ADCY1,APC,ATP8A2,BRSK2,CACNA1A,CX3CR1,Dst,GRID2,GSK3B,IGF1R,KALRN,KIF13B,LRP1,LRP4,MAP2,MAPK8IP3,MTOR,MYO10,NDN,NF2,NOTCH1,NTN1,NTN3,NTRK2,NTRK3,PLXNB1,RELN,RICTOR,RIMS1,RPTOR,SLIT1,SLITRK2,SYNGAP1,TENM4,TRAK1,TRAK2,TSC1,TSC2,UCHL1	39
Cell Morphology	Polarity of epithelial cells	4.01e-06	Decreased	-2	ANK1,APC,APC2,RICTOR,SSH1,SSH2	6
Cellular Assembly and Organization,Nervous System Development and Function,Tissue Morphology	Quantity of synaptic vesicles	9.93e-06	Decreased	-2	KIF1B,LRP4,MADD,MECP2,NTRK2,NTRK3,RIMS1,STON2,TNR,UNC13A	10
Cellular Function and Maintenance,Tissue Development	Organization of neurons	1.83e-05	Decreased	-2	APC,ATP8A2,BSN,DAG1,LRP4,MECP2,NFASC,PCDHGC3,PGRMC1,Ptprt,RIMS3,RIMS4,SLITRK2,SPTBN2,TNR,TSC1	16
Cell Death and Survival,Skeletal and Muscular System Development and Function	Cell viability of vascular smooth muscle cells	1.91e-05	Decreased	-2	FOXO3,GSK3B,IGF1R,PDGFRA,PDGFRB	5
