# Supplementary material for: Sevoflurane exposure in early life: mitochondrial dysfunction and neurotoxicity in immature rat brains without long-term memory loss
Source: Sci Rep. 2024 Nov 20;14:28747. doi: 10.1038/s41598-024-79150-3 (PMC11579499; doi:10.1038/s41598-024-79150-3)
Supplement: Supplementary file 21 — Supplementary Material 21 [file 41598_2024_79150_MOESM21_ESM.xlsx]

## Sheet: David
Category	Term	Count	%	PValue	Genes	List Total	Pop Hits	Pop Total	Fold Enrichment	Bonferroni	Benjamini	FDR
KEGG_PATHWAY	rno05016:Huntington disease	150	3.5344	1.36802e-23	MT-ND6, NDUFA13, NDUFA11, MT-CO1, NDUFA10, MT-ND3, MT-ND1, PSMD8, PSMD6, TUBB5, PSMD7, PSMD4, KIF5C, KIF5B, KIF5A, CREB3L2, EP300, AP2M1, MAP3K5, SDHC, SDHD, SDHB, ATG13, COX6B1, COX7A2L, VDAC3, VDAC2, ULK2, TBPL1, VDAC1, MT-CO2, TP53, PSMD12, PSMD11, PSMD14, NDUFB10, NDUFB11, SLC1A2, CACNA1B, ITPR1, SLC1A3, COX7A2, KLC1, UQCRH, ATG101, NDUFV2, MAP2K7, PPARGC1A, HDAC1L, GRIN2B, DLG4, UQCRQ, GNAQ,…	2012	343	9971	2.16724	4.71966e-21	4.71966e-21	2.92756e-21
KEGG_PATHWAY	rno05022:Pathways of neurodegeneration - multiple diseases	190	4.47691	1.3875e-19	MT-ND6, APP, NDUFA13, NDUFA11, CSF1, MT-CO1, NDUFA10, ARAF, RGD1359108, PARK7, MT-ND3, MT-ND1, PSMD8, PSMD6, TUBB5, TBK1, PSMD7, PSMD4, KIF5C, KIF5B, KIF5A, MAP3K5, CSNK2A1, PRKCB, PRKCA, SDHC, SDHD, SDHB, ATG13, DKK2, COX6B1, COX7A2L, DDIT3, CSNK2B, VDAC3, VDAC2, ULK2, VDAC1, MT-CO2, ATF6, UBA52, SQSTM1, OPTN, PPID, ATF4, PSMD12, PSMD11, PSMD14, NDUFB10, NDUFB11, CACNA1B, ITPR1, CACNA1D, COX7A2,…	2012	514	9971	1.8319	4.78688e-17	2.39344e-17	1.48463e-17
KEGG_PATHWAY	rno05020:Prion disease	126	2.9689	1.72165e-17	MT-ND6, NDUFA13, NDUFA11, MT-CO1, NDUFA10, MT-ND3, MT-ND1, PSMD8, PSMD6, TUBB5, PSMD7, PSMD4, KIF5C, KIF5B, KIF5A, CREB3L2, PRKACB, CSNK2A1, CYBA, SDHC, SDHD, SDHB, COX6B1, COX7A2L, DDIT3, CSNK2B, VDAC3, VDAC2, VDAC1, MT-CO2, ATF4, PSMD12, NOTCH1, PSMD11, PSMD14, NDUFB10, NDUFB11, CACNA1B, ITPR1, PIK3R3, CACNA1D, COX7A2, PIK3R1, CACNA1C, KLC1, UQCRH, STIP1, GRIN2A, NDUFV2, PRNP, HSPA5, GRIN2B, GR…	2012	305	9971	2.0473	5.93969e-15	1.9799e-15	1.22811e-15
KEGG_PATHWAY	rno05010:Alzheimer disease	162	3.81715	3.07876e-17	MT-ND6, APP, NDUFA13, NDUFA11, CSF1, MT-CO1, IRS1, NDUFA10, ARAF, IRS2, MT-ND3, MT-ND1, PSMD8, PSMD6, TUBB5, PSMD7, PSMD4, SLC39A9, KIF5C, KIF5B, AKT2, KIF5A, AKT3, SLC39A5, MAP3K5, CSNK2A1, SLC11A2, SDHC, SDHD, SDHB, ATG13, DKK2, COX6B1, COX7A2L, DDIT3, CSNK2B, VDAC3, VDAC2, ULK2, VDAC1, MT-CO2, ATF6, PPID, ATF4, RTN3, PSMD12, PSMD11, PSMD14, NDUFB10, NDUFB11, ITPR1, PIK3R3, CACNA1D, COX7A2, PSE…	2012	434	9971	1.84985	1.06217e-14	2.65543e-15	1.64714e-15
KEGG_PATHWAY	rno05014:Amyotrophic lateral sclerosis	151	3.55796	1.60884e-15	MT-ND6, NDUFA13, NDUFA11, MT-CO1, NDUFA10, RGD1359108, MT-ND3, ACTB, MT-ND1, PSMD8, PSMD6, TUBB5, TBK1, PSMD7, PSMD4, KIF5C, KIF5B, KIF5A, MAP3K5, NUP210, SDHC, SDHD, SDHB, ATG13, COX6B1, COX7A2L, DDIT3, ULK2, VDAC1, MT-CO2, NUP98, PFN1, TP53, ATF6, SQSTM1, OPTN, ATF4, PSMD12, POM121, PSMD11, PSMD14, NDUFB10, NDUFB11, SLC1A2, COX7A2, KLC1, UQCRH, NUP160, GRIN2A, NUP85, ATG101, NUP88, NDUFV2, MAP2…	2012	408	9971	1.83412	5.36238e-13	1.06754e-13	6.62185e-14
KEGG_PATHWAY	rno05012:Parkinson disease	121	2.85108	1.85659e-15	TXN1, MT-ND6, NDUFA13, NDUFA11, MT-CO1, NDUFA10, PARK7, MT-ND3, MT-ND1, PSMD8, PSMD6, TUBB5, PSMD7, PSMD4, SLC39A9, KIF5C, KIF5B, KIF5A, SLC39A5, PRKACB, MAP3K5, SLC11A2, SDHC, SDHD, SDHB, COX6B1, COX7A2L, DDIT3, VDAC3, VDAC2, VDAC1, MT-CO2, TP53, ATF6, UBA52, ATF4, PSMD12, PSMD11, PSMD14, NDUFB10, NDUFB11, ITPR1, COX7A2, KLC1, UBE2J2, UQCRH, UBE2J1, PLCG1, NDUFV2, DRD2, HSPA5, GNAL, UQCRQ, GNAS,…	2012	302	9971	1.98559	6.51146e-13	1.06754e-13	6.62185e-14
KEGG_PATHWAY	rno05017:Spinocerebellar ataxia	74	1.74364	8.24623e-15	GTF2B, ATP2A3, ATP2A2, RORA, VLDLR, PIK3CB, RBPJ, PSMD8, PSMD6, PSMD7, PSMD4, KAT5, OPA1, AKT2, AKT3, CIC, MAP3K5, PRKCB, WIPI1, PRKCA, ATG13, PSMA5, PSMA6, PLCB3, PSMA4, PSMA1, PSMA2, VDAC3, TBPL1, VDAC2, ULK2, VDAC1, SLC25A5, SLC25A4, BECN1, PSMD12, BEAN1, PSMD11, PSMD14, ITPR1, CACNA1A, PIK3R3, PIK3R1, OMA1, PSMA7, PSMB7, MAPK8, GRIN2A, PSMB4, RELN, ATXN1, PSMB5, PSMB2, ATG101, PSMB3, ATXN1L, …	2012	152	9971	2.41268	2.8344e-12	4.06421e-13	2.52099e-13
KEGG_PATHWAY	rno04714:Thermogenesis	101	2.37983	2.19796e-11	MT-ND6, NDUFA13, NDUFA11, KDM1A, MT-CO1, NDUFA10, MT-ND3, ACTB, MT-ND1, RPS6KA2, CREB3L2, DPF3, PRKACB, MAP3K5, CPT1A, SMARCC1, SMARCC2, ACSL6, TSC2, TSC1, SDHC, FRS2, SDHD, SDHB, COX6B1, COX7A2L, ADCY9, MT-CO2, NDUFB10, NDUFB11, COX18, COX17, COX7A2, UQCRH, PRDM16, COX14, NDUFV2, PPARGC1A, COA3, ZFP516, RHEB, UQCRQ, NDUFAF7, NDUFAF5, GNAS, NDUFAF2, NDUFAF3, COX20, COX7B, COX4I1, PRKAG1, COX7C, M…	2012	266	9971	1.8817	7.58294e-09	9.47869e-10	5.87953e-10
KEGG_PATHWAY	rno01522:Endocrine resistance	49	1.15457	8.94584e-11	RB1, CDKN1B, ARAF, PIK3CB, IGF1R, CCND1, AKT2, AKT3, PRKACB, HRAS, MED1, NCOA3, NCOR1, ADCY9, TP53, HBEGF, SHC4, NOTCH2, NOTCH3, NOTCH1, SHC3, SHC1, SRC, PIK3R3, ADCY3, PIK3R1, ADCY1, ADCY7, EGFR, ADCY6, ADCY5, NRAS, MAPK8, E2F1, MAPK1, E2F3, MAPK3, CDKN2C, BRAF, IGF1, PTK2, MTOR, RPS6KB1, CARM1, BCL2, GNAS, MDM2, BAX, KRAS	2012	97	9971	2.50343	3.08632e-08	3.42924e-09	2.12712e-09
KEGG_PATHWAY	rno04144:Endocytosis	98	2.30914	1.571e-09	SH3GL3, VPS29, ZFYVE9, WIPF2, ARPC5L, IGF1R, KIF5C, KIF5B, KIF5A, AP2M1, SH3GLB2, PDGFRA, IST1, ACAP2, STAMBP, VPS28, TSG101, RAB5C, AGAP2, AGAP1, NEDD4L, PLD1, ACTR3B, SNX3, GRK5, RAB11FIP2, RAB11FIP4, RAB11FIP5, RAB4A, SMAD3, IQSEC2, SMURF1, IQSEC1, VTA1, IQSEC3, ARPC5, SNF8, IGF2R, RT1-M3-1, DAB2, ARPC2, ARPC3, CHMP2B, CHMP2A, MDM2, FGFR3, ARF4, ARPC1A, CLTB, CLTA, ARRB1, ARRB2, AP2A2, CAPZB, …	2012	273	9971	1.77899	5.41995e-07	5.41995e-08	3.36194e-08
KEGG_PATHWAY	rno04723:Retrograde endocannabinoid signaling	65	1.53157	4.11609e-09	GABRB3, MT-ND6, GABRB2, GABRB1, NDUFA13, DAGLA, NDUFA11, NDUFA10, MT-ND3, MT-ND1, RIMS1, GRM5, PRKACB, PRKCB, NDUFC2, NDUFC1, PRKCA, GABRG3, PLCB3, NDUFS8, ADCY9, NDUFS7, NDUFS5, NDUFS4, NDUFS3, NDUFS2, MGLL, NDUFB9, NDUFB8, NDUFB7, NDUFB10, NDUFB11, NDUFB5, NDUFB3, ITPR1, NDUFB2, CACNA1B, CACNA1A, ADCY3, ABHD6, CACNA1D, CACNA1C, ADCY1, ADCY7, ADCY6, ADCY5, GNG3, GNG10, MAPK8, GNG5, GNG7, MAPK1, …	2012	159	9971	2.02594	1.42005e-06	1.29095e-07	8.00766e-08
KEGG_PATHWAY	rno05208:Chemical carcinogenesis - reactive oxygen species	94	2.21489	7.00126e-09	MT-ND6, COX7B, NDUFA13, NDUFA11, MT-CO1, COX4I1, NDUFA10, ARAF, PTEN, PTPRJ, PIK3CB, MT-ND3, COX7C, MT-ND1, MT-ATP6, AKT2, AKT3, UQCRFS1, IKBKG, HRAS, MAP3K5, COX8A, PDPK1, NDUFC2, NDUFC1, CYBA, SDHC, SDHD, SDHB, COX6B1, COX7A2L, NDUFS8, NDUFS7, PRKD3, NDUFS5, NDUFS4, VDAC3, NDUFS3, NDUFS2, VDAC2, VDAC1, MT-CO2, SLC25A5, SLC25A4, NDUFB9, SLC26A2, NDUFB8, NDUFB7, NDUFB10, NDUFB11, NDUFB5, SRC, MGS…	2012	265	9971	1.75789	2.41543e-06	2.01286e-07	1.24856e-07
KEGG_PATHWAY	rno05214:Glioma	39	0.918944	8.97044e-09	RB1, SHC4, SHC3, SHC1, CAMK2A, ARAF, PTEN, PIK3R3, PIK3R1, PIK3CB, EGFR, IGF1R, NRAS, CCND1, AKT2, AKT3, E2F1, MAPK1, E2F3, PLCG1, HRAS, MAPK3, PDGFRB, PDGFRA, GADD45B, PRKCB, PRKCA, BRAF, IGF1, MTOR, GADD45G, CDK6, CAMK4, MDM2, BAX, KRAS, CAMK1, TP53, CALM2	2012	77	9971	2.51006	3.0948e-06	2.38062e-07	1.47667e-07
KEGG_PATHWAY	rno04211:Longevity regulating pathway	44	1.03676	1.18533e-08	PRKAA2, IRS1, PRKAG1, EHMT1, PIK3R3, ADCY3, IRS2, ADCY1, PIK3R1, PIK3CB, FOXO3, ADCY7, ADIPOR2, ADCY6, ADCY5, CAMKK2, IGF1R, RPTOR, NRAS, SESN3, ATG101, AKT2, CREB3L2, AKT3, EIF4EBP1, PRKACB, HRAS, PPARGC1A, ATG5, INSR, TSC2, TSC1, IGF1, ATG13, MTOR, ADCY9, RPS6KB1, RHEB, CAMK4, BAX, KRAS, TP53, ATF4, CREB5	2012	93	9971	2.34466	4.08938e-06	2.92099e-07	1.81186e-07
KEGG_PATHWAY	rno04932:Non-alcoholic fatty liver disease	71	1.67295	1.29408e-08	GSK3B, COX7B, NDUFA13, NDUFA11, MT-CO1, IRS1, COX4I1, NDUFA10, PRKAG1, IRS2, PIK3CB, COX7C, AKT2, CASP3, AKT3, MLX, UQCRFS1, MAP3K5, COX8A, SREBF1, NDUFC2, NDUFC1, SDHC, SDHD, SDHB, COX6B1, COX7A2L, NDUFS8, NDUFS7, DDIT3, NDUFS5, NDUFS4, NDUFS3, NDUFS2, MT-CO2, PPARA, ATF4, NDUFB9, NDUFB8, NDUFB7, PRKAA2, NDUFB10, NDUFB11, NDUFB5, NDUFB3, NDUFB2, PIK3R3, COX7A2, PIK3R1, COX5B, COX5A, ADIPOR2, UQC…	2012	184	9971	1.91228	4.46455e-06	2.97638e-07	1.84622e-07
KEGG_PATHWAY	rno05220:Chronic myeloid leukemia	40	0.942507	1.38702e-08	RB1, SHC4, HDAC2, SHC3, CDKN1B, SHC1, ARAF, PIK3R3, PIK3R1, PIK3CB, CBL, NRAS, CCND1, AKT2, AKT3, E2F1, ABL1, MAPK1, E2F3, IKBKG, HRAS, MAPK3, STAT5A, HDAC1L, SMAD4, SMAD3, GADD45B, PTPN11, BRAF, GAB2, TGFBR2, GADD45G, BCR, NFKBIA, CDK6, MDM2, BAX, KRAS, TP53, CRK	2012	81	9971	2.44729	4.78521e-06	2.99076e-07	1.85514e-07
KEGG_PATHWAY	rno04919:Thyroid hormone signaling pathway	54	1.27238	1.496e-08	GSK3B, THRB, ATP2A3, ATP2A2, PIK3CB, ACTB, MED14, MED13, CCND1, AKT2, AKT3, EP300, PLCE1, ITGAV, PRKACB, HRAS, NCOA2, MED1, PRKCB, PDPK1, NCOA3, TSC2, ATP1B3, PRKCA, MED27, ATP1B1, SLCO1C1, PLCB3, NCOR1, TBC1D4, TP53, NOTCH2, PFKFB2, NOTCH3, HDAC2, NOTCH1, HDAC3, SRC, PIK3R3, PIK3R1, MED12L, NRAS, RXRA, MED30, MAPK1, PLCG1, MAPK3, HDAC1L, MTOR, MED13L, BMP4, RHEB, MDM2, KRAS	2012	126	9971	2.1239	5.16119e-06	3.036e-07	1.8832e-07
KEGG_PATHWAY	rno04012:ErbB signaling pathway	41	0.96607	3.10499e-08	SHC4, GSK3B, SHC3, CDKN1B, SHC1, SRC, CAMK2A, ARAF, PIK3R3, PIK3R1, PIK3CB, CBL, EGFR, MAPK8, NRAS, ERBB3, ERBB4, AKT2, AKT3, EIF4EBP1, ABL1, PAK6, MAPK1, ABL2, PLCG1, MAP2K7, PAK3, HRAS, MAPK3, STAT5A, PRKCB, GAB1, PRKCA, BRAF, PTK2, MTOR, RPS6KB1, NRG3, KRAS, CRK, HBEGF	2012	86	9971	2.36263	1.07122e-05	5.60829e-07	3.47877e-07
KEGG_PATHWAY	rno04360:Axon guidance	70	1.64939	3.23068e-08	EPHB6, SEMA5B, GSK3B, BMPR2, PIK3CB, ROBO1, DPYSL5, CFL2, DPYSL2, CFL1, EPHB2, HRAS, TRPC5, ARHGEF12, SEMA6A, EPHA8, PDPK1, DCC, SEMA6D, PRKCA, RHOA, ENAH, MYL9, SEMA7A, ROCK1, SRC, SEMA3D, CAMK2A, NTN4, CXCR4, PIK3R3, PIK3R1, EFNA5, NTN1, MYL12A, NTN3, MYL12B, CDC42, ABLIM1, NRAS, EFNB3, ABLIM3, SLIT1, ABL1, PLXNA2, PAK6, PLXNA1, MAPK1, PLCG1, SRGAP3, LRIG2, SRGAP2, PAK3, SRGAP1, MAPK3, FZD3, SE…	2012	184	9971	1.88535	1.11458e-05	5.60829e-07	3.47877e-07
KEGG_PATHWAY	rno01521:EGFR tyrosine kinase inhibitor resistance	40	0.942507	3.25118e-08	SHC4, GSK3B, SHC3, SHC1, SRC, ARAF, PTEN, PIK3R3, PIK3R1, PIK3CB, FOXO3, FGF2, EGFR, IGF1R, NRAS, ERBB3, AKT2, AKT3, EIF4EBP1, KDR, MAPK1, PLCG1, HRAS, MAPK3, PDGFRB, PDGFRA, PRKCB, STAT3, GAB1, PRKCA, BRAF, IGF1, MTOR, RPS6KB1, AXL, NF1, BCL2, BAX, KRAS, FGFR3	2012	83	9971	2.38832	1.12165e-05	5.60829e-07	3.47877e-07
KEGG_PATHWAY	rno04213:Longevity regulating pathway - multiple species	34	0.801131	3.50149e-08	HDAC2, PRKAA2, CLPB, IRS1, PRKAG1, PIK3R3, ADCY3, IRS2, ADCY1, PIK3R1, PIK3CB, FOXO3, ADCY7, ADCY6, ADCY5, IGF1R, RPTOR, NRAS, AKT2, AKT3, EIF4EBP2, PRKACB, HRAS, ATG5, HDAC1L, INSR, IGF1, MTOR, SOD1, ADCY9, RPS6KB1, KRAS, CRYAB, HSPA1B	2012	65	9971	2.59225	1.20801e-05	5.75245e-07	3.56818e-07
KEGG_PATHWAY	rno04140:Autophagy - animal	68	1.60226	5.55228e-08	IRS1, PTEN, IRS2, RGD1359108, PIK3CB, IGF1R, RPTOR, MAP1LC3B, TBK1, CTSL, AKT2, AKT3, MLST8, EPG5, PRKACB, HRAS, ATG3, GABARAPL2, GABARAPL1, DAPK1, PDPK1, DAPK3, TSC2, WIPI1, TSC1, ATG13, RRAGA, MRAS, TRAF6, RRAGD, ULK2, WDFY3, BIRC6, SMCR8, UBA52, SQSTM1, OPTN, RAB1A, BECN1, MTMR3, PRKAA2, ITPR1, PIK3R3, PIK3R1, MTMR4, GABARAP, CAMKK2, PPP2CB, NRAS, MAPK8, ATG101, TP53INP2, MAPK1, MAPK3, ATG5, I…	2012	179	9971	1.88264	1.91552e-05	8.70699e-07	5.40086e-07
KEGG_PATHWAY	rno03050:Proteasome	28	0.659755	6.69783e-08	PSMD12, PSMD11, PSMD14, PSMA7, PSMD8, PSMB7, PSMD6, PSMB4, PSMD7, PSMB5, PSMD4, PSMB2, PSMB3, PSMB1, PSMF1, ADRM1, PSMA5, PSMA6, PSMC5, PSMC6, PSMA4, PSMA1, PSMC3, PSMC4, PSMA2, PSMC1, PSMC2, PSME2	2012	49	9971	2.83187	2.31072e-05	1.00467e-06	6.23189e-07
KEGG_PATHWAY	rno04910:Insulin signaling pathway	56	1.31951	7.52578e-08	PYGB, GSK3B, IRS1, PDE3B, INPPL1, PRKAG1, ARAF, IRS2, PIK3CB, PTPRF, RPTOR, PPP1CC, AKT2, AKT3, FLOT1, PRKACB, HRAS, SREBF1, PDPK1, TSC2, TSC1, PHKA1, PHKA2, PPP1R3E, RAPGEF1, CRK, SHC4, SHC3, PRKAA2, SHC1, PIK3R3, PIK3R1, CBL, ACACB, ACACA, NRAS, MAPK8, PRKAR2A, PHKG2, EIF4EBP1, MAPK1, PPARGC1A, SOCS4, MAPK3, PTPN1, INSR, PHKB, BRAF, SORBS1, MTOR, G6PC3, RPS6KB1, RHEB, FASN, KRAS, CALM2	2012	138	9971	2.01104	2.59636e-05	1.08183e-06	6.71049e-07
KEGG_PATHWAY	rno04935:Growth hormone synthesis, secretion and action	50	1.17813	8.48051e-08	GSK3B, IRS1, IRS2, PIK3CB, AKT2, CREB3L2, AKT3, EP300, PRKACB, JUNB, HRAS, PRKCB, IGFBP3, PRKCA, PLCB3, ADCY9, CRK, ATF4, CREB5, SHC4, SHC3, SHC1, ITPR1, PIK3R3, ADCY3, CACNA1D, PIK3R1, CACNA1C, ADCY1, ADCY7, ADCY6, ADCY5, NRAS, MAPK8, GNA11, MAPK1, PLCG1, MAPK3, MAP2K6, STAT5A, STAT3, IGF1, PTK2, MTOR, SST, GNAQ, GNAS, GHRL, KRAS, MRAP2	2012	118	9971	2.0999	2.92573e-05	1.17031e-06	7.25931e-07
KEGG_PATHWAY	rno05415:Diabetic cardiomyopathy	86	2.02639	2.33051e-07	MT-ND6, RYR2, GSK3B, COX7B, NDUFA13, NDUFA11, MT-CO1, IRS1, COX4I1, NDUFA10, ATP2A3, PTEN, ATP2A2, PIK3CB, MT-ND3, COX7C, MT-ND1, MT-ATP6, PPP1CC, MPC1, AKT2, MPC2, AKT3, UQCRFS1, COX8A, PRKCB, NDUFC2, NDUFC1, CYBA, SDHC, PRKCA, SDHD, SDHB, TGFBR2, COX6B1, PLCB3, COX7A2L, NDUFS8, TBC1D4, NDUFS7, NDUFS5, NDUFS4, VDAC3, NDUFS3, NDUFS2, VDAC2, VDAC1, MT-CO2, PPARA, SLC25A5, GAPDH, SLC25A4, NDUFB9, N…	2012	252	9971	1.69125	8.03994e-05	3.09241e-06	1.91819e-06
KEGG_PATHWAY	rno04725:Cholinergic synapse	47	1.10745	4.19866e-07	CHRM2, CHRNA4, CAMK2A, ITPR1, CACNA1B, CACNA1A, PIK3R3, ADCY3, CACNA1D, ADCY1, PIK3R1, CACNA1C, PIK3CB, ADCY7, PIK3CG, ADCY6, ADCY5, GNG3, GNG10, NRAS, GNG5, AKT2, GNG7, GNA11, CREB3L2, AKT3, MAPK1, PRKACB, HRAS, KCNJ2, MAPK3, CHRNB2, KCNJ6, PRKCB, KCNJ14, PRKCA, PLCB3, ADCY9, GNAQ, CAMK4, KCNQ2, BCL2, KCNQ3, GNB4, KRAS, ATF4, CREB5	2012	113	9971	2.06125	0.000144843	5.36496e-06	3.32783e-06
KEGG_PATHWAY	rno04510:Focal adhesion	71	1.67295	8.76719e-07	GSK3B, ITGB5, LAMC3, TNC, PTEN, LAMC1, PIK3CB, ARHGAP5, ACTB, ARHGAP35, IGF1R, PPP1CC, CCND2, CCND1, AKT2, AKT3, KDR, ITGB8, TNR, ITGAV, HRAS, PDGFRB, PDGFRA, ITGA4, PRKCB, PDPK1, ITGA1, PRKCA, RHOA, VAV2, COL4A2, RAPGEF1, COL4A6, COL4A5, COL6A3, TLN2, TLN1, PPP1R12B, CRK, MYL9, ITGA9, SHC4, LAMA5, SHC3, ROCK1, LAMA2, SHC1, SRC, LAMA4, XIAP, PIK3R3, PIK3R1, EGFR, MYL12A, MYL12B, CDC42, MAPK8, REL…	2012	202	9971	1.74188	0.000302423	1.08024e-05	6.70064e-06
KEGG_PATHWAY	rno04928:Parathyroid hormone synthesis, secretion and action	46	1.08388	1.16298e-06	ARAF, ITPR1, ADCY3, ARRB1, GATA3, ADCY1, ARRB2, PLD1, ADCY7, ADCY6, EGFR, LRP6, ADCY5, GNA13, AKAP13, RXRA, GNA11, CREB3L2, GNA12, PDE4A, MAPK1, PRKACB, MEF2D, MAPK3, MEF2A, ARHGEF11, PRKCB, PDE4D, PRKCA, BRAF, RHOA, PLCB3, MMP14, ADCY9, MMP16, NACA, MMP15, GNAQ, WNK2, WNK3, MMP17, GNAS, BCL2, ATF4, HBEGF, CREB5	2012	113	9971	2.01739	0.000401147	1.38354e-05	8.58197e-06
KEGG_PATHWAY	rno00190:Oxidative phosphorylation	63	1.48445	1.26068e-06	MT-ND6, COX7B, NDUFA13, NDUFA11, MT-CO1, COX4I1, NDUFA10, MT-ND3, COX7C, MT-ND1, MT-ATP6, UQCRFS1, ATP6V1E1, COX8A, ATP6V1G1, ATP6AP1, NDUFC2, NDUFC1, SDHC, SDHD, SDHB, COX6B1, COX7A2L, NDUFS8, PPA2, NDUFS7, NDUFS5, NDUFS4, NDUFS3, NDUFS2, MT-CO2, ATP6V0D1, ATP6V0C, NDUFB9, NDUFB8, NDUFB7, NDUFB10, NDUFB11, NDUFB5, COX17, NDUFB3, NDUFB2, COX7A2, COX5B, COX5A, UQCRH, ATP6V0A2, ATP6V1H, ATP6V0A4, N…	2012	174	9971	1.79433	0.00043484	1.44978e-05	8.99285e-06
KEGG_PATHWAY	rno04722:Neurotrophin signaling pathway	48	1.13101	2.06162e-06	SHC4, YWHAE, GSK3B, SHC3, SHC1, MAGED1, IRS1, CAMK2A, PIK3R3, PSEN1, PIK3R1, PIK3CB, FOXO3, CDC42, MAPK8, NRAS, RAP1A, AKT2, RPS6KA2, AKT3, ABL1, MAPK1, PLCG1, MAP2K7, HRAS, MAPK3, MAP3K5, NTRK1, NTRK2, PDPK1, SORT1, NTRK3, GAB1, PTPN11, FRS2, BRAF, RHOA, NFKBIA, TRAF6, CAMK4, RAPGEF1, BCL2, BAX, KRAS, TP53, CRK, CALM2, ATF4	2012	122	9971	1.94981	0.000711007	2.29438e-05	1.42318e-05
KEGG_PATHWAY	rno04072:Phospholipase D signaling pathway	56	1.31951	2.286e-06	DGKE, DGKD, PIK3CB, PIK3CG, GRM3, GRM5, AKT2, GRM8, AKT3, FCER1A, HRAS, PDGFRB, PDGFRA, SYK, GAB1, TSC2, TSC1, PRKCA, AVPR1A, GAB2, DGKZ, RHOA, DNM3, PLCB3, MRAS, ADCY9, DGKK, DGKI, DGKH, SHC4, SHC3, SHC1, PIK3R3, ADCY3, PIK3R1, ADCY1, PLD1, ADCY7, EGFR, AGPAT3, ADCY6, ADCY5, AGPAT4, GNA13, NRAS, CYTH4, GNA12, MAPK1, PLCG1, MAPK3, INSR, PTPN11, MTOR, RHEB, GNAS, KRAS	2012	151	9971	1.8379	0.000788361	2.4646e-05	1.52877e-05
KEGG_PATHWAY	rno03082:ATP-dependent chromatin remodeling	48	1.13101	4.52822e-06	HDAC2, INO80E, SMARCD2, SMARCD3, INO80D, SRCAP, TRRAP, BAZ2A, CHD4, RSF1, YEATS4, CHD3, PHF6, ACTB, MTA1, CHRAC1, ZNHIT1, KAT5, BCL7A, VPS72, RUVBL2, RUVBL1, EP400, EPC1, DPF3, BRD9, RBBP7, DMAP1, ARID2, BRD7, MTA3, BPTF, SMARCE1, HDAC1L, PBRM1, SMARCC1, SMARCC2, ACTR6, ACTR5, SS18L1, MBD2, SMARCA5, INO80, ARID1A, ARID1B, GATAD2B, MORF4L2, CDK2AP2	2012	125	9971	1.90301	0.00156102	4.73404e-05	2.93648e-05
KEGG_PATHWAY	rno05225:Hepatocellular carcinoma	63	1.48445	6.86458e-06	RB1, GSK3B, ARAF, PTEN, PIK3CB, ACTB, IGF1R, CCND1, AKT2, AKT3, DPF3, ARID2, HRAS, APC2, PBRM1, SMARCC1, SMARCC2, PRKCB, GAB1, PRKCA, ARID1A, ARID1B, TGFBR2, TP53, SHC4, SMARCD2, SMARCD3, SHC3, SHC1, MGST3, GSTP1, GSTT3, PIK3R3, PIK3R1, EGFR, LRP6, NRAS, E2F1, DVL3, MAPK1, E2F3, PLCG1, BRD7, WNT1, MAPK3, SMARCE1, FZD3, SMAD4, SMAD3, GSTM1, GADD45B, FZD4, BRAF, MTOR, GADD45G, CDK6, RPS6KB1, APC, G…	2012	182	9971	1.71546	0.00236549	6.96553e-05	4.32065e-05
KEGG_PATHWAY	rno05223:Non-small cell lung cancer	33	0.777568	1.02773e-05	RB1, ARAF, PIK3R3, PIK3R1, PIK3CB, FOXO3, EGFR, NRAS, RXRA, CCND1, KIF5C, AKT2, KIF5B, KIF5A, AKT3, E2F1, MAPK1, E2F3, PLCG1, HRAS, MAPK3, STAT5A, GADD45B, PDPK1, PRKCB, STAT3, PRKCA, BRAF, GADD45G, CDK6, BAX, KRAS, TP53	2012	76	9971	2.15185	0.0035394	0.000101305	6.28383e-05
KEGG_PATHWAY	rno04137:Mitophagy - animal	40	0.942507	1.40052e-05	BECN1, RAB5C, SRC, FOXO3, PHB2, TOMM20, GABARAP, MAPK8, NRAS, MAP1LC3B, TBK1, OPA1, FUNDC1, E2F1, HRAS, FIS1, GABARAPL2, BNIP3L, GABARAPL1, CSNK2A1, MTX2, SMURF1, BNIP3, MTX3, TFE3, SIAH1, HUWE1, MUL1, TOMM40L, MRAS, CSNK2B, FKBP8, KRAS, TP53, UBA52, SQSTM1, OPTN, MON1A, ATF4, MON1B	2012	101	9971	1.96268	0.00482017	0.000134216	8.3253e-05
KEGG_PATHWAY	rno05032:Morphine addiction	37	0.871819	1.58828e-05	GABRB3, GABRB2, GABRB1, PDE1C, PDE1B, PDE3B, CACNA1B, CACNA1A, ADCY3, ARRB1, ADCY1, ARRB2, ADCY7, ADCY6, ADCY5, GNG3, GNG10, GRK5, GNG5, GNG7, ADORA1, PDE4A, PRKACB, KCNJ6, GABRA5, PRKCB, PDE4D, PDE2A, PRKCA, OPRM1, GABRG3, PDE10A, ADCY9, GNAS, GNB4, PDE3A, PDE7B	2012	91	9971	2.01498	0.00546461	0.000148096	9.18625e-05
KEGG_PATHWAY	rno05205:Proteoglycans in cancer	68	1.60226	1.71546e-05	ITGB5, ARAF, PIK3CB, FGF2, ACTB, IGF1R, PPP1CC, CCND1, CTSL, AKT2, CASP3, AKT3, KDR, TIMP3, PLCE1, ITGAV, PRKACB, HRAS, ARHGEF12, PRKCB, PDPK1, GAB1, ANK2, FRS2, PRKCA, ANK3, ANK1, RHOA, VAV2, TIAM1, MRAS, HCLS1, PPP1R12B, TP53, HBEGF, CD63, ROCK1, SRC, SDC2, CAMK2A, ITPR1, PIK3R3, PIK3R1, CBL, EGFR, CDC42, NRAS, ERBB3, ERBB4, FLNA, MAPK1, PLCG1, WNT1, MAPK3, FZD3, FZD4, PTCH1, STAT3, PTPN11, BRA…	2012	206	9971	1.63588	0.0059009	0.000154626	9.59127e-05
KEGG_PATHWAY	rno04141:Protein processing in endoplasmic reticulum	62	1.46089	1.74794e-05	TRAM1, HSP90AB1, UBXN1, PRKCSH, TUSC3, UBE2D2, UBE2D1, SEC61A2, CASP12, MAN1A2, UBXN8, SEC61B, SEC62, UBXN4, MAP3K5, SKP1, PDIA3, SEC13, SSR4, SSR2, SSR3, YOD1, DDOST, PDIA4, DAD1, DDIT3, DNAJC5, DNAJB11, ATF6, CRYAB, ATF4, RPN2, SAR1A, SAR1B, SEL1L, RPN1, UBE2J2, RNF5, UBE2J1, LMAN1, MAPK8, LMAN2, BAG1, TRAM1L1, MAP2K7, UGGT1, SEC31A, EDEM3, BCAP31, SEC24A, HSPA5, EDEM1, DNAJA1, NSFL1C, NPLOC4, …	2012	183	9971	1.679	0.00601231	0.000154626	9.59127e-05
KEGG_PATHWAY	rno05165:Human papillomavirus infection	106	2.49764	1.87933e-05	RB1, MAML2, MAML1, TNC, RBPJ, CCND2, TBK1, CCND1, AKT2, CREB3L2, AKT3, EP300, TNR, ATP6V1E1, PRKACB, MAGI1, PDGFRB, ATP6V1G1, TSC2, TSC1, COL4A2, COL4A6, TBPL1, COL4A5, ATP6V0D1, TP53, LLGL1, IFNAR1, NOTCH2, NOTCH3, NOTCH1, UBR4, PIK3R3, PSEN1, PIK3R1, EIF4EBP1, ATP6V0A2, ATP6V1H, DVL3, ATP6V0A4, WNT1, ATP6V1D, ATP6V1F, HDAC1L, FZD3, FZD4, PTK2, RT1-M3-1, CDK6, DLG2, COL1A2, RHEB, TADA3, GNAS, MD…	2012	359	9971	1.46326	0.00646278	0.000162092	0.000100544
KEGG_PATHWAY	rno04929:GnRH secretion	29	0.683318	2.1828e-05	HCN3, ITPR1, PIK3R3, CACNA1D, ARRB1, PIK3R1, ARRB2, CACNA1C, PIK3CB, CACNA1H, CACNA1G, CACNA1I, NRAS, AKT2, GNA11, AKT3, MAPK1, KCNN2, KCNN3, HRAS, MAPK3, TRPC5, KCNJ6, PRKCB, PRKCA, PLCB3, GNAQ, KRAS, HCN2	2012	65	9971	2.21103	0.00750244	0.000183674	0.000113931
KEGG_PATHWAY	rno04810:Regulation of actin cytoskeleton	76	1.79076	2.26823e-05	CHRM2, ITGAM, ITGB5, ARPC1A, ARPC5L, ARAF, ITGAE, PIK3CB, ITGAL, FGF2, ACTB, ARHGAP35, PPP1CC, AKT2, TMSB4X, CFL2, CFL1, AKT3, ITGB8, ITGAV, PIP4K2B, HRAS, PDGFRB, ACTR3, APC2, ACTR2, PDGFRA, ARHGEF12, ITGA4, ITGA1, RHOA, VAV2, ENAH, TIAM1, MRAS, PPP1R12B, PFN1, ARHGEF7, CRK, MYL9, ITGA9, ROCK1, SRC, CXCR4, PIK3R3, PIK3R1, ACTR3B, IQGAP3, EGFR, FGD1, MYL12A, MYL12B, FGD3, GNA13, CDC42, NRAS, GNA1…	2012	239	9971	1.57589	0.00779493	0.000186319	0.000115572
KEGG_PATHWAY	rno04925:Aldosterone synthesis and secretion	38	0.895382	2.42244e-05	DAGLA, KCNK9, CAMK2A, ITPR1, ADCY3, CACNA1D, ADCY1, CACNA1C, ADCY7, ADCY6, CACNA1H, ADCY5, CACNA1G, CACNA1I, GNA11, CREB3L2, PRKACB, LDLR, PRKCB, PRKCE, PDE2A, ATP2B3, ATP2B2, PRKCA, ATP1B3, ATP2B1, ATP1B1, PLCB3, ADCY9, PRKD3, GNAQ, CAMK4, GNAS, ORAI1, CAMK1, CALM2, ATF4, CREB5	2012	96	9971	1.96166	0.00832269	0.000194177	0.000120446
KEGG_PATHWAY	rno04015:Rap1 signaling pathway	70	1.64939	2.51253e-05	DOCK4, ITGAM, CSF1, CTNND1, PIK3CB, ITGAL, SIPA1L2, FGF2, ACTB, IGF1R, SIPA1L1, AKT2, AKT3, KDR, PLCE1, HRAS, MAGI1, PDGFRB, PDGFRA, PRKCB, MAGI2, PRKCA, RHOA, VAV2, ENAH, APBB1IP, TIAM1, PLCB3, MRAS, ADCY9, ADORA2A, PRKD3, RAPGEF1, RAPGEF2, TLN2, TLN1, RAPGEF5, PFN1, RAPGEF6, CRK, CSF1R, SRC, PIK3R3, ADCY3, PIK3R1, ADCY1, EFNA5, ADCY7, EGFR, ADCY6, ADCY5, CDC42, NRAS, GRIN2A, RAP1A, MAPK1, PLCG1…	2012	216	9971	1.60604	0.00863088	0.000194177	0.000120446
KEGG_PATHWAY	rno04724:Glutamatergic synapse	43	1.0132	2.54535e-05	SLC1A1, GRIK3, SLC1A2, ITPR1, SLC1A3, CACNA1A, ADCY3, CACNA1D, ADCY1, CACNA1C, PLD1, ADCY7, ADCY6, ADCY5, GRM3, GNG3, GNG10, GRIN2A, GRM5, GNG5, GNG7, GRM8, MAPK1, DLGAP1, PRKACB, MAPK3, LZTS3, SLC38A1, HOMER1, HOMER2, PRKCB, PRKCA, GRIN2B, PLCB3, GRIN3A, ADCY9, DLG4, GNAQ, GNAS, GNB4, SHANK3, SHANK2, SHANK1	2012	114	9971	1.86928	0.00874313	0.000194177	0.000120446
KEGG_PATHWAY	rno04371:Apelin signaling pathway	49	1.15457	2.58902e-05	RYR2, PDE3B, PRKAG1, PLAT, SLC8A1, PIK3CG, SLC8A2, MAP1LC3B, CCND1, AKT2, AKT3, NOS1, PRKACB, HRAS, MEF2A, PRKCE, PLCB3, MRAS, ADCY9, HDAC4, NOTCH3, BECN1, PRKAA2, ITPR1, ADCY3, ADCY1, ADCY7, ADCY6, ADCY5, GNA13, NRAS, GNG3, GNG10, GNG5, GNG7, MAPK1, PPARGC1A, MEF2D, MAPK3, SMAD4, SMAD3, MTOR, APLN, RPS6KB1, GNAQ, CAMK4, GNB4, KRAS, CALM2	2012	136	9971	1.78553	0.00889246	0.000194177	0.000120446
KEGG_PATHWAY	rno05215:Prostate cancer	39	0.918944	2.74716e-05	RB1, GSK3B, HSP90AB1, CDKN1B, GSTP1, ARAF, PTEN, PIK3R3, PLAT, PIK3R1, PIK3CB, EGFR, IGF1R, NRAS, CCND1, AKT2, CREB3L2, AKT3, E2F1, EP300, MAPK1, E2F3, IKBKG, HRAS, MAPK3, PDGFRB, PDGFRA, PDPK1, BRAF, IGF1, MTOR, NFKBIA, ZEB1, BCL2, MDM2, KRAS, TP53, ATF4, CREB5	2012	100	9971	1.93275	0.00943304	0.000201653	0.000125083
KEGG_PATHWAY	rno05414:Dilated cardiomyopathy	40	0.942507	3.08028e-05	RYR2, ITGB5, LAMA2, ATP2A3, ADCY3, ATP2A2, CACNA1D, ADCY1, CACNA1C, ADCY7, ADCY6, SLC8A1, ACTB, ADCY5, SLC8A2, SGCD, DAG1, ITGB8, ITGAV, NOS1, CACNG2, PRKACB, EMD, CACNG4, CACNG5, DTNA, ITGA4, TPM2, CACNA2D1, TPM1, ITGA1, CACNA2D3, IGF1, ADCY9, CACNB4, GNAS, SSPN, SNTB1, ITGA9, SNTB2	2012	104	9971	1.90606	0.0105709	0.000220797	0.000136958
KEGG_PATHWAY	rno04020:Calcium signaling pathway	79	1.86145	3.13595e-05	CHRM2, RYR2, ATP2A3, ATP2A2, GRPR, ADRA1A, FGF2, SLC8A1, SLC8A2, HTR6, GRM5, EDNRB, SLN, KDR, PLCE1, NOS1, PRKACB, PDGFRB, PDGFRA, PRKCB, TNNC2, PHKA1, PRKCA, AVPR1A, PHKA2, ITPKB, PLCB3, ADCY9, STIM1, ADORA2A, VDAC3, VDAC2, ORAI1, VDAC1, SLC25A5, SLC25A4, PDE1C, PDE1B, CAMK2A, ITPR1, CACNA1B, CACNA1A, CXCR4, ADCY3, CACNA1D, CACNA1C, ADCY1, ADCY7, CACNA1E, EGFR, CACNA1H, CACNA1G, CACNA1I, HRH1, G…	2012	253	9971	1.54745	0.0107609	0.000220797	0.000136958
KEGG_PATHWAY	rno04261:Adrenergic signaling in cardiomyocytes	53	1.24882	3.24318e-05	RYR2, ATP2A3, ATP2A2, ADRA1A, SLC8A1, PIK3CG, SLC8A2, PPP1CC, AKT2, CREB3L2, AKT3, SCN5A, PRKACB, CACNA2D1, TPM2, TPM1, CACNA2D3, ATP1B3, PRKCA, ATP1B1, PLCB3, CACNB4, ADCY9, SCN4B, ATF4, CREB5, CAMK2A, CREM, ADCY3, CACNA1D, CACNA1C, ADCY1, ADCY7, ADCY6, ADCY5, PPP2CB, MAPK1, CACNG2, CACNG4, MAPK3, CACNG5, ATP2B3, ATP2B2, ATP2B1, PPP2R2C, PPP1R1A, PPP2R2B, GNAQ, PPP2R2D, BCL2, GNAS, KCNK2, CALM2	2012	152	9971	1.728	0.0111268	0.00022378	0.000138808
KEGG_PATHWAY	rno04022:cGMP-PKG signaling pathway	57	1.34307	5.53463e-05	IRS1, PDE3B, ATP2A3, ATP2A2, IRS2, ADRA1A, SLC8A1, PIK3CG, SLC8A2, PPP1CC, EDNRB, AKT2, CREB3L2, AKT3, ADORA1, MEF2A, GUCY1A2, PRKCE, ATP1B3, ATP1B1, RHOA, PLCB3, ADCY9, KCNMA1, VDAC3, VDAC2, VDAC1, PDE5A, SLC25A5, SLC25A4, MYL9, ATF4, CREB5, ROCK1, ITPR1, ADCY3, CACNA1D, CACNA1C, ADCY1, ADCY7, ADCY6, ADCY5, GNA13, GNA11, GNA12, MAPK1, MEF2D, MAPK3, INSR, PDE2A, NFATC3, ATP2B3, ATP2B2, ATP2B1, GN…	2012	170	9971	1.66164	0.0189138	0.000374401	0.000232237
KEGG_PATHWAY	rno05231:Choline metabolism in cancer	38	0.895382	6.80886e-05	DGKE, DGKD, SLC22A5, SLC44A1, PIK3R3, PIK3R1, PIK3CB, PLD1, EGFR, MAPK8, NRAS, AKT2, AKT3, EIF4EBP1, MAPK1, PLCG1, WASF2, HRAS, WASF3, MAPK3, PDGFRB, PDGFRA, PCYT1B, PCYT1A, CHKB, PDPK1, PRKCB, TSC2, TSC1, PRKCA, DGKZ, MTOR, RPS6KB1, RHEB, KRAS, DGKK, DGKI, DGKH	2012	100	9971	1.88319	0.0232176	0.000451741	0.000280211
KEGG_PATHWAY	rno04150:mTOR signaling pathway	54	1.27238	7.34307e-05	GSK3B, IRS1, PTEN, PIK3CB, IGF1R, RPTOR, AKT2, RPS6KA2, AKT3, MLST8, ATP6V1E1, RNF152, HRAS, SEC13, ATP6V1G1, PRKCB, PDPK1, TSC2, TSC1, PRKCA, RHOA, RRAGA, RRAGD, ULK2, DEPDC5, PRKAA2, NPRL2, PIK3R3, PIK3R1, LRP6, NRAS, EIF4EBP1, ATP6V1H, DVL3, MAPK1, RICTOR, WNT1, FNIP2, ATP6V1D, MAPK3, ATP6V1F, FZD3, WDR59, FZD4, INSR, BRAF, IGF1, MTOR, RPS6KB1, RHEB, LAMTOR2, KRAS, LPIN1, LAMTOR3	2012	160	9971	1.67257	0.0250163	0.000477992	0.000296494
KEGG_PATHWAY	rno04540:Gap junction	34	0.801131	9.46315e-05	SRC, ITPR1, ADCY3, ADCY1, ADCY7, ADCY6, EGFR, ADCY5, TUBA1B, NRAS, GRM5, TUBB5, GNA11, MAPK1, DRD2, PRKACB, HRAS, MAPK3, MAP3K2, PDGFRB, GUCY1A2, PDGFRA, PRKCB, PRKCA, TUBB4B, TUBB4A, TJP1, PLCB3, ADCY9, TUBB2A, GNAQ, GNAS, CDK1, KRAS	2012	87	9971	1.93674	0.0321222	0.00060459	0.000375021
KEGG_PATHWAY	rno04068:FoxO signaling pathway	47	1.10745	0.000100961	CDKN1B, PRKAA2, IRS1, SETD7, AGAP2, ARAF, PRKAG1, PTEN, PIK3R3, IRS2, PIK3R1, PIK3CB, FOXO3, EGFR, GABARAP, IGF1R, MAPK8, NRAS, CCND2, CCND1, AKT2, AKT3, EP300, MAPK1, HRAS, MAPK3, GABARAPL2, GABARAPL1, SMAD4, SMAD3, HOMER1, GADD45B, PRMT1, PDPK1, HOMER2, BNIP3, INSR, STAT3, BRAF, IGF1, TGFBR2, GADD45G, G6PC3, CCNG2, MDM2, KRAS, ATM	2012	135	9971	1.72534	0.0342336	0.000633301	0.00039283
KEGG_PATHWAY	rno04024:cAMP signaling pathway	69	1.62582	0.000105593	CHRM2, RYR2, HHIP, PDE3B, ATP2A3, ATP2A2, PIK3CB, GLI3, PPP1CC, HTR6, AKT2, CREB3L2, AKT3, ADORA1, EP300, PDE4A, PLCE1, PRKACB, ABCC4, PDE4D, ATP1B3, ATP1B1, RHOA, VAV2, TIAM1, ADCY9, ADORA2A, ORAI1, ACOX3, PPARA, MYL9, CREB5, ADCYAP1R1, ROCK1, CAMK2A, PIK3R3, ADCY3, CACNA1D, PIK3R1, CACNA1C, ADCY1, PLD1, ADCY7, ADCY6, ADCY5, MAPK8, GRIN2A, RAP1A, MAPK1, DRD2, MAPK3, PTCH1, ATP2B3, HTR1B, ATP2B2,…	2012	221	9971	1.54728	0.0357758	0.000640678	0.000397406
KEGG_PATHWAY	rno04914:Progesterone-mediated oocyte maturation	35	0.824694	0.000105851	ANAPC13, HSP90AB1, PDE3B, ARAF, PIK3R3, ADCY3, ADCY1, PIK3R1, PIK3CB, ADCY7, ADCY6, ADCY5, ANAPC11, IGF1R, STK10, MAPK8, AKT2, RPS6KA2, CDC27, AKT3, MAPK1, PRKACB, MAPK3, BRAF, IGF1, ADCY9, CDC16, CDK1, ANAPC4, PGR, KRAS, CPEB3, CPEB2, ANAPC1, CPEB4	2012	91	9971	1.90606	0.0358618	0.000640678	0.000397406
KEGG_PATHWAY	rno04926:Relaxin signaling pathway	45	1.06032	0.00011248	SHC4, SHC3, SHC1, SRC, PIK3R3, ADCY3, ARRB1, ADCY1, PIK3R1, ARRB2, PIK3CB, ADCY7, ADCY6, EGFR, ADCY5, GNG3, GNG10, MAPK8, NRAS, EDNRB, GNG5, AKT2, GNG7, CREB3L2, AKT3, MAPK1, NOS1, MAP2K7, PRKACB, HRAS, MAPK3, PRKCA, TGFBR2, NFKBIA, PLCB3, COL1A2, ADCY9, COL4A2, GNAS, COL4A6, GNB4, COL4A5, KRAS, ATF4, CREB5	2012	128	9971	1.74226	0.0380643	0.000669059	0.000415011
KEGG_PATHWAY	rno05219:Bladder cancer	20	0.471254	0.000140097	RB1, DAPK1, SRC, DAPK3, ARAF, BRAF, EGFR, TYMP, NRAS, CCND1, E2F1, MDM2, MAPK1, E2F3, KRAS, FGFR3, TP53, HRAS, MAPK3, HBEGF	2012	41	9971	2.41745	0.0471873	0.000809131	0.000501896
KEGG_PATHWAY	rno04014:Ras signaling pathway	72	1.69651	0.000140718	CSF1, RASGRF2, PIK3CB, ETS1, FGF2, IGF1R, TBK1, SYNGAP1, AKT2, AKT3, KDR, PLCE1, IKBKG, PRKACB, HRAS, PDGFRB, PDGFRA, PLA2G12A, KSR1, PRKCB, RALGAPA1, RALGAPA2, GAB1, PRKCA, KSR2, GAB2, RHOA, TIAM1, MRAS, RALGAPB, RASA3, RAPGEF5, SHC4, CSF1R, SHC3, RAB5C, SHC1, PIK3R3, PIK3R1, RASAL2, PLD1, EFNA5, EGFR, CDC42, NRAS, GNG3, GNG10, MAPK8, GRIN2A, RAP1A, GNG5, GNG7, ABL1, PAK6, MAPK1, ABL2, PLCG1, PA…	2012	235	9971	1.51836	0.0473915	0.000809131	0.000501896
