# Supplementary material for: Sevoflurane exposure in early life: mitochondrial dysfunction and neurotoxicity in immature rat brains without long-term memory loss
Source: Sci Rep. 2024 Nov 20;14:28747. doi: 10.1038/s41598-024-79150-3 (PMC11579499; doi:10.1038/s41598-024-79150-3)
Supplement: Supplementary file 22 — Supplementary Material 22 [file 41598_2024_79150_MOESM22_ESM.xlsx]

## Sheet: genes
id	logFC	pvalue	sign
Cops5	0.311355	2.18e-10	Up
Masp1	0.493948	2.34e-09	Up
Vdac3	0.415748	3.57e-09	Up
Akirin2	0.398106	4.51e-09	Up
LOC100360260	0.274296	6.47e-09	Up
Gkap1	0.506482	6.59e-09	Up
Gabarapl2	0.40063	8.56e-09	Up
Commd1	0.452521	1.17e-08	Up
Ndufv2	0.418676	1.67e-08	Up
Rpl5	0.411503	1.94e-08	Up
Uchl1	0.409694	4.8e-08	Up
Otub1	0.357312	8.89e-08	Up
Morf4l2	0.284166	9.08e-08	Up
Dctn6	0.398814	1.2e-07	Up
Prdx1	0.459334	1.31e-07	Up
Gstm1	0.671514	1.4e-07	Up
Rer1	0.344724	1.41e-07	Up
Pfdn4	0.575984	1.5e-07	Up
Gnas	0.488022	1.55e-07	Up
Slbp	0.404105	1.65e-07	Up
Rpl27	0.526316	1.8e-07	Up
Frg1	0.575574	1.8e-07	Up
Naca	0.518841	2.36e-07	Up
Esd	0.322965	2.38e-07	Up
Ergic3	0.363498	2.44e-07	Up
Mcfd2	0.384424	2.62e-07	Up
Caly	0.489198	2.7e-07	Up
Dcun1d5	0.294704	2.71e-07	Up
Asnsd1	0.285469	2.71e-07	Up
Lsm3	0.540364	3.01e-07	Up
Ptges3	0.347129	3.18e-07	Up
C1d	0.425142	3.18e-07	Up
Btf3	0.392018	3.48e-07	Up
Paip2	0.369112	3.72e-07	Up
Tceal1	0.410477	3.93e-07	Up
Tceb1	0.32222	4.57e-07	Up
Psma4	0.439451	4.63e-07	Up
RGD1304567	0.53617	4.72e-07	Up
Bcap31	0.413194	5.36e-07	Up
Rcn2	0.309464	5.59e-07	Up
Dalrd3	0.519794	5.97e-07	Up
Erh	0.383178	6.01e-07	Up
Nfu1	0.385816	6.02e-07	Up
Vps28	0.360237	6.41e-07	Up
Rpl28	0.469486	6.58e-07	Up
Pgrmc1	0.34603	6.61e-07	Up
Eif1	0.367116	6.97e-07	Up
Tmem19	0.464594	8.23e-07	Up
Sirt5	0.300277	8.56e-07	Up
Sumo1	0.386483	8.62e-07	Up
Sar1b	0.298361	8.81e-07	Up
RGD1561444	0.469967	9e-07	Up
Psmb3	0.450128	1.02e-06	Up
Dnajb11	0.332247	1.07e-06	Up
Rps24	0.487836	1.12e-06	Up
Psmb1	0.337978	1.14e-06	Up
Tmem206	0.402892	1.19e-06	Up
Med19	0.432017	1.32e-06	Up
Zcchc12	0.421091	1.35e-06	Up
Bpnt1	0.314285	1.36e-06	Up
RGD1562469	0.5232	1.53e-06	Up
Glrx	0.405673	1.55e-06	Up
Tceal8	0.350617	1.68e-06	Up
Dnajc7	0.31219	1.7e-06	Up
Rpl32	0.519327	1.75e-06	Up
Apex1	0.25696	1.86e-06	Up
Srp19	0.5429	1.87e-06	Up
Tmem55a	0.361982	1.94e-06	Up
Mettl3	0.442805	2.03e-06	Up
Psma2	0.434014	2.25e-06	Up
Psmd12	0.288766	2.56e-06	Up
Sec11c	0.487543	2.58e-06	Up
Gapdh	0.414288	2.63e-06	Up
Arl6	0.415759	2.67e-06	Up
Ccdc181	0.297074	2.87e-06	Up
Rtn1	0.32746	2.92e-06	Up
Crls1	0.449735	2.99e-06	Up
Lsm8	0.47339	3.03e-06	Up
Rwdd4	0.265905	3.07e-06	Up
Strap	0.370635	3.15e-06	Up
RGD1311747	0.396299	3.3e-06	Up
Tomm22	0.355216	3.55e-06	Up
Nop10	0.497531	3.55e-06	Up
Prdx2	0.268242	3.72e-06	Up
Rpl35	0.511472	4.21e-06	Up
Spcs2	0.282635	4.27e-06	Up
LOC499331	0.326475	4.59e-06	Up
B3galnt1	0.282366	4.59e-06	Up
Ccni	0.248353	4.61e-06	Up
Rpl9	0.340166	4.74e-06	Up
Imp3	0.453237	4.79e-06	Up
Atpif1	0.399899	4.86e-06	Up
Cdk9	0.364358	5.21e-06	Up
Rpl12	0.96047	5.35e-06	Up
Anp32b	0.407583	5.44e-06	Up
Ralyl	0.435349	5.71e-06	Up
Psip1	0.278634	5.75e-06	Up
Rpl19	0.438709	5.87e-06	Up
Minos1	0.426795	5.88e-06	Up
Rsph9	0.402786	5.89e-06	Up
Rnf146	0.252789	6.68e-06	Up
Psmd6	0.290281	6.68e-06	Up
Psmb2	0.323978	6.69e-06	Up
Fbxo22	0.37645	6.77e-06	Up
Tmeff2	0.275419	7.1e-06	Up
Aimp1	0.418245	7.15e-06	Up
Eif3h	0.958207	7.2e-06	Up
Cwc15	0.440607	7.45e-06	Up
Mrps21	0.491436	7.52e-06	Up
Mmadhc	0.354777	8.35e-06	Up
Usmg5	0.479339	8.43e-06	Up
Mrps35	0.495819	8.49e-06	Up
Lin37	0.488702	8.79e-06	Up
Rpl26	0.488355	9.33e-06	Up
Atp1b3	0.367277	1.01e-05	Up
Txnl1	0.269701	1.02e-05	Up
Myl12b	0.39515	1.02e-05	Up
Spcs1	0.430244	1.02e-05	Up
Zdhhc6	0.431937	1.03e-05	Up
Map2k6	0.429363	1.05e-05	Up
Ndufb11	0.414266	1.14e-05	Up
Ssr4	0.430022	1.2e-05	Up
Rpl29	0.319713	1.22e-05	Up
Cmas	0.261228	1.24e-05	Up
Fkbpl	0.592106	1.24e-05	Up
Fam103a1	0.528793	1.25e-05	Up
Cox6c	0.401382	1.25e-05	Up
Dnajc8	0.374022	1.28e-05	Up
Rps15a	0.426706	1.29e-05	Up
Rwdd1	0.444248	1.3e-05	Up
Gnb2l1	0.306512	1.32e-05	Up
Gyg1	0.401732	1.39e-05	Up
Cript	0.362984	1.44e-05	Up
Hrsp12	0.475537	1.53e-05	Up
Rpf2	0.459568	1.58e-05	Up
Csnk2b	0.414898	1.6e-05	Up
Rps7	0.412372	1.66e-05	Up
Serf1	0.482004	1.66e-05	Up
Spryd7	0.386185	1.68e-05	Up
Ociad1	0.308188	1.73e-05	Up
Ywhah	0.352115	1.75e-05	Up
Mcts1	0.440525	1.76e-05	Up
Camlg	0.295266	1.76e-05	Up
Nosip	0.444158	1.76e-05	Up
C1galt1c1	0.523562	1.78e-05	Up
Sfr1	0.376082	1.8e-05	Up
C1qbp	0.392266	1.88e-05	Up
Fcf1	0.475095	1.9e-05	Up
Psmc2	0.27985	1.93e-05	Up
Ndufb5	0.410466	1.93e-05	Up
Alg5	0.439286	1.94e-05	Up
Rpn1	0.250009	1.96e-05	Up
Zfp677	0.874349	1.97e-05	Up
Sec11a	0.438875	1.98e-05	Up
Gstk1	0.520208	2.01e-05	Up
Nol7	0.407775	2.01e-05	Up
Rps27	0.404709	2.1e-05	Up
Atp6ap2	0.382665	2.11e-05	Up
Acot7	0.295159	2.26e-05	Up
Ppt2	0.396407	2.35e-05	Up
Mri1	0.356572	2.4e-05	Up
Chmp2a	0.45982	2.52e-05	Up
Tbca	0.503188	2.6e-05	Up
SNORD29	1.67536	2.6e-05	Up
Asna1	0.2666	2.62e-05	Up
Atxn10	0.238728	2.71e-05	Up
Pfdn1	0.420716	2.71e-05	Up
Brix1	0.344733	2.72e-05	Up
Abracl	0.5401	2.73e-05	Up
Hmgn3	0.508079	2.79e-05	Up
Rpp30	0.52595	2.85e-05	Up
Gnpnat1	0.565883	2.87e-05	Up
RGD1565297	0.336243	2.87e-05	Up
Btg1	0.373246	2.99e-05	Up
Dnaja2	0.190474	3.03e-05	Up
Trappc2	0.27102	3.07e-05	Up
LOC683897	0.488178	3.29e-05	Up
Btf3l4	0.454022	3.4e-05	Up
Slc25a20	0.306077	3.5e-05	Up
Mrps18c	0.553934	3.63e-05	Up
Tmem11	0.379923	3.7e-05	Up
Creld2	0.527436	3.7e-05	Up
Adh4	0.243549	3.78e-05	Up
Rnf208	0.24417	3.82e-05	Up
Pcbp2	0.346297	3.86e-05	Up
Tecr	0.313431	3.89e-05	Up
Bag1	0.350904	3.97e-05	Up
Tmeff1	0.347637	4.01e-05	Up
Fam3c	0.23432	4.04e-05	Up
Khdrbs3	0.43054	4.13e-05	Up
Dap3	0.290522	4.14e-05	Up
LOC100361139	0.521644	4.22e-05	Up
RGD1562652	5.0286	4.24e-05	Up
Selk	0.469721	4.24e-05	Up
Zfp637	0.394718	4.25e-05	Up
G6pc3	0.408525	4.26e-05	Up
Naa20	0.351939	4.29e-05	Up
Arpc2	0.293467	4.34e-05	Up
Sdhb	0.283369	4.42e-05	Up
Dstn	0.311442	4.45e-05	Up
Nudt5	0.473105	4.45e-05	Up
Gabarap	0.334743	4.48e-05	Up
Dad1	0.399755	4.48e-05	Up
Smim18	0.51972	4.5e-05	Up
Schip1	0.323776	4.55e-05	Up
Actr10	0.222846	4.65e-05	Up
Sh3yl1	0.509535	4.7e-05	Up
Psmd4	0.369826	4.74e-05	Up
Lmo1	0.640515	4.79e-05	Up
Slc35b1	0.292258	4.85e-05	Up
Mrps33	0.396501	5.05e-05	Up
Ict1	0.529007	5.15e-05	Up
Zfand6	0.301565	5.35e-05	Up
Chmp5	0.371214	5.41e-05	Up
Cfl2	0.319211	5.48e-05	Up
Naa10	0.372747	5.5e-05	Up
Psma5	0.305716	5.67e-05	Up
Supt4h1	0.422212	5.79e-05	Up
Zfand5	0.325788	5.86e-05	Up
LOC100362640	0.391491	5.89e-05	Up
Ppp1r14c	0.309208	5.92e-05	Up
LOC100912182	0.579285	5.97e-05	Up
Brd7	0.30451	6.08e-05	Up
Clic2	1.53371	6.17e-05	Up
RGD1565641	0.509962	6.17e-05	Up
Cct8	0.237461	6.19e-05	Up
Lsm1	0.453594	6.25e-05	Up
Timp1	0.698018	6.28e-05	Up
Rpl34	0.365657	6.35e-05	Up
Sfpq	0.354072	6.9e-05	Up
Cnbp	0.338679	7.08e-05	Up
St7l	0.376603	7.29e-05	Up
Wdr61	0.376025	7.33e-05	Up
Acat1	0.35741	7.42e-05	Up
Wdr83os	0.314725	7.68e-05	Up
Mrpl44	0.400267	7.69e-05	Up
Rpl3	0.304285	7.94e-05	Up
Atp5h	0.492467	7.96e-05	Up
Utp23	0.451038	8.08e-05	Up
Atp5j2	0.424389	8.16e-05	Up
Arpc5	0.308275	8.4e-05	Up
Timm9	0.399609	8.43e-05	Up
Lcmt1	0.289893	8.64e-05	Up
Rpl18a	0.356992	8.65e-05	Up
Atp5s	0.381913	8.65e-05	Up
Aarsd1	0.287786	8.92e-05	Up
Ppid	0.386621	9.24e-05	Up
Pdia3	0.304422	9.26e-05	Up
Oat	0.212031	9.83e-05	Up
Tcea1	0.255318	9.96e-05	Up
Ppm1b	0.238682	0.000100332	Up
Dynlt1	0.451825	0.000101156	Up
Mt-cox3	0.630283	0.00010673	Up
Nat9	0.375887	0.000111741	Up
Hnrnpf	0.269584	0.000111741	Up
Tubb4a	0.35643	0.000111807	Up
Phf5a	0.319803	0.000112154	Up
Utp3	0.314806	0.000112554	Up
LOC683884	0.393817	0.000115675	Up
Notum	0.783096	0.000118607	Up
Rai2	0.550479	0.000123555	Up
Mtif2	0.443195	0.000123555	Up
Fam151b	0.446287	0.000123555	Up
Psmc3	0.213101	0.000126441	Up
LOC100125364	0.416815	0.000131384	Up
Pqbp1	0.28912	0.000133426	Up
Las1l	0.534518	0.000133922	Up
Sdf2	0.298749	0.000137715	Up
Traip	0.438032	0.000137941	Up
Atp5c1	0.31013	0.000142923	Up
Capzb	0.25717	0.000144764	Up
Znhit1	0.320605	0.000144849	Up
Dynll1	0.397807	0.000146914	Up
Eif1a	0.284579	0.000149273	Up
Ndufs4	0.311519	0.000149985	Up
Gtf2e2	0.344604	0.000150806	Up
RGD1565368	0.404061	0.000151368	Up
Psmc4	0.276514	0.000152129	Up
Cyb5a	0.426946	0.000152129	Up
Slc35a1	0.322574	0.000155958	Up
Trmt112	0.382562	0.000158283	Up
Gstm7	0.498769	0.000158593	Up
Rps3a	0.350497	0.000169551	Up
Taldo1	0.308917	0.000170495	Up
Eef1b2	0.363596	0.000176944	Up
Srsf12	0.329603	0.00017701	Up
Umps	0.304309	0.000177524	Up
Commd8	0.372218	0.000179231	Up
Amacr	0.301528	0.000179231	Up
Cdo1	0.255827	0.000181012	Up
Trappc1	0.408847	0.000181522	Up
Irak1bp1	0.317144	0.000184111	Up
Rnaseh2c	0.510027	0.000187041	Up
Mrpl33	0.429804	0.000188085	Up
Tbpl1	0.264016	0.000188683	Up
Med21	0.465081	0.000189585	Up
Hspb11	0.525611	0.000191913	Up
Pigc	0.273864	0.00019716	Up
Pfdn5	0.453054	0.000200603	Up
Enoph1	0.279363	0.000200994	Up
Dynlrb1	0.465995	0.000200994	Up
Rps25	0.436712	0.000202198	Up
Psme2	0.406763	0.00020246	Up
Ahsa1	0.286253	0.00020781	Up
Fundc2	0.40445	0.000212885	Up
Timm10b	0.515642	0.000219512	Up
RGD1562987	0.354543	0.000221455	Up
Stoml2	0.337315	0.000223791	Up
Atg5	0.313011	0.000225845	Up
Ndufs5	0.467627	0.000226447	Up
Rgs10	0.356267	0.000228799	Up
Srrt	0.412598	0.000229565	Up
Pdcd4	0.27153	0.000229565	Up
Tomm20	0.355509	0.000230666	Up
Ccdc65	0.327189	0.000230666	Up
Cib2	0.389332	0.000235379	Up
Thoc7	0.387618	0.000236396	Up
Nsa2	0.413073	0.000236396	Up
Mdh1	0.327945	0.000242034	Up
Snf8	0.391086	0.000243031	Up
LOC498231	0.548139	0.000245801	Up
Arf4	0.292392	0.00024755	Up
Thumpd1	0.292881	0.000249663	Up
Bpgm	0.324264	0.000250446	Up
Rplp1	0.349641	0.000252658	Up
Sarnp	0.525714	0.000252795	Up
Cetn2	0.339	0.000272652	Up
Txndc12	0.362729	0.000275477	Up
Rps29	0.361595	0.000277747	Up
Rpl11	0.38922	0.000281221	Up
Nudt2	0.415622	0.000282715	Up
Prpsap2	0.221202	0.000283015	Up
Ndufa4	0.372397	0.000286243	Up
Psmd14	0.227581	0.000298684	Up
Lrrfip2	0.450994	0.00030049	Up
Vdac2	0.300474	0.00030357	Up
Srp9	0.39345	0.000304627	Up
Psma6	0.328067	0.000304627	Up
Ly6e	0.434266	0.000306848	Up
Dnaja1	0.285876	0.000307338	Up
LOC100910109	0.568446	0.000307605	Up
Cnih1	0.329566	0.000307605	Up
Ypel4	0.568285	0.000309528	Up
Rbmxl1	0.345359	0.000316294	Up
Fam161b	0.342408	0.000319389	Up
Nif3l1	0.456554	0.000321674	Up
Mllt11	0.325876	0.000326924	Up
Aida	0.340752	0.000327783	Up
Tram1l1	0.284912	0.000328365	Up
Gemin6	0.465772	0.000332527	Up
Sh3gl3	0.396402	0.000332951	Up
Rps8	0.381295	0.000343632	Up
Rpl22l1	0.457451	0.000344558	Up
Rnps1	0.240989	0.000351129	Up
Mpc1	0.485986	0.000351129	Up
Rab26	0.456267	0.000353296	Up
Fam162a	0.409651	0.000358958	Up
RGD1563861	0.35378	0.000360485	Up
Prkcsh	0.257743	0.000360903	Up
Nt5c3a	0.308699	0.000369498	Up
Hmox2	0.29235	0.000372102	Up
LOC100360645	0.324039	0.00038925	Up
Slc25a14	0.327664	0.000390302	Up
Triqk	0.309911	0.00039244	Up
Pla2g12a	0.31489	0.000400014	Up
Enpp3	0.725822	0.00040492	Up
Tiprl	0.328743	0.000414157	Up
Fra10ac1	0.37974	0.000417474	Up
Lamtor3	0.28172	0.00042191	Up
Ruvbl1	0.305007	0.000422918	Up
Apoo	0.363109	0.000423219	Up
Arpc3	0.371954	0.0004279	Up
Npm3	0.511648	0.000440567	Up
Obfc1	0.343528	0.000448874	Up
Ppia	0.352616	0.000458187	Up
Tsg101	0.32393	0.000467578	Up
Zcrb1	0.40502	0.000476194	Up
Psma1	0.34832	0.000480331	Up
Snrpd3	0.389786	0.000482506	Up
Rrp7a	0.45353	0.000488638	Up
RGD1308706	0.463007	0.000488734	Up
Tusc3	0.273014	0.000490894	Up
Tor1a	0.342798	0.000500127	Up
Zfyve19	0.432996	0.000516738	Up
Uqcrq	0.440444	0.000519562	Up
Rpl26-ps2	0.495606	0.000519621	Up
Tmsb4x	0.446562	0.000522661	Up
Paf1	0.340452	0.000527131	Up
Acp6	0.457554	0.000531237	Up
Haghl	0.595172	0.000532527	Up
Atl1	0.283013	0.000550932	Up
Arl3	0.372967	0.000555499	Up
Guca1a	1.51542	0.000561553	Up
Snx16	0.410072	0.000565866	Up
l7Rn6	0.360026	0.000575035	Up
Cyba	0.521807	0.000576166	Up
Mrpl45	0.263412	0.000582652	Up
Hmg20b	0.396823	0.000582652	Up
Nsg2	0.256156	0.00059337	Up
Pigp	0.453086	0.000593681	Up
Fn3k	0.647635	0.000594388	Up
Farsa	0.247524	0.000597228	Up
Tceb2	0.483126	0.000599476	Up
Ppa2	0.299053	0.000601283	Up
Coq3	0.267779	0.000608854	Up
Psmc6	0.23389	0.00061066	Up
Hbb	1.63502	0.000612182	Up
Rpl4	0.335817	0.000617948	Up
Nipsnap1	0.219523	0.000618203	Up
Glrx3	0.23762	0.000618516	Up
Akirin1	0.207866	0.000621524	Up
Abhd17b	0.237917	0.000635908	Up
Mt2A	0.624981	0.000636931	Up
Eif1ad	0.293409	0.000646796	Up
Ckmt1b	0.451869	0.000649545	Up
RGD1562747	0.392331	0.000653028	Up
Calr	0.229497	0.00066322	Up
Dner	0.310161	0.000665867	Up
Akip1	0.533581	0.000669197	Up
Smarcd3	0.321974	0.000670625	Up
Trappc2l	0.348535	0.000671103	Up
Bbip1	0.409265	0.000677366	Up
Ppp2cb	0.291116	0.000692017	Up
Bcat1	0.147198	0.000703948	Up
Tspan7	0.297061	0.000704381	Up
Tubg1	0.415957	0.000717325	Up
Ttc1	0.286943	0.000717325	Up
Bnip3	0.258098	0.000724901	Up
Slc4a1ap	0.217165	0.00073677	Up
Rab11b	0.173143	0.000740006	Up
Memo1	0.435296	0.000742305	Up
Mon1a	0.298746	0.000744639	Up
Ifngr2	0.224648	0.000762235	Up
Mt-nd3	0.566952	0.000769057	Up
Gtf2a2	0.451139	0.000776912	Up
Nufip1	0.278976	0.000784282	Up
Fabp7	0.497525	0.000788021	Up
Arrb2	0.267266	0.000807973	Up
Mt-co1	0.596083	0.000811586	Up
Rmi1	0.490267	0.000813512	Up
Ptprr	0.287744	0.00081525	Up
Nme2	0.409161	0.000818658	Up
Yeats4	0.331941	0.000827907	Up
Kctd6	0.588533	0.000828368	Up
Psmc1	0.257892	0.000849446	Up
Polr2c	0.336043	0.000857036	Up
Dnajb6	0.258975	0.000869473	Up
Cct2	0.301775	0.000871978	Up
Igip	0.806482	0.000874256	Up
Eif3e	0.392604	0.000878268	Up
Bhlhb9	0.278305	0.000878461	Up
Tmem91	0.464966	0.000887626	Up
Bola1	0.446172	0.000900815	Up
Pmpcb	0.209288	0.000907937	Up
Exosc9	0.298437	0.000921832	Up
Phax	0.30278	0.000934646	Up
Ufm1	0.254302	0.000944652	Up
Sike1	0.197092	0.0009484	Up
Txndc17	0.320279	0.000948469	Up
Smap1	0.215383	0.000969725	Up
Bet1	0.359271	0.000975682	Up
Vamp3	0.335817	0.000979107	Up
Ybx3	0.395775	0.00101307	Up
Ascc1	0.36981	0.00101307	Up
Ube2v2	0.412242	0.00103032	Up
Emc2	0.397022	0.00106351	Up
Ube2d2	0.29591	0.00107117	Up
Idh3B	0.275979	0.00110268	Up
Scnm1	0.402039	0.00110957	Up
Snrpf	0.538795	0.00112479	Up
Tsta3	0.297631	0.00113212	Up
Fam174a	0.322331	0.0011838	Up
Cd59	0.228967	0.00118414	Up
Wdr55	0.272328	0.00120027	Up
Rbm17	0.262652	0.00121666	Up
Aktip	0.26956	0.00121965	Up
LOC498555	0.44077	0.00122525	Up
Atp6v1e1	0.278987	0.00126115	Up
Rap1a	0.354783	0.00127027	Up
Ube2e1	0.29274	0.00127906	Up
Lrrc27	0.573405	0.00128182	Up
Mettl18	0.532265	0.00131578	Up
Ift43	0.480539	0.00131578	Up
Tm2d1	0.290326	0.0013415	Up
Cnrip1	0.342208	0.00134633	Up
Mrpl21	0.421491	0.00135745	Up
Arg1	0.440733	0.00138027	Up
Ftsj1	0.445842	0.00138527	Up
Fxn	0.371944	0.00138707	Up
Rpl27a	0.365575	0.00138746	Up
Nprl2	0.357104	0.00142527	Up
Trex1	0.361509	0.00143663	Up
Dctn5	0.219124	0.00143663	Up
RGD1304704	0.420486	0.00143945	Up
Ap3s1	0.32013	0.00145467	Up
Tmem53	0.455034	0.00149144	Up
Mapk1ip1	0.590176	0.00149194	Up
Cradd	0.682041	0.00149434	Up
Kcmf1	0.259606	0.00150256	Up
Wtap	0.249385	0.00151004	Up
Gmcl1	0.240952	0.00151805	Up
Ndufaf5	0.36608	0.00152494	Up
Psmc3ip	0.401586	0.00153366	Up
Slirp	0.549106	0.00154394	Up
Ormdl2	0.31194	0.00154678	Up
Uimc1	0.323415	0.00156681	Up
Fndc4	0.316306	0.0015703	Up
Pop4	0.288823	0.00159255	Up
Tmem70	0.306827	0.00160861	Up
Emc4	0.384881	0.00160861	Up
Cmpk1	0.20519	0.00160861	Up
Rpl36al	0.427198	0.00161628	Up
Magoh	0.56779	0.00162814	Up
Gdf10	0.29477	0.00162814	Up
Mesp1	0.952426	0.00167276	Up
Trit1	0.4665	0.00168054	Up
Eif2s2	0.224789	0.00169474	Up
Hagh	0.351572	0.00169489	Up
Gins2	0.306796	0.00170353	Up
Tpd52l2	0.210087	0.00170809	Up
Stip1	0.190203	0.00170821	Up
Mir3064	0.975381	0.00171165	Up
Gps2	0.286605	0.00172329	Up
Commd3	0.348707	0.00172329	Up
Ebpl	0.526266	0.00172889	Up
Psmc5	0.300039	0.0017486	Up
Ola1	0.294594	0.00176054	Up
Psmd7	0.200675	0.0017687	Up
Gng10	0.284039	0.0017687	Up
Mkks	0.282992	0.00177143	Up
Rheb	0.231932	0.0017853	Up
Setd4	0.440979	0.00180449	Up
Rpl15	0.325972	0.00186855	Up
Hsd17b12	0.281621	0.00188668	Up
Mt-cytb	0.616466	0.00190417	Up
Ublcp1	0.265494	0.00190419	Up
Atg3	0.293524	0.00193424	Up
Zfp846	0.389364	0.00194678	Up
Lgals5	2.90778	0.00195299	Up
Epyc	1.70675	0.00196704	Up
Nup43	0.459109	0.0019822	Up
Nars	0.167524	0.0019822	Up
Coq10a	0.36764	0.00198745	Up
Ssb	0.397424	0.00201928	Up
Mrpl18	0.264764	0.00201928	Up
LOC100363408	0.444481	0.00207035	Up
Commd6	0.437029	0.00207988	Up
Eif2b3	0.288669	0.00208798	Up
Tmem41b	0.256782	0.00209815	Up
Elp5	0.319409	0.00210895	Up
Snrpb2	0.414854	0.00212757	Up
Ssr3	0.198974	0.00212874	Up
S100a1	0.4733	0.00217717	Up
Ggct	0.468767	0.00218082	Up
Rars	0.251887	0.00218789	Up
Ndufs3	0.323398	0.00221125	Up
Cebpg	0.222807	0.00225231	Up
Cacybp	0.312066	0.00228615	Up
Fopnl	0.240582	0.00228743	Up
RGD1304587	0.253788	0.00231367	Up
Lrwd1	0.370787	0.00233202	Up
Cox5b	0.392147	0.00235438	Up
Dpy30	0.307656	0.00236276	Up
Gm884	0.614674	0.00239002	Up
Ubl7	0.28841	0.00239208	Up
RGD1562114	0.670279	0.00240231	Up
MGC116121	0.302553	0.00240914	Up
Sec13	0.209173	0.00244538	Up
Mark3	0.172382	0.002467	Up
Ccng2	0.262672	0.0024928	Up
Hsbp1	0.374891	0.00251543	Up
Cdkn1b	0.256733	0.00252896	Up
Pdhb	0.242242	0.00253082	Up
Ubac2	0.335496	0.00253294	Up
Snrpd1	0.434762	0.00253766	Up
Ldhb	0.300776	0.00254872	Up
Fam173b	0.343332	0.00258541	Up
Zfp711	0.380203	0.00259845	Up
Tubb2a	0.354009	0.00264479	Up
Coq7	0.312293	0.00265898	Up
Slc19a2	0.455351	0.00265994	Up
Nr2f1	0.242496	0.00265994	Up
Cdc123	0.187945	0.00265994	Up
Rnf181	0.297949	0.00266237	Up
Ndufa10	0.203952	0.00272264	Up
Mrps7	0.404756	0.00276439	Up
Mpi	0.19109	0.00276991	Up
Prpf38a	0.260712	0.00284618	Up
Ctsl	0.229794	0.0028857	Up
Mmaa	0.418026	0.00290926	Up
Cnot10	0.253262	0.00291431	Up
Stx4	0.267788	0.00291779	Up
Mrpl32	0.460871	0.00296409	Up
Ercc1	0.30806	0.00296409	Up
Skp1	0.356059	0.00298213	Up
Dxo	0.373454	0.00298213	Up
Spg21	0.26889	0.00299689	Up
Ap2m1	0.190663	0.00300148	Up
Ift20	0.361997	0.00300483	Up
Gemin8	0.311604	0.0030537	Up
Wrap53	0.338929	0.00306705	Up
Tgds	0.628532	0.00306705	Up
Smim11	0.455447	0.00308941	Up
Mrps31	0.302144	0.00311395	Up
Fam92a1	0.406725	0.00311395	Up
Zfp330	0.256051	0.00314836	Up
Mettl9	0.304293	0.00314908	Up
Stmn2	0.240011	0.00315591	Up
Gtf2h2	0.388476	0.0032011	Up
Polr3h	0.266194	0.00320294	Up
Ift57	0.316991	0.00321769	Up
Eif3k	0.301191	0.00323584	Up
Srfbp1	0.306533	0.00330814	Up
Rapgefl1	0.312043	0.00332642	Up
Xpnpep1	0.200458	0.00337763	Up
Xrcc6bp1	0.36621	0.00338272	Up
Fkbp3	0.31475	0.00340968	Up
Itm2b	0.420961	0.00341523	Up
Med7	0.406087	0.00341994	Up
Klc1	0.216428	0.00342808	Up
Araf	0.222557	0.003443	Up
Abt1	0.297949	0.00348052	Up
Xrcc5	0.313182	0.00350279	Up
Tmem126a	0.358772	0.00351596	Up
Zfp422	0.251893	0.00355719	Up
Tstd3	0.60056	0.00355854	Up
LOC499235	0.346478	0.00360133	Up
Tfg	0.422708	0.00362861	Up
Gng3	0.421419	0.0036884	Up
Nek1	0.280399	0.00369193	Up
Ppil3	0.325778	0.00373145	Up
SNORD47	1.04836	0.00375081	Up
Siah2	0.244389	0.00382464	Up
Dtnbp1	0.37213	0.00385614	Up
Zmat5	0.373515	0.0038868	Up
Rab4a	0.297898	0.00389333	Up
Nfyb	0.307513	0.00389954	Up
Sugt1	0.380227	0.00392316	Up
Aamdc	0.508554	0.00395643	Up
Gpx8	0.40365	0.00397803	Up
Cir1	0.353405	0.00404864	Up
Bbs5	0.436474	0.00404864	Up
Cox7a2	0.356456	0.00411442	Up
Aste1	0.30678	0.00413242	Up
Cryga	0.581192	0.00417722	Up
Gtf2h3	0.304959	0.00420298	Up
Snrpe	0.496785	0.00424869	Up
Uxs1	0.241096	0.00427671	Up
Scoc	0.269332	0.00427879	Up
Mef2bnb	0.302493	0.00428838	Up
Myl6b	0.360167	0.00429286	Up
Ccdc104	0.376855	0.00430599	Up
Rwdd3	0.543311	0.00430713	Up
Ifit1lb	0.659369	0.00435123	Up
Vapa	0.240574	0.00441792	Up
Ccdc58	0.361801	0.00442414	Up
LOC680121	0.435171	0.00447283	Up
Commd4	0.332836	0.00455425	Up
RGD1307752	0.232203	0.00463845	Up
Ccnh	0.321367	0.00466867	Up
Gtf2f2	0.295734	0.00466933	Up
RGD1305537	0.437107	0.0047048	Up
Rexo2	0.32222	0.00472502	Up
Tctex1d2	0.367455	0.00472523	Up
Dcaf13	0.263482	0.00473124	Up
Rhno1	0.296939	0.00473259	Up
Dctn3	0.246994	0.00475782	Up
Tpt1	0.425862	0.00475864	Up
Hpgd	0.770917	0.0047623	Up
Paip1	0.202449	0.00477487	Up
Smn1	0.348189	0.0048508	Up
Kmt2c	0.425216	0.00494852	Up
Slc25a17	0.249218	0.00495329	Up
RGD1565033	0.402417	0.00502606	Up
Mrps5	0.299047	0.00502606	Up
Lrp1b	-0.399744	0.00508918	Down
Srgn	0.435697	0.00512125	Up
Zranb2	0.252721	0.00514606	Up
Rnf25	0.340141	0.00514606	Up
Tprg1l	0.249979	0.00516869	Up
Rnasek	0.542591	0.00520153	Up
LOC100359574	0.498057	0.00529881	Up
Ap4s1	0.378128	0.00535365	Up
Igbp1	0.357944	0.0053636	Up
Rpain	0.451098	0.00537858	Up
Eral1	0.406244	0.0054038	Up
Vrk1	0.290914	0.00542009	Up
Fam216a	0.261889	0.00546644	Up
Ptma	0.320407	0.00547603	Up
Pinx1	0.425458	0.00549057	Up
Eif4e3	0.423083	0.00556155	Up
Lsm10	0.394094	0.00558945	Up
Nutf2	0.253882	0.00564433	Up
Rfc4	0.386987	0.00567323	Up
Tmem165	0.1919	0.00568714	Up
Dguok	0.431858	0.00573062	Up
Klf1	0.632629	0.00573063	Up
Denr	0.416155	0.00574337	Up
Lyar	0.310456	0.00574436	Up
Inha	0.36276	0.0057668	Up
Mrpl39	0.475723	0.0057749	Up
Chchd3	0.287775	0.00578484	Up
Lyrm4	0.361699	0.00581612	Up
Mrpl35	0.251905	0.00583112	Up
Glod4	0.261787	0.00586704	Up
Commd2	0.273693	0.00588262	Up
LOC100360056	0.525947	0.00591919	Up
Med6	0.436832	0.00592615	Up
Ube2e3	0.266482	0.00592928	Up
Npm1	0.359408	0.00594306	Up
Mrps15	0.299086	0.00599299	Up
Mttp	0.639558	0.00604324	Up
Lmo4	0.381427	0.0061117	Up
Fxyd5	0.688552	0.00617686	Up
Ei24	0.223306	0.00619659	Up
Wdr88	1.51869	0.00623372	Up
Cyb561d1	0.541769	0.00623375	Up
RGD1565685	0.468554	0.00623768	Up
Acbd3	0.156673	0.00628791	Up
Slc24a5	0.490147	0.00632672	Up
Snapin	0.282442	0.00636286	Up
Lrrc57	0.408585	0.00645119	Up
Hdac3	0.216566	0.00645272	Up
Pgrmc2	0.207293	0.00647486	Up
Fabp5	0.432298	0.00651616	Up
Cryzl1	0.344013	0.00651616	Up
Asb8	0.168714	0.00651671	Up
Nudcd2	0.287506	0.00652309	Up
Tbrg1	0.265031	0.00652534	Up
Hmgn2	0.255373	0.00652534	Up
Pcgf6	0.466957	0.0065402	Up
Sars	0.183158	0.00655353	Up
Lrif1	0.391337	0.00658758	Up
Mta1	0.151234	0.00671072	Up
RGD1312005	0.228851	0.00673125	Up
Pstk	0.407156	0.00673613	Up
Sat1	0.338696	0.00677903	Up
Acot13	0.44492	0.00680997	Up
Prrt1	0.388226	0.00681357	Up
Emc7	0.335003	0.00684172	Up
Oxld1	0.35107	0.00684807	Up
LOC688459	1.37463	0.00685827	Up
Tymp	0.195687	0.00690019	Up
LOC300249	0.380879	0.00693634	Up
Olfm1	0.304731	0.00699268	Up
Lsm12	0.237183	0.00708842	Up
Dld	0.20113	0.00709006	Up
Clns1a	0.168483	0.0072661	Up
Mterfd3	0.472887	0.00733325	Up
Rab11a	0.175393	0.00741344	Up
Abhd6	0.279128	0.00742235	Up
Ankrd10	0.382433	0.00748061	Up
RGD1309540	0.209016	0.00750866	Up
Usp21	0.197475	0.00751537	Up
Rtl1	1.50959	0.00751725	Up
Ninj1	0.268056	0.00752801	Up
Mrps30	0.262622	0.00752801	Up
Ifitm3	0.536193	0.0075671	Up
Cyb5r3	0.263964	0.00762129	Up
Med18	0.38662	0.00762961	Up
Med30	0.306514	0.00763337	Up
Txnl4a	0.394789	0.00767184	Up
Arfgap3	0.240888	0.00769203	Up
Pde9a	0.43716	0.0077155	Up
Necab2	0.313442	0.00784516	Up
Actr3	0.144214	0.00787022	Up
Map1lc3b	0.22051	0.00792432	Up
RGD1311703	0.224976	0.00792646	Up
Fundc1	0.282703	0.00799021	Up
Eef1e1	0.292526	0.00799435	Up
Ccar1	0.388119	0.00802416	Up
Cnot8	0.203005	0.0080304	Up
Cmss1	0.312872	0.0080304	Up
Pax4	2.19117	0.00805629	Up
Itgae	0.459938	0.00808844	Up
Fgfr1op	0.269295	0.00809334	Up
Adtrp	0.706329	0.00814002	Up
Stmn4	0.301901	0.00815485	Up
3110040N11Rik	0.249217	0.00815485	Up
Hmgn5b	0.458919	0.00823866	Up
MGC109340	0.323262	0.00827546	Up
Ube2j2	0.1818	0.00833989	Up
Gtf2b	0.302564	0.00833989	Up
Mrps9	0.262105	0.00841071	Up
Zfpl1	0.369527	0.00843029	Up
Gpi	0.229558	0.00858753	Up
Tceal7	0.62929	0.00862558	Up
Ecsit	0.283847	0.00862558	Up
Rabl2a	0.315156	0.00863986	Up
Xpa	0.505105	0.0086703	Up
Igfbp7	0.38534	0.00870792	Up
Slc35f5	0.224811	0.00871	Up
Txnl4b	0.286262	0.00874758	Up
Emc3	0.153239	0.00874758	Up
Tcea2	0.248708	0.008781	Up
Coprs	0.268242	0.00879583	Up
Hspa1b	0.861602	0.00880613	Up
Cox7b	0.469076	0.00892636	Up
LOC100361056	0.340271	0.0089721	Up
Zfp386	0.456298	0.00908309	Up
Nit2	0.457446	0.00909459	Up
Psmg1	0.301899	0.00910418	Up
Lrrc71	0.466766	0.00910594	Up
Prpf38b	0.2713	0.00911454	Up
SCARNA2	1.68052	0.00915268	Up
Mapk3	0.225406	0.00917404	Up
Pcp4	0.489327	0.00934186	Up
Fam98a	0.166155	0.00939321	Up
Tamm41	0.271911	0.00952667	Up
Stambpl1	0.24947	0.00952667	Up
Sdhaf3	0.495275	0.00953343	Up
LOC500227	0.264421	0.0095474	Up
Mrps18b	0.262737	0.00958978	Up
Tmem185a	0.190817	0.00959271	Up
Ccdc175	0.402992	0.00962378	Up
B3gat2	0.344451	0.00964463	Up
Zfp788	0.410776	0.00965983	Up
Drg1	0.196867	0.00969977	Up
Phyhd1	0.578031	0.00977167	Up
Rdh11	0.197865	0.00999932	Up
Mettl6	0.280027	0.0100018	Up
Commd9	0.282656	0.0100354	Up
Fbxl5	0.234369	0.0100543	Up
Ascl2	0.715967	0.0100834	Up
Pdcd6	0.188335	0.0101687	Up
Hdhd2	0.176056	0.0102265	Up
Hdac8	0.343892	0.0104238	Up
Alg12	0.256795	0.0105496	Up
Aup1	0.279079	0.0105512	Up
Bex4	0.45575	0.0107455	Up
Htatsf1	0.258171	0.0108605	Up
Rrp1	0.195016	0.0108936	Up
Glipr1	0.448459	0.0109756	Up
Upk2	1.20847	0.0110402	Up
Actb	0.179177	0.0110663	Up
Golga7	0.194606	0.0110734	Up
Dkk2	0.770834	0.0111657	Up
Nhp2l1	0.19727	0.0112669	Up
Snx3	0.342141	0.0112825	Up
LOC100362620	0.471868	0.0112845	Up
Mt1	0.587915	0.0113099	Up
Pnrc1	0.281617	0.0113328	Up
Tmem169	0.194344	0.0113907	Up
Pyroxd1	0.400005	0.0114852	Up
L2hgdh	0.409981	0.0115658	Up
Sap30l	0.288689	0.0116371	Up
Rbmx2	0.381085	0.0116499	Up
Ing1	0.280148	0.0116573	Up
Prmt1	0.247892	0.0118034	Up
Rab1a	0.123858	0.0118144	Up
Cks1b	0.25666	0.0119255	Up
Fbxo11	0.241785	0.0120292	Up
Plekhg6	0.490985	0.0121212	Up
Ppm1m	0.451244	0.0124129	Up
RGD1310769	0.263771	0.0124179	Up
Ube2q1	0.183915	0.0124399	Up
Oser1	0.285425	0.0126106	Up
Chchd6	0.23843	0.0126283	Up
RGD1560065	0.168837	0.0126371	Up
Mt-atp6	0.503271	0.0126371	Up
Tada3	0.178821	0.0128412	Up
Fibp	0.291589	0.0128412	Up
Tex30	0.37702	0.0130374	Up
Slco1c1	0.260099	0.0131055	Up
Rtbdn	1.24181	0.013133	Up
RGD1310553	0.158399	0.0132371	Up
Ensa	0.189091	0.0132498	Up
Mgst3	0.233997	0.0133514	Up
Mtch2	0.123959	0.0133991	Up
Ube2t	0.572304	0.0135778	Up
Lpxn	0.353427	0.0136347	Up
Smim24	1.19593	0.0136495	Up
Kat5	0.208056	0.0136822	Up
Pdia4	0.246251	0.013704	Up
Chmp2b	0.215003	0.013704	Up
Naa35	0.183354	0.0137752	Up
Thyn1	0.221918	0.0138259	Up
Ubash3a	0.91567	0.0138293	Up
Mdm2	0.251077	0.0138293	Up
Ube2d1	0.268252	0.0139537	Up
Med31	0.354867	0.0140243	Up
Arhgap15	0.581114	0.0140833	Up
Mocs2	0.302875	0.0141852	Up
Comt	0.284836	0.0141938	Up
Rbm18	0.140493	0.0142092	Up
Vps72	0.286269	0.0142435	Up
Psmd11	0.126265	0.0144895	Up
Mrpl13	0.302416	0.0146189	Up
Gnat3	1.59558	0.0147137	Up
Phkg2	0.27891	0.0147142	Up
Ssu72	0.168275	0.0147367	Up
Gstm6	0.579386	0.0148638	Up
Use1	0.304512	0.0150745	Up
Lyrm1	0.314603	0.0152984	Up
Katna1	0.253237	0.015381	Up
Dpm1	0.266428	0.015381	Up
Cep57	0.291413	0.015381	Up
Ddit3	0.351291	0.0154045	Up
Osgep	0.283395	0.0155246	Up
Brd9	0.229082	0.0156846	Up
Anapc4	0.230476	0.0156933	Up
Wdr12	0.192681	0.0157736	Up
Dcps	0.267694	0.0157736	Up
Atp6v0d1	0.242832	0.0157887	Up
Nabp1	0.45102	0.0158665	Up
Ccdc112	0.351627	0.0158767	Up
Lhpp	0.221103	0.0159084	Up
Dnajc9	0.262018	0.0159432	Up
Dync2li1	0.265453	0.0160665	Up
Ggnbp2	0.229569	0.0161998	Up
Slmo2	0.279483	0.0162144	Up
Ankzf1	0.259824	0.0163649	Up
Cd320	0.293605	0.0164541	Up
Parp2	0.32973	0.0164991	Up
LOC102556119	0.520521	0.0165005	Up
Tmem59	0.199371	0.0165116	Up
Commd10	0.218426	0.0167211	Up
Ppp2r2d	0.212397	0.0167249	Up
Cd9	0.404091	0.0167413	Up
Tmem39b	0.33868	0.0168869	Up
Lsm2	0.335773	0.0168926	Up
Atp1b1	0.257997	0.0169558	Up
Cdk1	0.322922	0.0169635	Up
Tsc22d1	0.164812	0.0171748	Up
Actr5	0.227856	0.0172518	Up
RGD1559786	0.194001	0.0177334	Up
Stx8	0.295794	0.0177815	Up
Pla2g16	0.415096	0.0180723	Up
Ccdc160	0.673306	0.0180952	Up
Hbb-b1	2.25405	0.0181736	Up
Ciao1	0.194155	0.0184965	Up
Gnl3	0.317599	0.0185153	Up
Ccdc130	0.311497	0.0185291	Up
Hspa5	0.240123	0.0185411	Up
Arl6ip6	0.296399	0.0185918	Up
Fh	0.208669	0.0190231	Up
Ccdc22	0.201402	0.0190356	Up
Actr3b	0.293665	0.0190403	Up
Ackr3	0.286702	0.0193781	Up
Camkmt	0.35802	0.0194441	Up
Tmem230	0.215964	0.0195783	Up
LOC100365810	0.333992	0.0196499	Up
Ppic	0.258563	0.0196995	Up
Nmnat1	0.406375	0.0198594	Up
Pex11a	0.398807	0.0199936	Up
Ftsj3	0.196285	0.0200686	Up
Nptn	0.251525	0.0201901	Up
Adsl	0.191086	0.0203527	Up
Bcs1l	0.244482	0.0204932	Up
Hdac2	0.206504	0.0205237	Up
Galt	0.347344	0.0205707	Up
Nop56	0.18335	0.0206285	Up
Ankmy2	0.172409	0.0208534	Up
Rspo3	0.432755	0.0208643	Up
Rnf167	0.169298	0.0210613	Up
Rnf215	0.300037	0.0212201	Up
45184	0.221553	0.0212591	Up
Slc4a1	1.51147	0.0213009	Up
Gsr	0.154912	0.0215417	Up
Amy1a	1.38898	0.0216497	Up
Iqcb1	0.263972	0.0216643	Up
Rpl17	0.464988	0.0216752	Up
Tpp2	0.2627	0.0217668	Up
RGD1359158	0.403705	0.0217783	Up
Rhbdl2	1.11093	0.0218243	Up
Sltm	0.211989	0.0219354	Up
Ptn	0.255505	0.0221404	Up
Gmds	0.215632	0.0221404	Up
Sdhaf4	0.273364	0.0221595	Up
Agrp	1.37834	0.0223657	Up
Hnmt	0.366543	0.0224125	Up
Pdzd11	0.287484	0.0225438	Up
C1qtnf2	0.453558	0.0231027	Up
Mrps27	0.229755	0.0232624	Up
Ptpn2	0.321829	0.0233534	Up
Nfil3	0.329707	0.0236967	Up
Zfp51	0.389744	0.0238552	Up
Ahsa2	0.371652	0.0245145	Up
Eif4a1	0.174849	0.0245849	Up
Srsf2	0.23402	0.0246625	Up
Ybx1-ps3	0.805536	0.024937	Up
Exosc8	0.409951	0.0251449	Up
Sfxn4	0.346045	0.0251669	Up
Kcnj14	0.445496	0.0253487	Up
Pigy	0.25148	0.0253926	Up
Siva1	0.30807	0.0253966	Up
Mob4	0.159609	0.0255122	Up
Ash2l	0.157439	0.0256441	Up
Spata7	0.365295	0.0257053	Up
RGD1565222	0.332064	0.0257465	Up
Dr1	0.535281	0.0259292	Up
Ccnl1	0.535909	0.0261661	Up
Ttc32	0.478424	0.0262347	Up
Ccdc137	0.303745	0.0264669	Up
Ciz1	0.238883	0.0264752	Up
Pacrgl	0.298326	0.0264891	Up
Trnau1ap	0.277039	0.0269498	Up
Brf2	0.285714	0.0269726	Up
RGD1566386	0.244242	0.0270443	Up
Dpagt1	0.256727	0.0271688	Up
Prodh2	0.526106	0.0274169	Up
Procr	0.603635	0.0274169	Up
Snrnp48	0.403525	0.0274366	Up
Bbs10	0.272206	0.027444	Up
Atp5sl	0.207864	0.0275095	Up
Myg1	0.209112	0.02752	Up
Orc6	0.266034	0.0275593	Up
Hmgb2	0.353784	0.0276739	Up
Sharpin	0.198521	0.0280921	Up
Nup88	0.205415	0.0283244	Up
Ccdc174	0.250742	0.0284202	Up
Nxt1	0.354593	0.0285631	Up
RGD1565784	0.247245	0.0288058	Up
Hscb	0.279685	0.0289008	Up
Cep70	0.31876	0.0289321	Up
Usp40	0.484263	0.0290053	Up
Ywhae	0.215234	0.029127	Up
Phactr3	0.197862	0.0293086	Up
Pdzd9	0.448702	0.0293303	Up
Ccdc34	0.306988	0.0294439	Up
Mog	0.228825	0.0294969	Up
Msantd2	0.429467	0.0295153	Up
Gpx7	0.267882	0.0295153	Up
Aurkc	0.410376	0.0301094	Up
Crtap	0.410724	0.0302604	Up
Wif1	0.352433	0.0304103	Up
Deaf1	0.179877	0.0306458	Up
RGD1560755	0.252942	0.0308873	Up
Mrpl22	0.297325	0.0309987	Up
Hacd1	0.434897	0.0310928	Up
Abi1	0.220473	0.031094	Up
Becn1	0.173521	0.0311306	Up
Perp	0.466639	0.0311413	Up
Prg4	0.483622	0.0311833	Up
Tubb5	0.260415	0.0313238	Up
Lmf2	0.277798	0.0315531	Up
RT1-M3-1	0.462106	0.0316035	Up
Kcnt2	0.341744	0.0319397	Up
Gadd45b	0.573704	0.031998	Up
Mboat4	0.867856	0.0322198	Up
Tmem200a	0.267603	0.0322837	Up
Vps33b	0.174268	0.0329649	Up
Med28	0.243351	0.0330633	Up
Kcnn2	0.532859	0.0332845	Up
Fam133b	0.279452	0.0334086	Up
Kcnip1	0.286561	0.0336024	Up
Wdr83	0.238194	0.0338909	Up
Zfp414	0.184298	0.0339063	Up
Pagr1	0.414132	0.0341034	Up
Atox1	0.338205	0.0341409	Up
Mfsd11	0.257862	0.0344968	Up
Pcbd1	0.498293	0.0345848	Up
Cdipt	0.161285	0.0347037	Up
Nol12	0.35502	0.0355441	Up
Mettl5	0.347271	0.0364243	Up
Ska2	0.310342	0.0365322	Up
Ip6k2	0.241756	0.0365899	Up
Tfb2m	0.378022	0.0367178	Up
Phyhipl	0.171927	0.0368483	Up
Uxt	0.298423	0.0369606	Up
B4galt6	0.14139	0.0369606	Up
Mettl22	0.270061	0.0370445	Up
Mphosph8	0.460762	0.0371425	Up
LOC498675	0.478326	0.0373386	Up
Efcab3	1.19407	0.0374948	Up
Ap1g2	0.682202	0.037711	Up
Rbm11	0.253649	0.0377304	Up
Dnajc15	0.274515	0.0377471	Up
Zfp663	0.415487	0.0381184	Up
Dnajc2	0.292324	0.0381293	Up
Ube2c	0.350825	0.0383612	Up
Rnf128	0.327006	0.0384289	Up
Cops4	0.20468	0.0384289	Up
Trib2	0.219494	0.0384515	Up
Rp9	0.397727	0.0388048	Up
Bbs2	0.202858	0.0392504	Up
Tcp11l2	0.306189	0.0392787	Up
Ldlrad1	1.01778	0.0399474	Up
Chac2	0.360196	0.0399793	Up
Rrp36	0.245559	0.040385	Up
Pnkp	0.309278	0.0405259	Up
Mrpl46	0.198987	0.040567	Up
Ndufaf3	0.265473	0.0413594	Up
Eif2b4	0.193084	0.0413947	Up
Got1	0.202565	0.0414547	Up
Mbd2	0.218117	0.0416896	Up
Ppap2a	0.198467	0.0417656	Up
Ccdc33	0.718436	0.0419317	Up
Bin3	0.261681	0.0422038	Up
SNORA5	1.05242	0.042268	Up
Ppp2r2b	0.186024	0.0429497	Up
Tmlhe	0.344799	0.0437845	Up
Plat	0.327711	0.0437927	Up
Dph3	0.156157	0.0438158	Up
Smarcd2	0.27934	0.0438248	Up
Tmem80	0.253535	0.0438302	Up
Eif3d	0.156689	0.0439453	Up
Fez2	0.169316	0.0446979	Up
Plp2	0.33333	0.0452403	Up
Cwc22	0.280837	0.0454886	Up
Ptrh2	0.224077	0.0458101	Up
Nr2c1	0.22485	0.0458428	Up
Nudt19	0.318883	0.0458984	Up
Kin	0.322084	0.0460308	Up
Chit1	0.701526	0.0461947	Up
Gmnn	0.369334	0.0461981	Up
Zfp40	0.404227	0.0462908	Up
Wdr70	0.2055	0.0462932	Up
LOC102555919	0.366192	0.0462951	Up
Klhdc1	0.257404	0.0465675	Up
Slc30a6	0.222467	0.0466158	Up
Napa	0.198209	0.0468018	Up
Fbxo8	0.23482	0.0470088	Up
Prr3	0.132829	0.0470516	Up
Rpf1	0.202501	0.0470566	Up
Cdk5rap1	0.184663	0.047111	Up
Wdr53	0.275782	0.0472017	Up
Sec62	0.15228	0.0478048	Up
Rpl31l4	0.499763	0.0479192	Up
Kat8	0.173435	0.0479557	Up
Usp16	0.265651	0.0480648	Up
LOC100364116	0.39982	0.0481794	Up
Slu7	0.1754	0.0483474	Up
Abca17	0.630991	0.0483855	Up
SNORD79	1.07948	0.0483921	Up
Npas4	0.807684	0.0484604	Up
Taf11	0.232951	0.0486677	Up
Kxd1	0.220223	0.0491212	Up
Nop58	0.164574	0.0491881	Up
Sco1	0.206111	0.049549	Up
Zc3hc1	0.192867	0.0495973	Up
Fastkd1	0.230498	0.0495973	Up
Toe1	0.229439	0.0496668	Up
LOC287167	1.80371	3.15e-07	Up
Hba2	2.0021	9.79e-07	Up
Hba1	1.772	3.63e-05	Up
Ccrn4l	0.262032	5.05e-05	Up
Alox15	1.07931	0.00010107	Up
Alas2	1.7063	0.000124517	Up
Cinp	0.269496	0.000920389	Up
Trmt1l	0.285961	0.00247533	Up
LOC100912571	2.33469	0.00532355	Up
Emcn	0.546202	0.00574936	Up
Itm2a	0.273817	0.00599643	Up
Snupn	0.249289	0.00623768	Up
Gcnt1	0.494531	0.0161238	Up
RGD1565059	0.440538	0.0225728	Up
Hyls1	0.361732	0.0276481	Up
Nelfa	0.233566	0.0292801	Up
Nthl1	0.377011	0.0318797	Up
Neil1	0.366808	0.0405572	Up
Lyrm2	0.214402	0.0454705	Up
Erlin1	0.181588	0.0488272	Up

## Sheet: metabolites negative mode
MS2 name	rt	mz	FOLD CHANGE	LOG_FOLDCHANGE
Propionic acid	413.388	73.0288	1.02283	0.032573
Glycine	384.901	74.024	1.11513	0.157218
Pyruvic acid	412.456	87.008	1.06559	0.0916575
Isopalmitic acid	40.2206	255.233	1.18596	0.246055
16-Methylheptadecanoic acid	40.0662	283.265	1.06715	0.0937696
Oleic acid	40.0154	281.248	1.26427	0.338303
Palmitoleic acid	37.2826	253.217	1.19716	0.259611
Linoleic acid	37.2826	279.233	1.18021	0.239046
L-Norleucine	298.026	130.087	0.965153	-0.0511698
3-Hydroxybutyric acid	252.91	103.039	1.66867	0.7387
12-Methyltridecanoic acid	40.8196	227.201	0.927115	-0.109179
L-Lactic acid	243.058	89.0236	1.15111	0.203028
Pelargonic acid	52.6717	157.123	1.17372	0.231087
Adrenic acid	37.7136	331.264	1.29125	0.36877
Prostaglandin D2	40.9982	351.221	1.17384	0.231238
O-Phosphoethanolamine	482.788	140.011	0.999462	-0.000776493
Phosphoenolpyruvic acid	472.799	166.975	1.05043	0.0709795
Sarcosine	369.244	88.0397	1.10923	0.149562
Uracil	80.9682	111.019	1.19198	0.253359
4-Hydroxyproline	366.284	130.05	0.993461	-0.00946433
Glycolic acid	110.159	75.008	1.09281	0.128043
Heptadecanoic acid	37.7144	269.249	0.912924	-0.131433
L-Malic acid	430.704	133.013	1.37549	0.459942
Stearic acid	96.752	283.264	1.02908	0.0413523
Capric acid	49.9512	171.139	1.10662	0.146157
L-Proline	331.076	114.055	0.973789	-0.0383184
Tridecanoic acid	36.1404	213.186	0.990129	-0.0143118
Adenine	250.162	134.047	0.773529	-0.370473
Taurine	316.717	124.007	1.01495	0.0214118
Malonic acid	414.264	103.003	1.13335	0.180596
L-Gulonolactone	47.4878	177.04	1.01284	0.0184109
Pentadecanoic acid	44.1779	241.217	1.23033	0.29905
Hypotaurine	363.189	108.012	1.10876	0.148946
Oleamide	33.401	280.265	0.754357	-0.406681
Galactose 1-phosphate	503.615	259.022	1.01327	0.019012
Succinic acid	413.375	117.019	1.00251	0.00362038
Dihydroxyacetone phosphate	476.82	168.99	1.07118	0.0991961
Docosahexaenoic acid	41.1003	327.233	1.11737	0.160103
Pyroglutamic acid	422.376	128.035	1.08429	0.116752
Thymidine	93.8949	241.083	1.20248	0.266018
Taurocholic acid	226.596	514.285	0.0628402	-3.99217
Dodecanoic acid	41.9616	199.17	0.814755	-0.295561
Pyrrole-2-carboxylic acid	508.092	110.024	1.03546	0.0502786
2-Phospho-D-glyceric acid	487.372	184.985	1.52472	0.608549
L-Glutamic acid	422.364	146.045	1.09369	0.129199
Citrulline	412.475	174.088	1.03166	0.0449623
Ethyl tetradecanoate	96.752	255.233	1.07749	0.107671
Indoxyl sulfate	66.3035	212.003	0.979327	-0.0301376
D-Xylitol	98.0546	151.061	1.21603	0.282175
2-Ethyl-2-Hydroxybutyric acid	142.431	131.071	1.12465	0.169471
Arachidonic acid	199.742	303.233	1.19442	0.256308
D-Aspartic acid	429.53	132.03	0.966007	-0.0498941
4-Dodecylbenzenesulfonic Acid	27.1434	325.185	0.811708	-0.300968
Xanthine	237.625	151.026	1.24532	0.316517
D-Ornithine	412.484	131.082	1.01292	0.0185216
Orotidine	334.66	287.052	1.06747	0.0941926
Creatinine	184.319	112.051	1.02609	0.0371503
L-Tyrosine	324.833	180.066	0.909151	-0.137409
(?±)-Tryptophan	284.726	203.082	1.09485	0.130729
Citric acid	586.526	191.02	1.08456	0.117106
Alpha-dimorphecolic acid	52.9701	295.228	0.447276	-1.16076
Maleic acid	290.969	115.003	1.08233	0.114136
Terephthalic acid	385.799	165.019	1.02439	0.0347678
Ricinoleic acid	47.653	297.243	0.821031	-0.284491
2'-Deoxyguanosine 5'-monophosphate	499.041	346.057	0.851335	-0.232201
7-Methylguanine	206.439	164.057	0.99606	-0.00569513
Succinic acid semialdehyde	237.729	101.024	1.09073	0.125294
N-Acetyl-a-neuraminic acid	395.877	308.099	1.07612	0.105844
gamma-Aminobutyric acid	422.365	102.055	1.08841	0.122217
Uridine	175.65	243.062	1.15287	0.205224
D-Glutamine	394.479	145.061	1.13873	0.187426
L-Valine	322.206	116.071	0.903438	-0.146503
D-2,3-Dihydroxypropanoic acid	323.026	105.019	1.03103	0.0440883
N-carbamoylglutamic Acid	455.645	189.051	1.08346	0.115643
N-Acetyl-L-aspartic acid	420.622	174.04	1.0818	0.113436
Malic acid	588.357	133.014	1.18166	0.240815
2-Hydroxyethanesulfonate	163.746	124.991	1.07158	0.0997383
N-Acetyl-L-methionine	222.09	190.054	0.87169	-0.198113
L-Serine	397.707	104.035	1.17973	0.238451
Indoleacetaldehyde	34.4568	158.061	1.25729	0.330315
Undecanoic acid	42.6714	185.154	0.799035	-0.32367
D-Glucose	243.048	179.056	1.14962	0.201155
L-2-Hydroxyglutaric acid	197.541	147.03	1.10756	0.147386
Adenosine monophosphate	513.158	346.057	0.849938	-0.23457
Methyl jasmonate	31.517	223.134	0.963574	-0.0535325
Hydroxyphenyllactic acid	212.046	181.05	0.819387	-0.287383
Isosakuranin	80.4032	447.135	0.701583	-0.511314
Cyclic AMP	313.096	328.045	1.08394	0.116289
Pantothenic acid	295.434	218.103	1.03426	0.0486035
Pyrophosphate	477.395	176.936	1.07285	0.101449
Guanosine	286.419	282.084	1.07471	0.103945
L-Iditol	324.843	181.07	1.07617	0.1059
Hydrogen phosphate	193.785	96.9692	0.955485	-0.065695
L-Phenylalanine	282.034	164.071	0.898943	-0.153698
Adenosine	184.533	266.089	0.816861	-0.291838
16(17)-EpDPE	50.1268	343.228	1.67322	0.742625
N-Acetylglutamine	336.525	187.072	1.04225	0.0597073
3-Hydroxymethylglutaric acid	397.707	161.045	1.14754	0.19854
12-HETE	49.2171	319.228	1.51879	0.60292
Inosinic acid	537.124	347.04	1.1693	0.225644
UDP-N-acetyl-alpha-D-galactosamine	459.15	606.074	1.08703	0.120397
Prostaglandin F3a	110.386	351.218	1.03515	0.0498338
9-Decenoic acid	53.6552	169.123	1.11624	0.158654
Inosine	237.668	267.073	1.03049	0.0433267
N-Acetyl-L-phenylalanine	202.506	206.082	0.90443	-0.14492
L-Erythrulose	421.67	119.034	0.890762	-0.166888
D-Xylulose	96.1926	149.046	0.980877	-0.0278558
Threonic acid	351.014	135.029	1.11847	0.161526
N-Acetyl-L-alanine	276.995	130.05	1.07436	0.10348
3-Phosphoglyceric acid	505.448	184.985	1.31821	0.398578
N-Acetylglutamic acid	414.238	188.056	1.15282	0.205171
Sedoheptulose	62.6029	209.067	1.03835	0.054295
Estrone glucuronide	35.9826	445.188	0.817793	-0.290192
myo-Inositol	412.475	179.056	1.08915	0.123205
ADP	482.788	426.022	1.12736	0.172944
Amentoflavone	358.248	537.084	1.0762	0.105942
N-Acetylaspartylglutamic acid	472.61	303.083	1.04896	0.0689641
2-Furoic acid	52.0267	111.008	1.08352	0.115729
Uridine 5'-monophosphate	484.604	323.028	0.974365	-0.0374659
Urocanic acid	350.648	137.034	1.07888	0.109532
L-Threonine	372.938	118.05	1.05535	0.077717
Oxoglutaric acid	187.856	145.014	1.29996	0.378471
12S-HHT	58.8103	279.197	1.21046	0.275561
Cyclamic acid	66.7693	178.054	1.55008	0.632346
Dehydroascorbic acid	123.828	173.009	1.20475	0.268731
N-Acetyl-L-tyrosine	247.539	222.077	0.839338	-0.252676
L-Asparagine	398.994	131.046	1.06837	0.0954155
trans-Aconitic acid	57.6134	173.009	1.20092	0.264145
Pseudouridine	264.027	243.062	1.04394	0.062035
D-Glucuronic acid	412.446	193.035	1.03327	0.0472139
2-Phenylpropionate	90.1889	149.06	1.26007	0.333509
Ribothymidine	152.427	257.078	0.850074	-0.23434
1H-Indole-2,3-dione	52.8593	146.024	0.832779	-0.263994
Deoxyuridine	110.347	227.067	1.00906	0.0130073
Cytidine	261.079	242.078	1.38959	0.474656
Deoxyinosine	197.979	251.078	1.05042	0.0709723
N-Acetyl-glucosamine 1-phosphate	468.415	300.049	1.00716	0.010289
Hypoxanthine	285.384	135.031	1.18597	0.246073
Trehalose	388.058	341.11	1.02408	0.0343251
Uric acid	188.061	167.021	1.14096	0.19025
3-Furoic acid	471.808	111.008	0.905534	-0.143159
15-Deoxy-d-12,14-PGJ2	111.077	315.197	1.05898	0.0826715
Oxidized glutathione	515.625	611.146	1.18378	0.243396
3-Sulfinato-L-alaninate	190.149	152.002	1.02505	0.0356922
alpha-Tocopherol	30.7972	429.374	1.00772	0.0110971
Sorbitol	174.723	181.071	1.17001	0.226525
Deoxyadenosine	427.231	250.058	0.851311	-0.232242
Saccharin	31.7095	181.991	1.95159	0.964648
Uridine 5'-diphosphate	495.501	402.995	1.08554	0.118417
8-iso-15-keto-PGE2	44.1983	349.206	1.16764	0.2236
Deoxycytidine	227.422	226.083	1.24882	0.320569
Ethyl dodecanoate	97.0443	227.201	1.15657	0.209853
2-Hydroxystearic acid	51.7639	299.259	2.37631	1.24872
Acetylglycine	336.542	116.035	1.13662	0.184753
3-Methoxy-4-hydroxyphenylethyleneglycol sulfate	44.7792	263.023	0.893391	-0.162636
12-Hydroxydodecanoic acid	76.6441	215.165	0.995782	-0.00609795
N4-Acetylcytidine	181.062	284.089	1.33653	0.418489
Theaflavin	457	563.124	1.02957	0.0420378
(R)-3-Hydroxy-tetradecanoic acid	60.525	243.196	1.03286	0.0466498
Isolithocholic acid	56.4251	375.29	1.46664	0.552515
Isokobusone	50.9557	221.155	1.18762	0.248072
LysoPA(16:0/0:0)	221.832	409.236	0.999436	-0.00081391
Tiglic acid	397.714	99.0446	1.16316	0.218049
Allantoin	205.552	157.036	1.10335	0.141887
1-deoxy-1-(N6-lysino)-D-fructose	486.6	132.03	0.854079	-0.227559
3,7-Dimethyluric acid	375.229	195.051	1.61676	0.693105
Alanylglycine	380.34	145.061	1.05821	0.0816196
Citicoline	466.529	487.1	0.931261	-0.102743
Uridine diphosphate glucuronic acid	505.411	579.027	0.995178	-0.00697344
Citramalic acid	121.094	147.029	1.06583	0.0919786
2-Hydroxymyristic acid	71.3149	243.196	1.14907	0.200471
Gluconolactone	62.5272	177.04	1.05845	0.0819467
But-2-enoic acid	96.1499	85.0288	1.19716	0.259616
Uridine diphosphategalactose	473.474	565.048	1.043	0.0607451
Succinic anhydride	36.1922	99.0081	1.0514	0.0723178
2-Oxovaleric acid	220.315	115.04	0.99407	-0.00858026
Adenylsuccinic acid	516.469	462.068	0.895195	-0.159725
4-Hydroxybenzoic acid	198.512	137.024	0.300836	-1.73295
Guanosine monophosphate	487.382	362.051	1.163	0.217851
Alpha-Hydroxyisobutyric acid	293.43	103.039	1.4456	0.531667
Beta-Guanidinopropionic acid	369.382	130.062	1.10771	0.147577
(R)-lipoic acid	73.0886	205.035	0.994118	-0.00851118
Diethyl phthalic acid	69.9641	221.081	0.987944	-0.0174986
dUMP	243.046	307.035	1.10757	0.147402
Dibutyl phthalate	74.0744	277.145	1.0847	0.1173
Cytidine monophosphate	482.803	322.045	1.11255	0.153866
Dimethylmalonic acid	38.4526	131.034	1.26149	0.335133
Citraconic acid	51.0296	129.019	1.20608	0.270328
FAD	423.877	784.152	1.06283	0.0879085
N-Acetylleucine	269.425	172.097	1.6929	0.759496
3-Methyl-2-oxovaleric acid	58.1882	129.055	0.976969	-0.0336154
8,9-DiHETrE	45.2092	337.237	1.11073	0.151503
Deoxyribose 5-phosphate	196.338	213.017	1.14809	0.19924
Fenamiphos	424.418	302.1	1.10104	0.138871
beta-D-Glucosamine	413.649	214.048	1.06612	0.09237
m-Coumaric acid	59.6676	163.039	0.855365	-0.225389
Itaconic acid	71.6918	129.019	1.42762	0.513611
Fumonisin B2	249.343	704.38	0.949746	-0.0743865
Cytidine monophosphate N-acetylneuraminic acid	467.382	613.142	1.18858	0.249235
Isocaproic acid	33.4001	115.076	1.54994	0.632213
Astilbin	519.235	449.104	1.06446	0.0901194
Diacetone alcohol	72.7392	115.076	1.17645	0.234445
Dihydrojasmonic acid	32.786	211.134	1.60092	0.678905
N-Formyl-L-aspartate	427.728	160.025	0.893342	-0.162715

## Sheet: MetaboAnalyst integ positive
Positive mode
	pathways	Total	hits_gene	hits_cmpd	P_cmpd	(-)log10P	P_gene	(-)log10P	P_value	LogP	Holmp	FDRp
1	Purine metabolism	202	43	4	0.89641	0.0474933	5.3583e-28	27.271	0	25.5129	0	0
2	Phosphatidylinositol signaling system	115	35	1	0.2963	0.528268	5.5796e-25	24.2534	0	23.0178	0	0
3	N-Glycan biosynthesis	52	19	0	1	0	2.7642e-14	13.5584	0	12.0503	0	0
4	Glycerophospholipid metabolism	112	25	2	0.74184	0.12969	3.8534e-14	13.4142	0	12.0362	0	0
5	Inositol phosphate metabolism	99	22	1	0.65335	0.184854	1.146e-13	12.9408	0	11.6312	0	0
6	Pyrimidine metabolism	97	19	3	0.52934	0.276265	2.7633e-13	12.5586	0	11.3498	0	0
7	Pyruvate metabolism	39	16	0	1	0	3.741e-13	12.427	0	10.9555	0	0
8	Lysine degradation	80	15	4	0.18395	0.7353	8.1632e-09	8.08814	0	7.4947	0	0
9	Citrate cycle (TCA cycle)	33	12	0	1	0	1.8679e-09	8.72865	0	7.4044	0	0
10	Glycosylphosphatidylinositol (GPI)-anchor biosynthesis	24	10	0	1	0	9.1656e-09	8.03784	0	6.7476	0	0
11	Propanoate metabolism	53	11	1	0.50566	0.296141	3.6998e-08	7.43182	0	6.4539	0	0
12	Cysteine and methionine metabolism	84	13	2	0.74184	0.12969	5.1752e-08	7.28607	1e-06	6.1587	0	0
13	Glutathione metabolism	90	15	1	0.75734	0.120709	7.3996e-08	7.13079	1e-06	6.0036	0.0001	0
14	Drug metabolism - other enzymes	98	17	0	1	0	2.1161e-07	6.67446	3e-06	5.4605	0.0002	0
15	Glycolysis or Gluconeogenesis	95	14	1	0.75734	0.120709	5.9919e-07	6.22244	7e-06	5.1499	0.0005	0
16	Glycerolipid metabolism	62	13	0	1	0	6.102e-07	6.21453	9e-06	5.0296	0.0006	0
17	Amino sugar and nucleotide sugar metabolism	83	11	2	0.80255	0.0955279	1.7818e-06	5.74914	2.1e-05	4.6846	0.0013	0.0001
18	One carbon pool by folate	18	7	0	1	0	2.9586e-06	5.52891	4.1e-05	4.3912	0.0025	0.0002
19	Alanine, aspartate and glutamate metabolism	64	9	1	0.98102	0.00832214	7.3345e-06	5.13463	9.2e-05	4.0343	0.0056	0.0004
20	Mucin type O-glycan biosynthesis	28	8	0	1	0	8.1096e-06	5.091	0.000103	3.9864	0.0062	0.0004
21	Pentose phosphate pathway	52	8	1	0.50566	0.296141	1.8563e-05	4.73135	0.000118	3.9279	0.007	0.0004
22	Glyoxylate and dicarboxylate metabolism	30	8	0	1	0	1.4255e-05	4.84603	0.000173	3.7612	0.0101	0.0006
23	Porphyrin and chlorophyll metabolism	41	9	0	1	0	2.2941e-05	4.63939	0.000268	3.5718	0.0153	0.0009
24	Arginine and proline metabolism	89	9	8	0.36248	0.440716	0.00016454	3.78373	0.00064	3.194	0.0358	0.0021
25	Glycine, serine and threonine metabolism	71	8	4	0.49773	0.303006	0.00013283	3.8767	0.000702	3.1534	0.0386	0.0022
26	Aminoacyl-tRNA biosynthesis	91	9	8	0.062992	1.20071	0.0014104	2.85066	0.000918	3.0373	0.0496	0.0028
27	Sphingolipid metabolism	49	9	0	1	0	0.00010194	3.99166	0.001039	2.9834	0.0551	0.003
28	Starch and sucrose metabolism	45	7	2	0.66618	0.176408	0.0001945	3.71108	0.001289	2.8896	0.067	0.0036
29	Nicotinate and nicotinamide metabolism	54	7	2	0.46494	0.332603	0.0007017	3.15385	0.002945	2.5309	0.1502	0.008
30	Fructose and mannose metabolism	57	7	1	0.83045	0.0806865	0.0007017	3.15385	0.004923	2.3078	0.2461	0.013
31	Butanoate metabolism	28	6	0	1	0	0.00063361	3.19818	0.0053	2.2758	0.2597	0.0135
32	Steroid biosynthesis	19	5	0	1	0	0.00066761	3.17548	0.005549	2.2558	0.2664	0.0137
33	Sulfur metabolism	12	4	0	1	0	0.00089884	3.04632	0.007204	2.1424	0.3386	0.0172
34	Phosphonate and phosphinate metabolism	6	3	0	1	0	0.0010976	2.95956	0.008577	2.0666	0.3946	0.0199
35	Valine, leucine and isoleucine degradation	91	7	3	0.24686	0.607549	0.0059843	2.22299	0.011106	1.9545	0.4998	0.0251
36	Drug metabolism - cytochrome P450	96	9	1	0.65335	0.184854	0.0025441	2.59447	0.0123	1.9101	0.5412	0.0267
37	Terpenoid backbone biosynthesis	23	5	0	1	0	0.0016976	2.77016	0.012526	1.9022	0.5412	0.0267
38	Ether lipid metabolism	47	7	0	1	0	0.0021926	2.65904	0.015617	1.8064	0.6559	0.0325
39	Glycosaminoglycan biosynthesis - chondroitin sulfate / dermatan sulfate	29	4	1	0.2963	0.528268	0.0082184	2.08521	0.017089	1.7673	0.7007	0.0346
40	Metabolism of xenobiotics by cytochrome P450	76	9	0	1	0	0.0027886	2.55461	0.019192	1.7169	0.7677	0.0379
41	Pantothenate and CoA biosynthesis	36	4	2	0.57398	0.241103	0.0056616	2.24706	0.021868	1.6602	0.8528	0.0421
42	Folate biosynthesis	27	5	0	1	0	0.0035808	2.44602	0.023748	1.6244	0.9024	0.0447
43	Tyrosine metabolism	40	6	0	1	0	0.0043444	2.36207	0.027973	1.5533	1	0.0514
44	Fatty acid biosynthesis	18	4	0	1	0	0.0046103	2.33627	0.029411	1.5315	1	0.0528
45	Arginine biosynthesis	34	4	2	0.74184	0.12969	0.0068616	2.16357	0.031969	1.4953	1	0.0551
46	Taurine and hypotaurine metabolism	19	3	1	0.65335	0.184854	0.0078199	2.1068	0.032069	1.4939	1	0.0551
47	Fatty acid elongation	31	5	0	1	0	0.0066295	2.17852	0.039885	1.3992	1	0.067
48	beta-Alanine metabolism	53	4	2	0.21029	0.677181	0.035268	1.45262	0.043787	1.3587	1	0.0721
49	Fatty acid degradation	47	6	0	1	0	0.0096635	2.01487	0.054496	1.2636	1	0.0879
50	Ubiquinone and other terpenoid-quinone biosynthesis	12	3	0	1	0	0.010127	1.99452	0.056636	1.2469	1	0.0895
51	Selenocompound metabolism	35	3	1	0.2963	0.528268	0.036433	1.43851	0.059682	1.2242	1	0.0924
52	Valine, leucine and isoleucine biosynthesis	12	1	3	0.07922	1.10117	0.14802	0.82968	0.06386	1.1948	1	0.097
53	Mannose type O-glycan biosynthesis	24	4	0	1	0	0.013304	1.87602	0.070773	1.1501	1	0.1055
54	Biotin metabolism	7	1	1	0.2963	0.528268	0.1132	0.946154	0.147413	0.8315	1	0.2157
55	Glycosaminoglycan biosynthesis - heparan sulfate / heparin	20	3	0	1	0	0.041651	1.38037	0.174036	0.7594	1	0.25
56	Glycosaminoglycan degradation	21	3	0	1	0	0.047223	1.32585	0.191389	0.7181	1	0.27
57	alpha-Linolenic acid metabolism	25	3	0	1	0	0.072886	1.13736	0.263764	0.5788	1	0.3656
58	Primary bile acid biosynthesis	62	2	1	0.65335	0.184854	0.12849	0.891131	0.291936	0.5347	1	0.3976
59	Arachidonic acid metabolism	83	6	0	1	0	0.10699	0.970657	0.346115	0.4608	1	0.4634
60	Glycosphingolipid biosynthesis - globo and isoglobo series	16	2	0	1	0	0.12849	0.891131	0.392139	0.4066	1	0.5163
61	Histidine metabolism	40	2	3	0.74472	0.128007	0.24239	0.615485	0.489542	0.3102	1	0.6316
62	Various types of N-glycan biosynthesis	20	2	0	1	0	0.18411	0.734923	0.495665	0.3048	1	0.6316
63	Phenylalanine metabolism	22	2	0	1	0	0.21306	0.671498	0.542489	0.2656	1	0.6803
64	Biosynthesis of unsaturated fatty acids	7	1	0	1	0	0.24451	0.611703	0.588902	0.23	1	0.7157
65	Phenylalanine, tyrosine and tryptophan biosynthesis	7	1	0	1	0	0.24451	0.611703	0.588902	0.23	1	0.7157
66	Vitamin B6 metabolism	19	1	1	0.83045	0.0806865	0.3301	0.481354	0.628898	0.2014	1	0.7528
67	Ascorbate and aldarate metabolism	10	0	1	0.2963	0.528268	1	0	0.656714	0.1826	1	0.7719
68	Riboflavin metabolism	9	1	0	1	0	0.3027	0.518988	0.66443	0.1776	1	0.7719
69	Galactose metabolism	59	2	2	0.91621	0.038005	0.35948	0.444325	0.695148	0.1579	1	0.7925
70	D-Arginine and D-ornithine metabolism	4	0	2	0.34136	0.466787	1	0	0.70826	0.1498	1	0.7925
71	Glycosphingolipid biosynthesis - lacto and neolacto series	31	2	0	1	0	0.34508	0.46208	0.712238	0.1474	1	0.7925
72	Synthesis and degradation of ketone bodies	11	1	0	1	0	0.35643	0.448026	0.724129	0.1402	1	0.7945
73	Pentose and glucuronate interconversions	34	2	0	1	0	0.3879	0.41128	0.755244	0.1219	1	0.8173
74	Glycosphingolipid biosynthesis - ganglio series	15	1	0	1	0	0.4518	0.345054	0.810762	0.0911	1	0.8655
75	Linoleic acid metabolism	42	2	0	1	0	0.49519	0.305228	0.843216	0.0741	1	0.8882
76	Tryptophan metabolism	89	2	2	0.91621	0.038005	0.56744	0.24608	0.859973	0.0655	1	0.8939
77	Steroid hormone biosynthesis	162	3	1	0.98691	0.00572245	0.65438	0.18417	0.928192	0.0324	1	0.9438
78	Retinol metabolism	85	3	0	1	0	0.65438	0.18417	0.931881	0.0306	1	0.9438
79	Caffeine metabolism	12	0	1	0.88174	0.0546595	1	0	0.992714	0.0032	1	0.9927

## Sheet: MetaboAnalyst integ negative
Negative mode
	pathways	Total	hits_gene	hits_cmpd	P_cmpd	(-)log10P	P_gene	(-)log10P	P_value	LogP	Holmp	FDRp
1	Purine metabolism	136	43	0	1	0	5.3583e-28	27.271	0	25.4662	0	0
2	Phosphatidylinositol signaling system	98	35	0	1	0	5.5796e-25	24.2534	0	22.4987	0	0
3	Pyruvate metabolism	58	16	4	0.014987	1.82429	3.741e-13	12.427	0	12.7222	0	0
4	Glycerophospholipid metabolism	112	25	1	0.40306	0.39463	3.8534e-14	13.4142	0	12.293	0	0
5	N-Glycan biosynthesis	52	19	0	1	0	2.7642e-14	13.5584	0	12.0503	0	0
6	Inositol phosphate metabolism	78	22	0	1	0	1.146e-13	12.9408	0	11.4523	0	0
7	Pyrimidine metabolism	97	19	1	0.8505	0.0703257	2.7633e-13	12.5586	0	11.1506	0	0
8	Citrate cycle (TCA cycle)	49	12	1	0.60748	0.216468	1.8679e-09	8.72865	0	7.6107	0	0
9	Lysine degradation	61	15	0	1	0	8.1632e-09	8.08814	0	6.7954	0	0
10	Glycosylphosphatidylinositol (GPI)-anchor biosynthesis	24	10	0	1	0	9.1656e-09	8.03784	0	6.7476	0	0
11	Cysteine and methionine metabolism	84	13	2	0.17763	0.750484	5.1752e-08	7.28607	0	6.7464	0	0
12	Propanoate metabolism	53	11	1	0.46216	0.335208	3.6998e-08	7.43182	0	6.4909	0	0
13	Glycerolipid metabolism	69	13	2	0.10754	0.96843	6.102e-07	6.21453	1e-06	5.9389	0.0001	0
14	Glutathione metabolism	71	15	0	1	0	7.3996e-08	7.13079	1e-06	5.8898	0.0001	0
15	Glycolysis or Gluconeogenesis	95	14	3	0.19586	0.708054	5.9919e-07	6.22244	2e-06	5.7011	0.0001	0
16	Drug metabolism - other enzymes	98	17	0	1	0	2.1161e-07	6.67446	3e-06	5.4605	0.0002	0
17	Amino sugar and nucleotide sugar metabolism	48	11	0	1	0	1.7818e-06	5.74914	2.5e-05	4.5957	0.0015	0.0001
18	One carbon pool by folate	18	7	0	1	0	2.9586e-06	5.52891	4.1e-05	4.3912	0.0024	0.0002
19	Alanine, aspartate and glutamate metabolism	64	9	2	0.47518	0.323142	7.3345e-06	5.13463	4.7e-05	4.3253	0.0028	0.0002
20	Glyoxylate and dicarboxylate metabolism	61	8	2	0.40424	0.393361	1.4255e-05	4.84603	7.5e-05	4.1233	0.0044	0.0003
21	Porphyrin and chlorophyll metabolism	68	9	1	0.26545	0.576017	2.2941e-05	4.63939	7.9e-05	4.1012	0.0045	0.0003
22	Mucin type O-glycan biosynthesis	28	8	0	1	0	8.1096e-06	5.091	0.000103	3.9864	0.0058	0.0004
23	Pentose phosphate pathway	52	8	1	0.74343	0.12876	1.8563e-05	4.73135	0.000168	3.7741	0.0093	0.0006
24	Glycine, serine and threonine metabolism	71	8	3	0.19586	0.708054	0.00013283	3.8767	0.000301	3.5219	0.0162	0.001
25	Sphingolipid metabolism	58	9	1	0.26545	0.576017	0.00010194	3.99166	0.000312	3.5063	0.0165	0.001
26	Arginine and proline metabolism	89	9	2	0.47518	0.323142	0.00016454	3.78373	0.000818	3.0875	0.0425	0.0024
27	Starch and sucrose metabolism	32	7	0	1	0	0.0001945	3.71108	0.001857	2.7313	0.0947	0.0053
28	Fatty acid biosynthesis	28	4	2	0.048694	1.31252	0.0046103	2.33627	0.002111	2.6756	0.1055	0.0058
29	Butanoate metabolism	43	6	1	0.51559	0.287696	0.00063361	3.19818	0.002949	2.5304	0.1445	0.0078
30	Aminoacyl-tRNA biosynthesis	91	9	2	0.25303	0.596828	0.0014104	2.85066	0.00319	2.4962	0.1531	0.0082
31	Fructose and mannose metabolism	57	7	1	0.79304	0.100705	0.0007017	3.15385	0.004727	2.3254	0.2222	0.0117
32	Fatty acid elongation	61	5	1	0.097403	1.01143	0.0066295	2.17852	0.005389	2.2685	0.2479	0.0129
33	Steroid biosynthesis	19	5	0	1	0	0.00066761	3.17548	0.005549	2.2558	0.2497	0.0129
34	Nicotinate and nicotinamide metabolism	39	7	0	1	0	0.0007017	3.15385	0.005797	2.2368	0.2551	0.0131
35	Sulfur metabolism	12	4	0	1	0	0.00089884	3.04632	0.007204	2.1424	0.3098	0.0158
36	Biosynthesis of unsaturated fatty acids	41	1	4	0.0039299	2.40562	0.24451	0.611703	0.007637	2.1171	0.3207	0.0163
37	Phosphonate and phosphinate metabolism	6	3	0	1	0	0.0010976	2.95956	0.008577	2.0666	0.3517	0.0179
38	Glycosaminoglycan biosynthesis - chondroitin sulfate / dermatan sulfate	29	4	1	0.1856	0.731422	0.0082184	2.08521	0.011418	1.9424	0.4567	0.0231
39	Terpenoid backbone biosynthesis	23	5	0	1	0	0.0016976	2.77016	0.012526	1.9022	0.4885	0.0247
40	Fatty acid degradation	83	6	1	0.1856	0.731422	0.0096635	2.01487	0.013135	1.8816	0.4991	0.0253
41	Ether lipid metabolism	47	7	0	1	0	0.0021926	2.65904	0.015617	1.8064	0.5778	0.0293
42	Drug metabolism - cytochrome P450	75	9	0	1	0	0.0025441	2.59447	0.017742	1.751	0.6387	0.0325
43	Metabolism of xenobiotics by cytochrome P450	76	9	0	1	0	0.0027886	2.55461	0.019192	1.7169	0.6717	0.0344
44	Valine, leucine and isoleucine degradation	91	7	1	0.56387	0.248821	0.0059843	2.22299	0.02258	1.6463	0.7677	0.0395
45	Folate biosynthesis	27	5	0	1	0	0.0035808	2.44602	0.023748	1.6244	0.7837	0.0406
46	Tyrosine metabolism	40	6	0	1	0	0.0043444	2.36207	0.027973	1.5533	0.8951	0.0468
47	Pantothenate and CoA biosynthesis	19	4	0	1	0	0.0056616	2.24706	0.034955	1.4565	1	0.0573
48	Arginine biosynthesis	20	4	0	1	0	0.0068616	2.16357	0.041045	1.3867	1	0.0658
49	Taurine and hypotaurine metabolism	11	3	0	1	0	0.0078199	2.1068	0.045755	1.3396	1	0.0719
50	Ubiquinone and other terpenoid-quinone biosynthesis	12	3	0	1	0	0.010127	1.99452	0.056636	1.2469	1	0.0872
51	Mannose type O-glycan biosynthesis	24	4	0	1	0	0.013304	1.87602	0.070773	1.1501	1	0.1069
52	beta-Alanine metabolism	53	4	1	0.40306	0.39463	0.035268	1.45262	0.074678	1.1268	1	0.1106
53	Selenocompound metabolism	19	3	0	1	0	0.036433	1.43851	0.157109	0.8038	1	0.2283
54	Glycosaminoglycan biosynthesis - heparan sulfate / heparin	20	3	0	1	0	0.041651	1.38037	0.174036	0.7594	1	0.2482
55	Glycosaminoglycan degradation	21	3	0	1	0	0.047223	1.32585	0.191389	0.7181	1	0.2679
56	alpha-Linolenic acid metabolism	25	3	0	1	0	0.072886	1.13736	0.263764	0.5788	1	0.3627
57	Arachidonic acid metabolism	83	6	0	1	0	0.10699	0.970657	0.346115	0.4608	1	0.4676
58	Biotin metabolism	3	1	0	1	0	0.1132	0.946154	0.359817	0.4439	1	0.4777
59	Glycosphingolipid biosynthesis - globo and isoglobo series	16	2	0	1	0	0.12849	0.891131	0.392139	0.4066	1	0.5026
60	Primary bile acid biosynthesis	16	2	0	1	0	0.12849	0.891131	0.392139	0.4066	1	0.5026
61	Linoleic acid metabolism	46	2	1	0.26545	0.576017	0.49519	0.305228	0.398175	0.3999	1	0.5026
62	Valine, leucine and isoleucine biosynthesis	4	1	0	1	0	0.14802	0.82968	0.430799	0.3657	1	0.535
63	Various types of N-glycan biosynthesis	20	2	0	1	0	0.18411	0.734923	0.495665	0.3048	1	0.5994
64	D-Arginine and D-ornithine metabolism	4	0	1	0.1856	0.731422	1	0	0.49818	0.3026	1	0.5994
65	Phenylalanine metabolism	22	2	0	1	0	0.21306	0.671498	0.542489	0.2656	1	0.6426
66	Histidine metabolism	24	2	0	1	0	0.24239	0.615485	0.585907	0.2322	1	0.6768
67	Phenylalanine, tyrosine and tryptophan biosynthesis	7	1	0	1	0	0.24451	0.611703	0.588902	0.23	1	0.6768
68	Riboflavin metabolism	9	1	0	1	0	0.3027	0.518988	0.66443	0.1776	1	0.7524
69	Vitamin B6 metabolism	10	1	0	1	0	0.3301	0.481354	0.69597	0.1574	1	0.7767
70	Glycosphingolipid biosynthesis - lacto and neolacto series	31	2	0	1	0	0.34508	0.46208	0.712238	0.1474	1	0.7778
71	Synthesis and degradation of ketone bodies	11	1	0	1	0	0.35643	0.448026	0.724129	0.1402	1	0.7778
72	Galactose metabolism	32	2	0	1	0	0.35948	0.444325	0.727263	0.1383	1	0.7778
73	Pentose and glucuronate interconversions	34	2	0	1	0	0.3879	0.41128	0.755244	0.1219	1	0.7966
74	Glycosphingolipid biosynthesis - ganglio series	15	1	0	1	0	0.4518	0.345054	0.810762	0.0911	1	0.8436
75	Tryptophan metabolism	48	2	0	1	0	0.56744	0.24608	0.888963	0.0511	1	0.9127
76	Retinol metabolism	85	3	0	1	0	0.65438	0.18417	0.931881	0.0306	1	0.9319
77	Steroid hormone biosynthesis	85	3	0	1	0	0.65438	0.18417	0.931881	0.0306	1	0.9319

## Sheet: Fig. S10A
pathways	gene (-log10P)	meta (-log10P)
Aminoacyl-tRNA biosynthesis	2.85066	1.20071
Valine, leucine and isoleucine biosynthesis	0.82968	1.10117
Lysine degradation	8.08814	0.7353
beta-Alanine metabolism	1.45262	0.677181
Valine, leucine and isoleucine degradation	2.22299	0.607549
Phosphatidylinositol signaling system	24.2534	0.528268
Glycosaminoglycan biosynthesis - chondroitin sulfate / dermatan sulfate	2.08521	0.528268
Selenocompound metabolism	1.43851	0.528268
Biotin metabolism	0.946154	0.528268
Ascorbate and aldarate metabolism	0	0.528268
D-Arginine and D-ornithine metabolism	0	0.466787
Arginine and proline metabolism	3.78373	0.440716
Nicotinate and nicotinamide metabolism	3.15385	0.332603
Glycine, serine and threonine metabolism	3.8767	0.303006
Propanoate metabolism	7.43182	0.296141
Pentose phosphate pathway	4.73135	0.296141
Pyrimidine metabolism	12.5586	0.276265
Pantothenate and CoA biosynthesis	2.24706	0.241103
Inositol phosphate metabolism	12.9408	0.184854
Drug metabolism - cytochrome P450	2.59447	0.184854
Taurine and hypotaurine metabolism	2.1068	0.184854
Primary bile acid biosynthesis	0.891131	0.184854
Starch and sucrose metabolism	3.71108	0.176408
Glycerophospholipid metabolism	13.4142	0.12969
Cysteine and methionine metabolism	7.28607	0.12969
Arginine biosynthesis	2.16357	0.12969
Histidine metabolism	0.615485	0.128007
Glutathione metabolism	7.13079	0.120709
Glycolysis or Gluconeogenesis	6.22244	0.120709
Amino sugar and nucleotide sugar metabolism	5.74914	0.0955279
Fructose and mannose metabolism	3.15385	0.0806865
Vitamin B6 metabolism	0.481354	0.0806865
Caffeine metabolism	0	0.0546595
Purine metabolism	27.271	0.0474933
Galactose metabolism	0.444325	0.038005
Tryptophan metabolism	0.24608	0.038005
Alanine, aspartate and glutamate metabolism	5.13463	0.00832214
Steroid hormone biosynthesis	0.18417	0.00572245

## Sheet: Fig. S10B
pathways	gene (-log10P)	meta (-log10P)
Biosynthesis of unsaturated fatty acids	0.611703	2.40562
Pyruvate metabolism	12.427	1.82429
Fatty acid biosynthesis	2.33627	1.31252
Fatty acid elongation	2.17852	1.01143
Glycerolipid metabolism	6.21453	0.96843
Cysteine and methionine metabolism	7.28607	0.750484
Glycosaminoglycan biosynthesis - chondroitin sulfate / dermatan sulfate	2.08521	0.731422
Fatty acid degradation	2.01487	0.731422
D-Arginine and D-ornithine metabolism	0	0.731422
Glycolysis or Gluconeogenesis	6.22244	0.708054
Glycine, serine and threonine metabolism	3.8767	0.708054
Aminoacyl-tRNA biosynthesis	2.85066	0.596828
Porphyrin and chlorophyll metabolism	4.63939	0.576017
Sphingolipid metabolism	3.99166	0.576017
Linoleic acid metabolism	0.305228	0.576017
Glycerophospholipid metabolism	13.4142	0.39463
beta-Alanine metabolism	1.45262	0.39463
Glyoxylate and dicarboxylate metabolism	4.84603	0.393361
Propanoate metabolism	7.43182	0.335208
Alanine, aspartate and glutamate metabolism	5.13463	0.323142
Arginine and proline metabolism	3.78373	0.323142
Butanoate metabolism	3.19818	0.287696
Valine, leucine and isoleucine degradation	2.22299	0.248821
Citrate cycle (TCA cycle)	8.72865	0.216468
Pentose phosphate pathway	4.73135	0.12876
Fructose and mannose metabolism	3.15385	0.100705
Pyrimidine metabolism	12.5586	0.0703257
