# Supplementary material for: Sevoflurane exposure in early life: mitochondrial dysfunction and neurotoxicity in immature rat brains without long-term memory loss
Source: Sci Rep. 2024 Nov 20;14:28747. doi: 10.1038/s41598-024-79150-3 (PMC11579499; doi:10.1038/s41598-024-79150-3)
Supplement: Supplementary file 23 — Supplementary Material 23 [file 41598_2024_79150_MOESM23_ESM.xlsx]

## Sheet: IPA all pathways
Ingenuity Canonical Pathways	-log(p-value)	Ratio	z-score	Molecules
CREB Signaling in Neurons	5.4	0.0722	-5.284	ADCY1,ADCY5,ADCY9,ADGRL1,ADRA1A,CACNA1A,CACNA1B,CACNA1C,CACNA1E,CACNA1G,CACNA1I,CAMK4,CELSR2,CREB3L2,CX3CR1,EDNRB,EGFR,EP300,FGFR3,FZD3,GNAS,GPR161,GPR17,GPR26,GRID2,GRIK3,GRIN2A,GRIN2B,GRM3,GRM5,IGF1R,IRS1,NTRK2,NTRK3,PDGFRA,PDGFRB,PDIA3,POLR2A,PRKAG1,PRKAR2A,PRKCB,PRKD3,SHC3,TAS1R2
Molecular Mechanisms of Cancer	3.61	0.0583	-5.091	ACVR2B,ADCY1,ADCY5,ADCY9,ADGRL1,ADRA1A,APC,APC2,ARHGEF12,ARHGEF17,Bmpr1b,CBL,CDK6,CELSR2,CX3CR1,EDNRB,EP300,FNBP1,FZD3,GNAS,GPR161,GPR17,GPR26,GRM3,GRM5,GSK3B,HDAC4,HIPK2,IL17RD,IL6ST,IRS1,ITGA1,ITGA9,ITGAV,ITGB8,LRP1,LRP6,MAP2K6,MMP17,NF1,NOTCH1,PRKAG1,PRKAR2A,PRKCB,PRKD3,RAPGEF1,RASGRF2,SHC3,SMAD5,TAS1R2
Glutaminergic Receptor Signaling Pathway (Enhanced)	8.42	0.107	-4.802	ADCY1,ADCY5,ADCY9,CACNA1A,CACNA1B,CACNA1C,CACNA1E,CACNA1G,CACNA1I,CAMK4,CREB3L2,DGKD,DGKH,DGKI,GABRB1,GNAS,GRIK3,GRIN2A,GRIN2B,GRM3,GRM5,IRS1,MTOR,PDIA3,PRKAG1,PRKAR2A,PRKCB,PRKD3,RPTOR,SCN8A,SHANK1,SHANK2,SHANK3,SLC1A2,SLC38A1
RHO GTPase cycle	4.7	0.0756	-4.802	ABL2,ABR,ARHGAP26,ARHGAP31,ARHGEF12,ARHGEF17,BCAP31,C1QBP,CDC42BPA,CDC42BPB,CIT,DLG5,DOCK3,FNBP1,GFOD1,ITSN1,KALRN,MYO9A,NISCH,PDE5A,PEAK1,PLXNA1,PLXNB1,PREX1,RAPGEF1,RASGRF2,SH3PXD2A,SPEN,SPTBN1,SRGAP3,TRIO,TXNL1,VAV2,WASF3
S100 Family Signaling Pathway	1.19	0.0453	-4.459	ADGRL1,ADRA1A,CACNA1A,CACNA1B,CACNA1C,CACNA1E,CACNA1G,CACNA1I,CELSR2,COPS5,CREB3L2,CX3CR1,EDNRB,EGFR,FGFR3,FZD3,GPR161,GPR17,GPR26,GRM3,GRM5,GSK3B,IRS1,MAP2K6,MMP17,NTRK2,PDIA3,PRKAG1,PRKAR2A,PRKCB,PRKD3,RYR2,SMAD5,TAS1R2,TRAF3
FAK Signaling	0	0.0326	-4.352	ACVR2B,ADGRL1,ADRA1A,AGO2,APC,ARPC2,ARPC5,CELSR2,COL5A3,CX3CR1,EDNRB,EGFR,FZD3,GPR161,GPR17,GPR26,GRM3,GRM5,GSK3B,IGF1R,IL17RD,IL6ST,IRS1,ITGA1,ITGA9,ITGAV,ITGB8,MTOR,NCOA3,PDGFRA,PDGFRB,PDPK1,SOCS7,TAS1R2
Phagosome Formation	0.883	0.043	-4.271	ADGRL1,ADRA1A,ARPC2,ARPC5,CELSR2,CFL2,CX3CR1,EDNRB,FZD3,GPR161,GPR17,GPR26,GRM3,GRM5,IRS1,ITGA1,ITGA9,ITGAV,ITGB8,MAP2K6,MTOR,MYO10,PI4KA,PRKCB,PRKD3,RAPGEF1,TAS1R2,TLN1,TLN2,VAV2
Estrogen Receptor Signaling	8.83	0.0998	-4.004	ADCY1,ADCY5,ADCY9,CACNA1A,CACNA1B,CACNA1C,CACNA1E,CFL2,CREB3L2,EGFR,EP300,FOXO3,GNAS,GSK3B,IGF1R,IRS1,MED1,MED13,MMP17,MPRIP,MTOR,NCOA2,NCOA3,NDUFB10,NDUFB11,NDUFB5,NDUFV2,NOTCH1,PDIA3,PPARGC1A,Ppp1r12b,PRKAG1,PRKAR2A,PRKCB,PRKD3,RBFOX2,SDHB,SETD7,SHC3,TRRAP,UQCRFS1
PIP3 activates AKT signaling	3.97	0.107	-3.873	EGFR,ERBB3,ERBB4,FGFR3,FOXO3,GSK3B,IRS1,MTOR,PDGFRA,PDGFRB,PDPK1,PHLPP2,RICTOR,STRN,TSC2
Calcium Signaling	3.6	0.0864	-3.873	CACNA1A,CACNA1B,CACNA1C,CACNA1E,CACNA1G,CACNA1I,CAMK4,CREB3L2,EP300,GRIN2A,GRIN2B,HDAC4,MEF2D,MYO10,PRKAG1,PRKAR2A,RCAN3,RYR2,SLC8A1
Synaptogenesis Signaling Pathway	6.14	0.0946	-3.78	ADCY1,ADCY5,ADCY9,ARPC2,ARPC5,CACNA1B,CDH6,CREB3L2,EIF4EBP2,GRIN2A,GRIN2B,GRM3,GRM5,GSK3B,IRS1,ITSN1,KALRN,LRP1,MTOR,NTRK2,PRKAG1,PRKAR2A,RAPGEF1,RELN,SHC3,SYNGAP1,SYT14,Syt7,TLN1,UNC13A
Cardiac Hypertrophy Signaling (Enhanced)	5.52	0.0754	-3.55	ACVR2B,ADCY1,ADCY5,ADCY9,ADRA1A,APEX1,CACNA1A,CACNA1B,CACNA1C,CACNA1E,EDNRB,EP300,FGFR3,FZD3,GNAS,GSK3B,HDAC4,IGF1R,IL17RD,IL6ST,IRS1,ITGA1,ITGA9,ITGAV,ITGB8,MAP2K6,MAP3K13,MAP3K9,MEF2D,MTOR,PDE10A,PDE3B,PDE5A,PDE7B,PDIA3,PRKAG1,PRKAR2A,PRKCB,PRKD3,RYR2,TSC2
Docosahexaenoic Acid (DHA) Signaling	4.6	0.0913	-3.545	ADCY1,ADCY5,ADCY9,CREB3L2,GNAS,GRIN2B,GSK3B,IRS1,KCNMA1,MTOR,NTRK2,PDIA3,PDPK1,PRKAG1,PRKAR2A,PRKCB,PRKD3,RPTOR,SPTB,SPTBN1,SPTBN2,SYT14,Syt7
Extracellular matrix organization	3.51	0.113	-3.464	ADAM12,COL5A3,DAG1,DDR2,ITGA1,ITGA9,ITGAV,LAMA2,LRP4,NCAN,SH3PXD2A,TNR
Generic Transcription Pathway	0	0.028	-3.464	HDAC4,MED1,MED13,NOTCH1,NOTCH2,NOTCH3,NR2C2,NR2E1,RORB,ZNF483,ZNF704,ZNF710
Orexin Signaling Pathway	4.95	0.0958	-3.411	ADCY1,ADCY5,ADCY9,ATP6AP2,CACNA1A,CACNA1B,CACNA1C,CACNA1E,CACNA1G,CACNA1I,GNAS,IRS1,MTOR,PDIA3,PI4KA,PPARGC1A,PRKAG1,PRKAR2A,PRKCB,PRKD3,RPTOR,SLC8A1,SMAD5
Acetylcholine Receptor Signaling Pathway	2.87	0.0816	-3.357	ADCY1,ADCY5,ADCY9,CACNA1A,CACNA1B,CACNA1C,CACNA1E,CACNA1G,CACNA1I,CREB3L2,IRS1,PDIA3,PRKAG1,PRKAR2A,PRKCB,PRKD3
G alpha (12/13) signalling events	4.02	0.138	-3.317	ABR,ADRA1A,ARHGEF12,ARHGEF17,ITSN1,KALRN,PLXNB1,PREX1,RASGRF2,TRIO,VAV2
SNARE Signaling Pathway	2.11	0.0809	-3.317	ADCY1,ADCY5,ADCY9,CACNA1B,MYO10,PRKAG1,PRKAR2A,RIMS1,SYT14,Syt7,UNC13A
Dopamine-DARPP32 Feedback in cAMP Signaling	6.26	0.118	-3.3	ADCY1,ADCY5,ADCY9,CACNA1A,CACNA1B,CACNA1C,CACNA1E,CALY,CAMK4,CREB3L2,GNAS,GRIN2A,GRIN2B,KCNJ10,NOS1,PDIA3,PPP1R14C,PPP2R2C,PRKAG1,PRKAR2A,PRKCB,PRKD3
Breast Cancer Regulation by Stathmin1	1.02	0.0453	-3.266	ADGRL1,ADRA1A,ARHGEF12,ARHGEF17,CAMK4,CDK6,CELSR2,CREB3L2,CX3CR1,EDNRB,FZD3,GPR161,GPR17,GPR26,GRM3,GRM5,IRS1,MTOR,PPP1R14C,PPP2R2C,PRKAG1,PRKAR2A,PRKCB,PRKD3,SHC3,TAS1R2,TUBB4B
Neuropathic Pain Signaling in Dorsal Horn Neurons	4.9	0.136	-3.207	CAMK4,GRIN2A,GRIN2B,GRM3,GRM5,IRS1,KCNQ2,KCNQ3,NTRK2,PDIA3,PRKAG1,PRKAR2A,PRKCB,PRKD3
IL-15 Production	4.03	0.114	-3.207	ABL2,DDR2,EGFR,ERBB3,ERBB4,FER,FGFR3,IGF1R,MAP2K6,NTRK2,NTRK3,PDGFRA,PDGFRB,PEAK1
Myelination Signaling Pathway	6.81	0.0976	-3.182	ACVR2B,APC,Bmpr1b,CREB3L2,DAG1,EGFR,EP300,ERBB3,ERBB4,FGFR3,FZD3,GLI3,GPR17,GSK3B,HDAC4,IGF1R,IRS1,ITGB8,LAMA2,MTOR,NOTCH1,NOTCH2,NTRK2,PDGFRA,PDGFRB,PRKAG1,PRKAR2A,RAPGEF2,RPTOR,SMAD5,TSC1,TSC2
Huntington's Disease Signaling	5.57	0.0944	-3.162	CACNA1B,CREB3L2,EGFR,EP300,GRIN2B,GRM5,HDAC4,HTT,IGF1R,IRS1,MTOR,PDPK1,POLR2A,PRKCB,PRKD3,PSMA2,PSMA4,PSMA5,PSMB1,PSMB2,PSMB3,PSMC2,PSMD12,PSMD4,PSMD6,SDHB,SHC3
L1CAM interactions	5.82	0.136	-3.153	ANK1,ANK2,CSNK2B,EGFR,ITGA1,ITGA9,ITGAV,KCNQ2,KCNQ3,NCAN,NFASC,SCN8A,SPTB,SPTBN1,SPTBN2,TUBB4B,VAV2
Netrin Signaling	3.89	0.0971	-3.153	ARPC2,ARPC5,CACNA1A,CACNA1B,CACNA1C,CACNA1E,CACNA1G,CACNA1I,IRS1,MTOR,NTN1,PRKAG1,PRKAR2A,PRKCB,PRKD3,RYR2,TRIO
Pulmonary Fibrosis Idiopathic Signaling Pathway	2.59	0.0671	-3.13	ACVR2B,COL19A1,COL5A3,EGFR,EIF4EBP2,EP300,FGFR3,FOXO3,FZD3,GSK3B,IL6ST,IRS1,ITGAV,MAP2K6,MMP17,MTOR,NOTCH1,NOTCH2,NOTCH3,PDGFRA,PDGFRB,POLR2A
Oxytocin in Brain Signaling Pathway	2.35	0.0746	-3.051	CACNA1A,CACNA1B,CACNA1C,CACNA1E,CACNA1G,CACNA1I,CREB3L2,EGFR,IRS1,MEF2D,MTOR,PRKCB,PRKD3,PTPN1,SLC12A5
Role of NFAT in Cardiac Hypertrophy	7.63	0.119	-3	ADCY1,ADCY5,ADCY9,CACNA1A,CACNA1B,CACNA1C,CACNA1E,CACNA1G,CACNA1I,CAMK4,EP300,GNAS,GSK3B,HDAC4,IGF1R,IL6ST,IRS1,MAP2K6,MEF2D,PDIA3,PRKAG1,PRKAR2A,PRKCB,PRKD3,RCAN3,SHC3,SLC8A1
White Adipose Tissue Browning Pathway	5.22	0.123	-3	ADCY1,ADCY5,ADCY9,CACNA1A,CACNA1B,CACNA1C,CACNA1E,CACNA1G,CACNA1I,CREB3L2,FGFR3,GNAS,HIF1AN,NDN,PPARGC1A,PRKAG1,PRKAR2A
Neurexins and neuroligins	3.86	0.158	-3	APBA1,DLGAP2,EPB41L2,GRIN2A,GRIN2B,GRM5,SHANK1,SHANK2,SHANK3
Glioma Signaling	2.33	0.0866	-3	CAMK4,CDK6,EGFR,HDAC4,IGF1R,IRS1,MTOR,PDGFRA,PDGFRB,PRKCB,PRKD3
p75 NTR receptor-mediated signalling	2.1	0.09	-3	ABR,ARHGEF12,ARHGEF17,ITSN1,KALRN,PREX1,RASGRF2,TRIO,VAV2
Ribonucleotide Reductase Signaling Pathway	1.12	0.0581	-3	ARID2,CDK6,CREB3L2,EGFR,FOXO3,IRS1,MTOR,PARP14,RPTOR,TNKS
RAR Activation	1.56	0.0534	-2.985	ACVR2B,ADCY1,ADCY5,ADCY9,ADH4,APEX1,ARID2,CREB3L2,CSNK2B,EP300,FNBP1,IRS1,MED1,PDE10A,PDE3B,PDE5A,PDE7B,PDPK1,PPARGC1A,PRKAG1,PRKAR2A,RORB,ZBTB16
Gustation Pathway	4.08	0.0941	-2.982	ABCC9,ADCY1,ADCY5,ADCY9,CACNA1A,CACNA1B,CACNA1C,CACNA1E,CACNA1G,CACNA1I,GABRB1,KCNQ2,KCNQ3,LRRC8B,PDE3B,PRKAG1,PRKAR2A,SCN8A,TAS1R2
Pancreatic Secretion Signaling Pathway	2.94	0.0763	-2.982	ADCY1,ADCY5,ADCY9,ARHGEF12,ARHGEF17,EGFR,GNAS,IRS1,KCNMA1,MTOR,PDIA3,PPP1R14C,PRKAG1,PRKAR2A,PRKCB,PRKD3,RPTOR,RYR2,SLC4A4
Synaptic Long Term Potentiation	4.27	0.114	-2.887	ADCY1,CACNA1C,CAMK4,CREB3L2,EP300,GRIN2A,GRIN2B,GRM3,GRM5,PDIA3,PPP1R14C,PRKAG1,PRKAR2A,PRKCB,PRKD3
G-Protein Coupled Receptor Signaling	3.31	0.0596	-2.846	ADCY1,ADCY5,ADCY9,ADGRL1,ADRA1A,APEX1,ARRB1,CAMK4,CELSR2,CREB3L2,CX3CR1,EDNRB,FOXO3,FZD3,GNAS,GPR161,GPR17,GPR26,GRM3,GRM5,GSK3B,IRS1,KCNQ2,KCNQ3,MAP2K6,MAP3K13,MAP3K9,MEF2D,MTOR,PDE10A,PDE3B,PDE5A,PDE7B,PDPK1,PREX1,PRKAG1,PRKAR2A,PRKCB,RAPGEF1,SHC3,SYNGAP1,TAS1R2
GPCR-Mediated Nutrient Sensing in Enteroendocrine Cells	4.85	0.127	-2.84	ADCY1,ADCY5,ADCY9,CACNA1A,CACNA1B,CACNA1C,CACNA1E,CACNA1G,CACNA1I,GNAS,PDIA3,PRKAG1,PRKAR2A,PRKCB,PRKD3
Cardiac Hypertrophy Signaling	3.89	0.084	-2.837	ADCY1,ADCY5,ADCY9,ADRA1A,CACNA1A,CACNA1B,CACNA1C,CACNA1E,EP300,FNBP1,GNAS,GSK3B,IGF1R,IRS1,MAP2K6,MAP3K13,MAP3K9,MEF2D,MTOR,PDIA3,PRKAG1,PRKAR2A
Adrenergic Receptor Signaling Pathway (Enhanced)	3.66	0.09	-2.828	ADCY1,ADCY5,ADCY9,ADRA1A,ATP6AP2,CACNA1A,CACNA1B,CACNA1C,CACNA1E,CACNA1G,CACNA1I,GNAS,PDIA3,PRKAG1,PRKAR2A,PRKCB,PRKD3,SLC1A2
NCAM signaling for neurite out-growth	2.94	0.131	-2.828	CACNA1C,CACNA1G,CACNA1I,COL5A3,NCAN,SPTB,SPTBN1,SPTBN2
Transport of inorganic cations/anions and amino acids/oligopeptides	1.55	0.0769	-2.828	SLC12A5,SLC1A2,SLC38A1,SLC4A4,SLC4A8,SLC7A2,SLC8A1,SLC9A8
Multiple Sclerosis Signaling Pathway	0.297	0.036	-2.828	GRIN2A,GRIN2B,NCOA3,PARP14,RNF213,SLC8A1,TNKS,UBR2
Mitochondrial biogenesis	4.95	0.172	-2.714	CAMK4,CHD9,CRTC1,HCFC1,MED1,MEF2D,NCOA2,PPARGC1A,PPARGC1B,PRKAG1,SIRT5
eNOS Signaling	1.66	0.0696	-2.714	ADCY1,ADCY5,ADCY9,GNAS,IRS1,NOSIP,PDPK1,PRKAG1,PRKAR2A,PRKCB,PRKD3
G Beta Gamma Signaling	3.81	0.109	-2.673	ADCY1,CACNA1A,CACNA1B,CACNA1C,CACNA1E,CACNA1G,CACNA1I,EGFR,GNAS,PDPK1,PRKAG1,PRKAR2A,PRKCB,PRKD3
NF-κB Signaling	0	0.0245	-2.673	CSNK2B,EGFR,EP300,FGFR3,GSK3B,IGF1R,IRS1,MAP2K6,NTRK2,NTRK3,PDGFRA,PDGFRB,PRKCB,TRAF3
Synaptic Long Term Depression	3.25	0.0859	-2.668	CACNA1A,CACNA1B,CACNA1C,CACNA1E,CACNA1G,CACNA1I,GNAS,GRID2,GRM3,GRM5,IGF1R,NOS1,PDIA3,PPP2R2C,PRKCB,PRKD3,RYR2
Neuregulin Signaling	2.6	0.094	-2.646	EGFR,ERBB3,ERBB4,ITGA1,ITGA9,ITGAV,ITGB8,MTOR,PDPK1,PRKCB,PRKD3
RUNX1 regulates megakaryocyte differentiation and platelet function	2.42	0.121	-2.646	AGO1,AGO3,EP300,KMT2A,KMT2B,TNRC6B,TNRC6C
Circadian Clock	2.38	0.119	-2.646	CHD9,CRTC1,EP300,MED1,MEF2D,NCOA2,PPARGC1A
Semaphorin interactions	2.19	0.109	-2.646	ARHGEF12,GSK3B,ITGA1,PLXNA1,PLXNB1,SEMA6A,TLN1
Gene Silencing by RNA	1.33	0.0737	-2.646	AGO1,AGO2,AGO3,NUP210,POLR2A,TNRC6B,TNRC6C
Potassium Channels	1.18	0.068	-2.646	ABCC9,KCNA2,KCNB1,KCNJ10,KCNMA1,KCNQ2,KCNQ3
Signaling by VEGF	1.09	0.0648	-2.646	ITGAV,MTOR,PDPK1,PRKCB,RICTOR,VAV2,WASF3
Aryl Hydrocarbon Receptor Signaling	0.993	0.0566	-2.646	CDK6,EP300,GSTK1,GSTM5,MED1,NCOA2,NCOA3,NFIC,PTGES3
G alpha (q) signalling events	0.394	0.04	-2.646	ADRA1A,EDNRB,GHRL,GPR17,GRM5,KALRN,TRIO
Leukocyte Extravasation Signaling	0.288	0.0359	-2.646	FER,IRS1,MMP17,PRKCB,PRKD3,TIMP1,VAV2
Hepatic Cholestasis	0	0.0314	-2.646	ADCY1,ADCY5,ADCY9,PRKAG1,PRKAR2A,PRKCB,PRKD3
IL-4 Signaling	0	0.0121	-2.646	COL19A1,COL5A3,CREB3L2,IRS1,MTOR,RICTOR,RPTOR
Nitric Oxide Signaling in the Cardiovascular System	2.96	0.0984	-2.53	CACNA1A,CACNA1B,CACNA1C,CACNA1E,IRS1,PDE3B,PDE5A,PRKAG1,PRKAR2A,PRKCB,PRKD3,RYR2
CDK5 Signaling	2.66	0.0957	-2.53	ADCY1,ADCY5,ADCY9,CACNA1A,GNAS,LAMA2,NTRK2,PPP1R14C,PPP2R2C,PRKAG1,PRKAR2A
ERK/MAPK Signaling	2.42	0.0737	-2.53	CREB3L2,IRS1,ITGA1,ITGA9,ITGAV,ITGB8,KSR1,PPP1R14C,PPP2R2C,PRKAG1,PRKAR2A,PRKCB,RAPGEF1,TLN1,TLN2,YWHAH
TR/RXR Activation	2.25	0.0846	-2.53	ACACA,CAMK4,EP300,IRS1,KLF9,MED1,MTOR,NCOA2,NCOA3,PDE3B,PPARGC1A
Cardiac β-adrenergic Signaling	4.78	0.106	-2.5	ADCY1,ADCY5,ADCY9,APEX1,CACNA1A,CACNA1B,CACNA1C,CACNA1E,GNAS,PDE10A,PDE3B,PDE5A,PDE7B,PPP1R14C,PPP2R2C,PRKAG1,PRKAR2A,RYR2,SLC8A1
Oxytocin Signaling Pathway	1.98	0.0634	-2.5	ABCC9,ARRB1,CACNA1A,CACNA1B,CACNA1C,CACNA1E,CREB3L2,EGFR,GSK3B,IRS1,MPRIP,MYO10,Ppp1r12b,PRKAG1,PRKAR2A,PRKCB,PRKD3,SHC3
Androgen Signaling	2.64	0.0828	-2.496	CACNA1A,CACNA1B,CACNA1C,CACNA1E,CACNA1G,CACNA1I,EP300,GNAS,NCOA2,POLR2A,PRKAG1,PRKAR2A,PRKCB,PRKD3
Protein Sorting Signaling Pathway	2.03	0.073	-2.496	ADCY1,ADCY5,ADCY9,AP4E1,ARFGEF2,ATP8A2,GNAS,PI4K2A,PRKAG1,PRKAR2A,RER1,SNX29,TMED8
Smooth Muscle Contraction	2.46	0.14	-2.449	CACNA1G,CACNA1I,ITGA1,PDE5A,SORBS1,TLN1
Signaling by NOTCH3	2.13	0.12	-2.449	EGFR,EP300,MIB1,NEURL1B,NOTCH1,NOTCH3
HGF Signaling	1.74	0.0746	-2.449	IRS1,ITGA1,ITGA9,ITGAV,ITGB8,MAP3K13,MAP3K9,PRKCB,PRKD3,RAPGEF1
Renin-Angiotensin Signaling	1.56	0.0732	-2.449	ADCY1,ADCY5,ADCY9,IRS1,PRKAG1,PRKAR2A,PRKCB,PRKD3,SHC3
Ovarian Cancer Signaling	1.28	0.0625	-2.449	APC,ARRB1,EGFR,FZD3,GSK3B,HDAC4,IRS1,MTOR,PRKAG1,PRKAR2A
Signaling by NOTCH1	1.27	0.0769	-2.449	ARRB1,EP300,HDAC4,MIB1,NEURL1B,NOTCH1
Signaling by MET	1.25	0.0759	-2.449	CBL,COL5A3,LAMA2,PTPN1,RAPGEF1,TNS3
Class A/1 (Rhodopsin-like receptors)	0	0.0189	-2.449	ADRA1A,APLN,CX3CR1,EDNRB,GHRL,GPR17
Autism Signaling Pathway	5.86	0.0935	-2.414	APC,ATP7B,CACNA1A,CACNA1B,CACNA1C,CACNA1E,EP300,FZD3,GRIN2A,GRIN2B,GRM3,GRM5,GSK3B,IGF1R,IRS1,LRP6,MECP2,MTHFR,MTOR,NF1,NOS1,NTRK2,PRKAG1,PRKAR2A,RELN,RPTOR,SHANK3,TSC1,TSC2
STAT3 Pathway	2.13	0.0815	-2.333	EGFR,FGFR3,IGF1R,IL17RD,IL6ST,MAP3K9,NTRK2,NTRK3,PDGFRA,PDGFRB,SOCS7
GP6 Signaling Pathway	1.84	0.0775	-2.333	COL19A1,COL5A3,GSK3B,IRS1,LAMA2,PDPK1,PRKCB,PRKD3,TLN1,VAV2
P2Y Purigenic Receptor Signaling Pathway	1.72	0.0741	-2.333	ADCY1,ADCY5,ADCY9,CREB3L2,IRS1,PDIA3,PRKAG1,PRKAR2A,PRKCB,PRKD3
Superpathway of Inositol Phosphate Compounds	1.43	0.0591	-2.333	G6PC3,INPPL1,IRS1,NUDT5,PI4K2A,PI4KA,PPFIA1,PPP1R14C,PPP1R16B,PPP2R2C,PTPN1,SSH1,SSH2,TNS3
G alpha (i) signalling events	0.265	0.0347	-2.333	ADCY1,ADCY5,ADCY9,APLN,CX3CR1,GNAS,GPR17,GRM3,TAS1R2
Systemic Lupus Erythematosus in T Cell Signaling Pathway	0	0.0155	-2.333	CAMK4,CBL,CREB3L2,FNBP1,IRS1,MAP2K6,MTOR,NOS1,PPP2R2C,RPTOR
Intra-Golgi and retrograde Golgi-to-ER traffic	2.31	0.0739	-2.324	ACTR10,CUX1,DCTN6,DYNC1H1,GBF1,KIF13B,KIF1A,KIF1B,KIF21B,KIF26A,KIF26B,MAN1A2,MAN2A2,RIC1,TUBB4B
Colorectal Cancer Metastasis Signaling	1.83	0.0623	-2.324	ADCY1,ADCY5,ADCY9,APC,ARRB1,EGFR,FNBP1,FZD3,GNAS,GSK3B,IL6ST,IRS1,LRP1,LRP6,MMP17,PRKAG1,PRKAR2A
GNRH Signaling	4.42	0.0995	-2.309	ADCY1,ADCY5,ADCY9,CACNA1A,CACNA1B,CACNA1C,CACNA1E,CACNA1G,CACNA1I,CREB3L2,EGFR,GNAS,MAP2K6,MAP3K13,MAP3K9,PRKAG1,PRKAR2A,PRKCB,PRKD3
Pulmonary Healing Signaling Pathway	1.35	0.0603	-2.309	CFL2,EGFR,EP300,FZD3,MMP17,NOTCH1,NOTCH2,NOTCH3,PRKAG1,PRKCB,PRKD3,SMAD5
Apelin Liver Signaling Pathway	2.68	0.185	-2.236	APLN,COL5A3,GSK3B,IRS1,PDGFRB
MTOR signalling	2.6	0.179	-2.236	EIF4G1,MTOR,RPTOR,TSC1,TSC2
Energy dependent regulation of mTOR by LKB1-AMPK	2.53	0.172	-2.236	MTOR,PRKAG1,RPTOR,TSC1,TSC2
Dopamine Receptor Signaling	2.19	0.1	-2.236	ADCY1,ADCY5,ADCY9,CALY,PPP1R14C,PPP2R2C,PRKAG1,PRKAR2A
DAG and IP3 signaling	1.88	0.122	-2.236	ADCY1,ADCY5,ADCY9,CAMK4,PRKAR2A
UVB-Induced MAPK Signaling	1.41	0.0926	-2.236	EGFR,IRS1,MTOR,PRKCB,PRKD3
GABA receptor activation	1.25	0.0833	-2.236	ADCY1,ADCY5,ADCY9,GABRB1,KCNJ10
ERBB4 Signaling	1.02	0.0714	-2.236	ERBB4,IRS1,PDPK1,PRKCB,PRKD3
Extra-nuclear estrogen signaling	0.964	0.0685	-2.236	EGFR,FOXO3,IGF1R,PDPK1,STRN
Granzyme A Signaling	0.927	0.0667	-2.236	APEX1,NDUFB10,NDUFB11,NDUFB5,NDUFV2
NGF Signaling	0.882	0.0574	-2.236	CREB3L2,IRS1,MAP3K13,MAP3K9,PDPK1,SHC3,TRIO
PI Metabolism	0.81	0.061	-2.236	INPP4A,INPPL1,PI4K2A,PI4KA,SBF1
Integrin cell surface interactions	0.765	0.0588	-2.236	COL5A3,ITGA1,ITGA9,ITGAV,ITGB8
Opioid Signalling	0.696	0.0556	-2.236	ADCY1,ADCY5,ADCY9,CAMK4,PRKAR2A
Mitotic Prophase	0.544	0.0485	-2.236	LPIN1,NEK9,NUMA1,NUP210,PRKCB
Macrophage Alternative Activation Signaling Pathway	0	0.0263	-2.236	CREB3L2,IRS1,MTOR,PPARGC1A,RPTOR
IL-33 Signaling Pathway	0	0.0321	-2.236	CREB3L2,IRS1,LPIN1,MTOR,PRKAG1,PRKAR2A
Human Embryonic Stem Cell Pluripotency	3.58	0.0887	-2.183	ACVR2B,APC,APC2,Bmpr1b,FGFR3,FZD3,GSK3B,IRS1,LIFR,MAP2K6,NTRK2,NTRK3,PDGFRA,PDGFRB,PDPK1,PRKCB,PRKD3,SMAD5
Opioid Signaling Pathway	4.79	0.0893	-2.132	ADCY1,ADCY5,ADCY9,ARRB1,CACNA1A,CACNA1B,CACNA1C,CACNA1E,CACNA1G,CACNA1I,CAMK4,CREB3L2,EP300,GNAS,GRIN2A,GRIN2B,GSK3B,MAP2K6,NOS1,PRKAG1,PRKAR2A,PRKCB,PRKD3,RYR2,SLC12A5
RAF/MAP kinase cascade	9.17	0.122	-2.121	ARRB1,EGFR,ERBB3,ERBB4,FGFR3,GRIN2B,IL17RD,IRS1,KSR1,KSR2,LRRC7,NF1,PDGFRA,PDGFRB,PSMA2,PSMA4,PSMA5,PSMB1,PSMB2,PSMB3,PSMC2,PSMD12,PSMD4,PSMD6,RAPGEF2,RASGRF2,SHC3,SPTB,SPTBN1,SPTBN2,SYNGAP1,TLN1
α-Adrenergic Signaling	3.99	0.119	-2.121	ADCY1,ADCY5,ADCY9,ADRA1A,CAMK4,GNAS,PHKA2,PHKB,PRKAG1,PRKAR2A,PRKCB,PRKD3,SLC8A1
Activation of NMDA receptors and postsynaptic events	3.83	0.131	-2.121	ADCY1,CAMK4,ERBB4,GRIN2A,GRIN2B,LRRC7,PDPK1,PRKAG1,PRKAR2A,RASGRF2,TUBB4B
Amyotrophic Lateral Sclerosis Signaling	3.09	0.102	-2.121	CACNA1A,CACNA1B,CACNA1C,CACNA1E,GRID2,GRIK3,GRIN2A,GRIN2B,IRS1,NOS1,SLC1A2,SSR4
Melanocyte Development and Pigmentation Signaling	2.1	0.09	-2.121	ADCY1,ADCY5,ADCY9,CREB3L2,EP300,GNAS,IRS1,PRKAG1,PRKAR2A
Transcriptional regulation of white adipocyte differentiation	2.07	0.0952	-2.121	CHD9,EP300,MED1,MED13,MED19,NCOA2,NCOA3,PPARGC1A
Integration of energy metabolism	2.02	0.0874	-2.121	ADCY1,ADCY5,ADCY9,CACNA1A,CACNA1C,CACNA1E,GNAS,KCNB1,PRKAR2A
3-phosphoinositide Biosynthesis	1.84	0.067	-2.121	G6PC3,INPPL1,IRS1,NUDT5,PI4K2A,PI4KA,PPFIA1,PPP1R14C,PPP1R16B,PPP2R2C,PTPN1,SSH1,SSH2,TNS3
Regulation of lipid metabolism by PPARalpha	1.65	0.0756	-2.121	CHD9,EP300,MED1,MED13,MED19,NCOA2,NCOA3,PPARGC1A,PPARGC1B
ROBO SLIT Signaling Pathway	1.13	0.063	-2.121	ARPC2,ARPC5,GSK3B,NTN1,PLXNA1,PRKAG1,PRKAR2A,SLIT1
G alpha (s) signalling events	0.882	0.0552	-2.121	ADCY1,ADCY5,ADCY9,ARRB1,GNAS,PDE10A,PDE3B,PDE7B
Gαq Signaling	0.608	0.0465	-2.121	ADRA1A,FNBP1,GNAS,GRM5,GSK3B,IRS1,PRKCB,PRKD3
Production of Nitric Oxide and Reactive Oxygen Species in Macrophages	0.452	0.0415	-2.121	FNBP1,IRS1,MAP3K13,MAP3K9,PPP1R14C,PPP2R2C,PRKCB,PRKD3
IL-8 Signaling	0.344	0.0377	-2.121	EGFR,FNBP1,GNAS,IRS1,ITGAV,MTOR,PRKCB,PRKD3
Neuroinflammation Signaling Pathway	0	0.0345	-2.121	ACVR2B,BIRC6,CREB3L2,CX3CR1,GABRB1,GRIN2A,GRIN2B,GSK3B,IRS1,SLC1A2,TRAF3
Adipogenesis pathway	2.04	0.0791	-2.111	ACVR2B,Bmpr1b,DGKD,FGFR3,FZD3,HDAC4,KAT6A,KMT2B,LPIN1,SAP18,SMAD5
Phospholipase C Signaling	0	0.0178	-2.111	ADCY1,ADCY5,ADCY9,ARHGEF12,ARHGEF17,CAMK4,CREB3L2,EP300,FNBP1,GNAS,HDAC4,ITGA1,ITGA9,ITGAV,ITGB8,MEF2D,MPRIP,Ppp1r12b,PRKCB,PRKD3
Pre-NOTCH Expression and Processing	2.91	0.118	-2	AGO1,AGO2,AGO3,EP300,NOTCH1,NOTCH2,NOTCH3,TNRC6B,TNRC6C
Glutamate Receptor Signaling	2.71	0.121	-2	GRID2,GRIK3,GRIN2A,GRIN2B,GRM3,GRM5,SLC1A2,SLC38A1
RORA activates gene expression	2.53	0.222	-2	CHD9,EP300,MED1,NCOA2
Effects of PIP2 hydrolysis	1.88	0.148	-2	DGKD,DGKH,DGKI,MGLL
Signaling by NOTCH2	1.54	0.118	-2	EP300,MIB1,NEURL1B,NOTCH2
Regulation of TP53 Expression and Degradation	1.35	0.103	-2	MTOR,PDPK1,RICTOR,USP2
Neurotransmitter release cycle	1.31	0.1	-2	APBA1,PPFIA1,RIMS1,SLC1A2
Activation of gene expression by SREBF (SREBP)	1.28	0.0976	-2	CHD9,GPAM,MED1,NCOA2
PI3K Cascade	1.19	0.0909	-2	FGFR3,IRS1,PDE3B,PDPK1
Netrin-1 signaling	1.03	0.08	-2	MYO10,NTN1,SLIT1,TRIO
Signaling by PDGF	0.851	0.069	-2	COL5A3,PDGFRA,PDGFRB,RAPGEF1
Signaling by ERBB4	0.832	0.0678	-2	EGFR,ERBB3,ERBB4,GABRB1
CNTF Signaling	0.832	0.0678	-2	IL6ST,IRS1,LIFR,MTOR
FLT3 Signaling in Hematopoietic Progenitor Cells	0.78	0.0595	-2	CBL,CREB3L2,IRS1,MTOR,PDPK1
Sensory processing of sound by inner hair cells of the cochlea	0.664	0.058	-2	BSN,KCNMA1,PCDH15,SPTBN1
ISG15 antiviral mechanism	0.636	0.0563	-2	EIF4G1,FLNB,NUP210,TRIM25
Small Cell Lung Cancer Signaling	0.598	0.051	-2	CDK6,HDAC4,IRS1,NOS1,TRAF3
Glioma Invasiveness Signaling	0.582	0.0533	-2	FNBP1,IRS1,ITGAV,TIMP1
Glycosaminoglycan metabolism	0.522	0.05	-2	CSPG4,GPC6,NCAN,NDST1
NF-κB Activation by Viruses	0.522	0.05	-2	IRS1,ITGAV,PRKCB,PRKD3
Signaling by NTRK1 (TRKA)	0.511	0.0494	-2	IRS1,NTRK2,RAPGEF1,SHC3
IL-3 Signaling	0.511	0.0494	-2	IRS1,PRKCB,PRKD3,RAPGEF1
Cell junction organization	0.403	0.0435	-2	CDH6,PLEC,SDK1,SDK2
NUR77 Signaling in T Lymphocytes	0	0.0078	-2	EP300,MEF2D,PRKCB,PRKD3
PKCθ Signaling in T Lymphocytes	0	0.0179	-2	CACNA1A,CACNA1B,CACNA1C,CACNA1E,CACNA1G,CACNA1I,IRS1,MAP3K13,MAP3K9,VAV2
Dilated Cardiomyopathy Signaling Pathway	6.59	0.133		ABCC9,ADCY1,ADCY5,ADCY9,CACNA1A,CACNA1B,CACNA1C,CACNA1E,CACNA1G,CACNA1I,CAMK4,DAG1,GNAS,GSK3B,KDM5A,MTOR,MYO10,PRKAG1,PRKAR2A,RYR2
AMPK Signaling	2.32	0.0702		ACACA,ADRA1A,ARID2,CREB3L2,EP300,FOXO3,GNAS,IRS1,MTOR,PHLPP2,PPARGC1A,PPP2R2C,PRKAG1,PRKAR2A,RPTOR,TSC1,TSC2
cAMP-mediated signaling	1.44	0.0593		ADCY1,ADCY5,ADCY9,APEX1,CAMK4,CREB3L2,GNAS,GPR17,GRM3,PDE10A,PDE3B,PDE5A,PDE7B,PRKAR2A
ERBB Signaling	2.78	0.105		EGFR,ERBB3,ERBB4,GSK3B,IRS1,MAP2K6,MTOR,PDPK1,PRKCB,PRKD3
Clathrin-mediated endocytosis	1.82	0.0769		ARPC2,ARPC5,ARRB1,CBL,EGFR,FNBP1,GAPVD1,ITSN1,SGIP1,STON2
Kinesins	2.3	0.115		KIF13B,KIF1A,KIF1B,KIF21B,KIF26A,KIF26B,TUBB4B
Relaxin Signaling	2.06	0.0764		ADCY1,ADCY5,ADCY9,APEX1,GNAS,IRS1,PDE10A,PDE3B,PDE5A,PDE7B,PRKAG1,PRKAR2A
GPCR-Mediated Integration of Enteroendocrine Signaling Exemplified by an L Cell	1.82	0.0933		ADCY1,ADCY5,ADCY9,GNAS,PDIA3,PRKAG1,PRKAR2A
Mouse Embryonic Stem Cell Pluripotency	1.51	0.0755		APC,APC2,FZD3,GSK3B,IL6ST,IRS1,LIFR,SMAD5
RAB GEFs exchange GTP for GDP on RABs	1.46	0.0787		DENND4C,DENND5B,GAPVD1,MADD,RIC1,SBF1,TRAPPC2
PDGF Signaling	1.46	0.0787		ABL2,CSNK2B,INPPL1,IRS1,PDGFRA,PDGFRB,PRKCB
3-phosphoinositide Degradation	1.45	0.0625		G6PC3,INPP4A,INPPL1,NUDT5,PPFIA1,PPP1R14C,PPP1R16B,PPP2R2C,PTPN1,SSH1,SSH2,TNS3
Cargo recognition for clathrin-mediated endocytosis	1.11	0.0654		ARRB1,CBL,COPS5,EGFR,ITSN1,SGIP1,STON2
O-linked glycosylation	1.04	0.0631		ADAMTS12,ADAMTS17,B3GLCT,C1GALT1C1,DAG1,GALNT10,SEMA5B
Signaling by Rho Family GTPases	1.89	0.0632		ARHGEF12,ARHGEF17,ARPC2,ARPC5,CDH6,CFL2,CIT,FNBP1,GNAS,IRS1,ITGA1,ITGA9,ITGAV,ITGB8,MAP3K9,PI4KA,WASF3
Sertoli Cell-Sertoli Cell Junction Signaling	1.07	0.0531		CDH6,CREB3L2,EGFR,IRS1,LAMA2,MAP3K13,MAP3K9,SORBS1,SPTB,SPTBN1,SPTBN2,TIMP1,TUBB4B
DNA Methylation and Transcriptional Repression Signaling	3.24	0.112		CDK6,CDK9,CHD5,DNMT3A,MECP2,SAP18,TEAD1,TET1,TET2,TET3,ZEB1
Gαs Signaling	1.91	0.0794		ADCY1,ADCY5,ADCY9,ADD2,CREB3L2,GNAS,PRKAG1,PRKAR2A,RAPGEF2,RYR2
Transcriptional Regulatory Network in Embryonic Stem Cells	1.21	0.0606		ACVR2B,FGFR3,FZD3,GSK3B,IGF1R,IL6ST,IRS1,KAT6A,LIFR,SMAD5
Regulation of the Epithelial Mesenchymal Transition by Growth Factors Pathway	1.12	0.0567		EGFR,FGFR3,GSK3B,IRS1,MAP2K6,MTOR,PDGFRA,PDGFRB,SHC3,SMURF1,ZEB1
BMP signaling pathway	1.41	0.0769		ACVR2B,Bmpr1b,CAMK4,PRKAG1,PRKAR2A,SMAD5,SMURF1
Aldosterone Signaling in Epithelial Cells	1.4	0.0632		ABCC9,DNAJB11,DNAJC7,DNAJC8,IRS1,KCNMA1,PDIA3,PDPK1,PI4KA,PRKCB,PRKD3
Apelin Cardiomyocyte Signaling Pathway	1.21	0.0693		APLN,IRS1,PDIA3,PRKCB,PRKD3,SLC8A1,SLC9A8
Platelet homeostasis	1.11	0.0698		GNAS,KCNMA1,NOS1,PDE10A,PDE5A,SLC8A1
Sphingolipid metabolism	1.09	0.069		B3GALNT1,CERS4,ESYT2,HYAL1,PRKD3,SPTLC2
Cholecystokinin/Gastrin-mediated Signaling	0.636	0.0504		EGFR,FNBP1,MAP2K6,MEF2D,PRKCB,PRKD3
Natural Killer Cell Signaling	0.266	0.035		CFL2,COL5A3,IRS1,MAP3K13,MAP3K9,MTOR,VAV2
Pathogen Induced Cytokine Storm Signaling Pathway	0	0.0162		ADRA1A,COL19A1,COL5A3,IL6ST,LYST,RYR2
TEC Kinase Signaling	0	0.0172		FNBP1,GNAS,IRS1,ITGA1,ITGA9,ITGAV,ITGB8,PRKCB,PRKD3,VAV2
Hepatic Fibrosis Signaling Pathway	4.08	0.0731		ACVR2B,APC,APC2,CACNA1A,CACNA1B,CACNA1C,CACNA1E,COL5A3,CREB3L2,FNBP1,FZD3,GLI3,GSK3B,IRS1,ITGA1,ITGA9,ITGAV,ITGB8,KLF9,LRP1,LRP6,MAP2K6,MTOR,PDGFRA,PDGFRB,PRKAG1,PRKAR2A,PRKCB,PRKD3,SDHB,TIMP1
Neurovascular Coupling Signaling Pathway	3.31	0.0819		CACNA1A,CACNA1B,CACNA1C,CACNA1E,CACNA1G,CACNA1I,GABRB1,GRIN2A,GRIN2B,GRM5,KCNJ10,KCNMA1,MPRIP,NOS1,Ppp1r12b,PRKAG1,PRKAR2A,RYR2,SLC1A2
ID1 Signaling Pathway	1.29	0.0591		ACVR2B,EGFR,EP300,FGFR3,FOXO3,GSK3B,IGF1R,IRS1,LIFR,PARK7,PLXNB1,SMAD5
Senescence Pathway	1.75	0.0598		ACVR2B,ASXL2,CACNA1A,CACNA1B,CACNA1C,CACNA1E,CDK6,DHCR24,EP300,EP400,FOXO3,HIPK2,IRS1,MAP2K6,MTOR,NF1,PPP2R2C,SMAD5
Chronic Myeloid Leukemia Signaling	1.73	0.0607		ADAR,CDK6,FOXO3,FZD3,GLI3,GSK3B,HDAC4,IRS1,LIG3,MTOR,NOTCH1,NOTCH2,NOTCH3,PCBP2,PDIA3,PRKAG1,RPTOR
Cardiac conduction	1.43	0.0692		ABCC9,ATP1B3,CACNA1C,CLIC2,HIPK2,NOS1,RYR2,SCN8A,SLC8A1
Role of Tissue Factor in Cancer	0.523	0.0431		ACVR2B,ARRB1,CFL2,EGFR,IRS1,ITGAV,MAP2K6,MTOR,ZEB1
Ion channel transport	0.521	0.0437		ATP11A,ATP1B3,ATP7B,ATP8A2,CLCN7,CLIC2,RYR2,WNK2
Integrin Signaling	2.11	0.0701		ARHGAP26,ARPC2,ARPC5,FNBP1,GSK3B,IRS1,ITGA1,ITGA9,ITGAV,ITGB8,MPRIP,Ppp1r12b,RAPGEF1,TLN1,TLN2
Adrenomedullin signaling pathway	1.63	0.0647		ADCY1,ADCY5,ADCY9,GNAS,GSK3B,IRS1,KCNQ2,KCNQ3,MAP2K6,PDIA3,PRKAG1,PRKAR2A,SHC3
HER-2 Signaling in Breast Cancer	1.54	0.0611		COX6B1,Cox6c,EGFR,ERBB3,FOXO3,GSK3B,IRS1,ITGB8,MTOR,PRKCB,PRKD3,RPTOR,TSC1,TSC2
NAFLD Signaling Pathway	1.29	0.0575		ACACA,FOXO3,G6PC3,GPAM,GSK3B,IRS1,LPIN1,MTOR,PPARGC1A,PPP2R2C,PRKAG1,RPTOR,SOCS7
Vasopressin regulates renal water homeostasis via Aquaporins	1.8	0.116		ADCY1,ADCY5,ADCY9,GNAS,PRKAR2A
Assembly and cell surface presentation of NMDA receptors	1.8	0.116		APBA1,GRIN2A,GRIN2B,LRRC7,TUBB4B
Prolactin Signaling	1.74	0.0833		ABCC9,EP300,IRS1,KCNMA1,PDPK1,PRKCB,PRKD3,SOCS7
GPER1 signaling	1.72	0.111		ADCY1,ADCY5,ADCY9,GNAS,PRKAR2A
tRNA Splicing	1.68	0.109		APEX1,PDE10A,PDE3B,PDE5A,PDE7B
Apelin Pancreas Signaling Pathway	1.64	0.106		APLN,IRS1,PDE3B,PRKAG1,PRKAR2A
XBP1(S) activates chaperone genes	1.61	0.104		CUL7,DDX11,DNAJB11,EXTL3,TLN1
G alpha (z) signalling events	1.61	0.104		ADCY1,ADCY5,ADCY9,GNAS,PRKCB
Signaling by TGF-beta Receptor Complex	1.44	0.0943		CBL,ITGAV,ITGB8,SMURF1,STRAP
Growth Hormone Signaling	1.42	0.0833		IGF1R,IRS1,PDPK1,PRKCB,PRKD3,SOCS7
D-myo-inositol (1,4,5,6)-Tetrakisphosphate Biosynthesis	1.29	0.0608		G6PC3,INPPL1,NUDT5,PPFIA1,PPP1R14C,PPP1R16B,PPP2R2C,PTPN1,SSH1,SSH2,TNS3
D-myo-inositol (3,4,5,6)-tetrakisphosphate Biosynthesis	1.29	0.0608		G6PC3,INPPL1,NUDT5,PPFIA1,PPP1R14C,PPP1R16B,PPP2R2C,PTPN1,SSH1,SSH2,TNS3
D-myo-inositol-5-phosphate Metabolism	1.09	0.0558		G6PC3,INPPL1,NUDT5,PPFIA1,PPP1R14C,PPP1R16B,PPP2R2C,PTPN1,SSH1,SSH2,TNS3
SUMOylation of DNA damage response and repair proteins	0.909	0.0658		HERC2,NUP210,PHC3,SUMO1,WRN
Thyroid Cancer Signaling	0.858	0.0633		GSK3B,IRS1,MTOR,NTRK2,NTRK3
NER (Nucleotide Excision Repair, Enhanced Pathway)	0.696	0.0556		COPS5,EP300,LIG3,POLR2A,TCEA1
Regulation of TP53 Activity through Phosphorylation	0.657	0.0538		CSNK2B,HIPK2,PRKAG1,TOPBP1,WRN
RANK Signaling in Osteoclasts	0.657	0.0538		CBL,IRS1,MAP2K6,MAP3K13,MAP3K9
Glycerophospholipid biosynthesis	0.587	0.0505		CDS2,CSNK2B,GPAM,LPIN1,MGLL
Serotonin Receptor Signaling	5.44	0.0786		ACAT1,ADCY1,ADCY5,ADCY9,ADRA1A,ARFGEF2,ARRB1,CACNA1A,CACNA1B,CACNA1C,CACNA1E,CACNA1G,CACNA1I,COPS5,CREB3L2,FNBP1,FOXO3,G6PC3,GNAS,GSK3B,IRS1,KALRN,KCNQ2,KCNQ3,MAP2K6,MPRIP,MTOR,PDIA3,PPARGC1A,Ppp1r12b,PRKAG1,PRKAR2A,PRKCB,PRKD3,RYR2,SHANK3,TEAD1
Sirtuin Signaling Pathway	3.24	0.0753		APEX1,FOXO3,GABARAP,GABARAPL2,GSK3B,MTOR,NDUFB10,NDUFB11,NDUFB5,NDUFV2,PGAM2,PPARGC1A,PPID,RPTOR,SDHB,SIRT5,TIMM17A,TIMM9,TOMM22,UQCRFS1,VDAC3,WRN
COPI-mediated anterograde transport	2.55	0.098		ACTR10,ANK1,ANK2,DCTN6,DYNC1H1,GBF1,SPTB,SPTBN1,SPTBN2,TUBB4B
MicroRNA Biogenesis Signaling Pathway	1.19	0.0582		ADAR,AGO1,AGO2,AGO3,DNAJA2,EGFR,IRS1,MTOR,POLR2A,PTGES3,SMAD5
mTOR Signaling	4.26	0.0939		EIF3H,EIF4EBP2,EIF4G1,FNBP1,IRS1,MTOR,PDPK1,PPP2R2C,PRKAG1,PRKCB,PRKD3,RICTOR,RPS11,RPS15A,RPS24,RPS27,RPS7,RPTOR,TSC1,TSC2
Reelin Signaling in Neurons	3.43	0.1		ARHGEF12,ARHGEF17,ARPC2,ARPC5,GRIN2A,GRIN2B,GSK3B,IRS1,MAP2K6,MAP3K9,MAPK8IP3,MTOR,RAPGEF1,RELN
Role of Osteoclasts in Rheumatoid Arthritis Signaling Pathway	0.914	0.0484		ADAM12,ADAM23,CAMK4,CBL,COL19A1,COL5A3,CREB3L2,FNBP1,FOXO3,GSK3B,IRS1,MAP2K6,MMP17,PTPN1,SHC3
Insulin Secretion Signaling Pathway	8.6	0.116		ABCC9,ADCY1,ADCY5,ADCY9,AGO1,AGO2,AGO3,CACNA1A,CACNA1B,CACNA1C,CACNA1E,CACNA1G,CACNA1I,CREB3L2,EIF4EBP2,EIF4G1,GNAS,IRS1,KCNB1,MTOR,PDIA3,PRKAG1,PRKAR2A,PRKCB,PRKD3,RYR2,SEC11A,SEC11C,SPCS1,SPCS2,SRP19,SSR4
SUMOylation of transcription cofactors	3.14	0.159		EP300,HIPK2,NCOA2,PARK7,PHC3,PPARGC1A,SUMO1
Signaling by PTK6	2.56	0.127		CBL,EGFR,ERBB3,ERBB4,KHDRBS3,PTPN1,SFPQ
IGF-1 Signaling	1.94	0.0849		CSNK2B,FOXO3,IGF1R,IRS1,PDPK1,PRKAG1,PRKAR2A,SOCS7,YWHAH
Melatonin Signaling	1.91	0.0972		MAP2K6,PDIA3,PRKAG1,PRKAR2A,PRKCB,PRKD3,RORB
NAD Signaling Pathway	1.08	0.0592		GSK3B,IRS1,PARP14,POLR2A,PPARGC1A,PRKAG1,RYR2,SIRT5,TNKS
Fc Epsilon RI Signaling	0.909	0.0583		INPPL1,IRS1,MAP2K6,PDPK1,PRKCB,PRKD3,VAV2
Activin Inhibin Signaling Pathway	0.31	0.0365		ACVR2B,COL5A3,EP300,FOXO3,GSK3B,IRS1,MAP2K6,SMAD5
Wound Healing Signaling Pathway	0	0.0278		ACVR2B,COL19A1,COL5A3,EGFR,LAMA2,MAP2K6,SHC3
Regulation of eIF4 and p70S6K Signaling	5.19	0.109		AGO1,AGO2,AGO3,EIF3H,EIF4EBP2,EIF4G1,IRS1,ITGA1,ITGA9,ITGAV,ITGB8,MTOR,PAIP2,PDPK1,PPP2R2C,RPS11,RPS15A,RPS24,RPS27,RPS7
Factors Promoting Cardiogenesis in Vertebrates	2.58	0.085		ACVR2B,APC,APC2,Bmpr1b,CREB3L2,FZD3,GSK3B,LRP1,LRP6,PDIA3,PRKCB,PRKD3,SMAD5
PFKFB4 Signaling Pathway	2.18	0.122		CREB3L2,GNAS,MAP2K6,NCOA3,PRKAG1,PRKAR2A
Role of NANOG in Mammalian Embryonic Stem Cell Pluripotency	1.91	0.0794		ACVR2B,APC,APC2,Bmpr1b,FZD3,GSK3B,IL6ST,IRS1,LIFR,SMAD5
Xenobiotic Metabolism General Signaling Pathway	1.53	0.069		ABCA2,EP300,GSTK1,GSTM5,IRS1,MAP2K6,MAP3K13,MAP3K9,PRKCB,PRKD3
Ephrin B Signaling	1.42	0.0833		CBL,CFL2,GNAS,ITSN1,KALRN,VAV2
Formation of WDR5-containing histone-modifying complexes	1.25	0.0952		HCFC1,KMT2A,KMT2B,PSIP1
Apelin Muscle Signaling Pathway	1.08	0.0833		APLN,GNAS,PPARGC1A,PRKAG1
Non-Small Cell Lung Cancer Signaling	0.936	0.0625		CDK6,EGFR,FOXO3,HDAC4,IRS1,PDPK1
SUMOylation of chromatin organization proteins	0.891	0.0714		HDAC4,NUP210,PHC3,SUMO1
ATM Signaling	0.875	0.06		CREB3L2,HERC2,PPP2R2C,TOPBP1,TRRAP,ZEB1
Triacylglycerol Degradation	0.851	0.069		AARSD1,ABHD2,MGLL,NDST1
EGF Signaling	0.851	0.069		CSNK2B,EGFR,IRS1,MTOR
Cytoprotection by HMOX1	0.777	0.0645		CHD9,COX6B1,MED1,NCOA2
Telomerase Signaling	0.74	0.0545		EGFR,HDAC4,IRS1,PDPK1,PPP2R2C,PTGES3
Pyridoxal 5'-phosphate Salvage Pathway	0.726	0.0615		CDK6,MAP2K6,MAP3K9,PDXK
CCR3 Signaling in Eosinophils	0.715	0.0515		CFL2,GNAS,IRS1,MPRIP,Ppp1r12b,PRKCB,PRKD3
ERB2-ERBB3 Signaling	0.695	0.0597		ERBB3,GSK3B,IRS1,PDPK1
Mitotic Prometaphase	0.566	0.0443		CLASP1,CSNK2B,DYNC1H1,NEK9,NUMA1,RPS27,TAOK1,TUBB4B,TUBGCP6
Coronavirus Pathogenesis Pathway	0.566	0.0443		EP300,HDAC4,RPS11,RPS15A,RPS24,RPS27,RPS7,TRAF3,TRIM25
DDX58/IFIH1-mediated induction of interferon-alpha/beta	0.534	0.0506		EP300,PCBP2,TRAF3,TRIM25
IL-12 Signaling and Production in Macrophages	0.513	0.0422		COL5A3,DDR2,EP300,IL6ST,IRS1,MAP2K6,MTOR,PRKAG1,PRKCB,PRKD3
LPS-stimulated MAPK Signaling	0.449	0.046		IRS1,MAP2K6,PRKCB,PRKD3
Heparan Sulfate Biosynthesis	0.421	0.0444		AARSD1,EXTL3,NDST1,XYLT1
Th1 Pathway	0.367	0.0403		IRS1,MAP2K6,NOTCH1,NOTCH2,NOTCH3
ISGylation Signaling Pathway	0.286	0.037		CHMP5,EP300,FLNB,TRIM25
DHCR24 Signaling Pathway	0.276	0.036		DHCR24,GSK3B,IRS1,PRKCB,PRKD3
Th2 Pathway	0.276	0.036		ACVR2B,IRS1,NOTCH1,NOTCH2,NOTCH3
Interleukin-4 and Interleukin-13 signaling	0.274	0.0364		FOXO3,NDN,TIMP1,ZEB1
HMGB1 Signaling	0	0.0237		FNBP1,IRS1,KAT6A,MAP2K6
Gα12/13 Signaling	0	0.0296		CDH6,IRS1,MEF2D,VAV2
p70S6K Signaling	0	0.0172		BCAP31,EGFR,IRS1,MTOR,PDIA3,PDPK1,PPP2R2C,PRKCB,PRKD3,YWHAH
IL-6 Signaling	0	0.0305		CSNK2B,IL6ST,IRS1,MAP2K6
T Cell Exhaustion Signaling Pathway	0	0.00879		ACVR2B,IRS1,MGAT5,MTOR,PPP2R2C
Endocannabinoid Developing Neuron Pathway	2.75	0.093		ADCY1,ADCY5,ADCY9,CREB3L2,GSK3B,IRS1,MAP2K6,MGLL,MTOR,PRKAG1,PRKAR2A,RPTOR
Apelin Adipocyte Signaling Pathway	2.37	0.0989		ADCY1,ADCY5,ADCY9,APLN,CLIC2,GSTK1,PPARGC1A,PRKAG1,PRKAR2A
Role of WNT/GSK-3β Signaling in the Pathogenesis of Influenza	1.27	0.0769		APC,APC2,FZD3,GSK3B,NCOA2,NCOA3
Cell Cycle: G1/S Checkpoint Regulation	0.679	0.0588		CDK6,GSK3B,HDAC4,RPL5
Immunogenic Cell Death Signaling Pathway	0.421	0.0444		BCAP31,DAPK3,LRP1,PDIA3
Pyroptosis Signaling Pathway	0.395	0.043		FOXO3,PRKAG1,PRKAR2A,TRAF3
Cachexia Signaling Pathway	4.84	0.0815		ACVR2B,ADCY1,ADCY5,ADCY9,AGO1,AGO2,AGO3,EP300,FOXO3,GNAS,GSK3B,IGF1R,IRS1,LIFR,MTOR,PDE3B,PRKAG1,PRKAR2A,PRKCB,PRKD3,PSMA2,PSMA4,PSMA5,PSMB1,PSMB2,PSMB3,PSMC2,PSMD12,PSMD4,PSMD6
Inhibition of ARE-Mediated mRNA Degradation Pathway	4.27	0.104		AGO1,AGO2,AGO3,PPP2R2C,PRKAG1,PRKAR2A,PSMA2,PSMA4,PSMA5,PSMB1,PSMB2,PSMB3,PSMC2,PSMD12,PSMD4,PSMD6,YWHAH
Transcriptional regulation by RUNX3	6.73	0.167		EP300,FOXO3,HDAC4,NOTCH1,PSMA2,PSMA4,PSMA5,PSMB1,PSMB2,PSMB3,PSMC2,PSMD12,PSMD4,PSMD6,SMURF1,TEAD1
Hedgehog 'on' state	6.62	0.174		ARRB1,GLI3,GPR161,HHIP,PSMA2,PSMA4,PSMA5,PSMB1,PSMB2,PSMB3,PSMC2,PSMD12,PSMD4,PSMD6,SMURF1
Synthesis, secretion, and deacylation of Ghrelin	3.31	0.25		GHRL,SEC11A,SEC11C,SPCS1,SPCS2
Oncogene Induced Senescence	2.23	0.147		AGO1,AGO3,CDK6,TNRC6B,TNRC6C
Sumoylation Pathway	0.544	0.0485		DNMT3A,EP300,FNBP1,SUMO1,ZEB1
PTEN Signaling	5.29	0.119		CBL,CSNK2B,EGFR,FGFR3,FOXO3,GSK3B,IGF1R,INPPL1,ITGA1,ITGA9,ITGAV,ITGB8,NTRK2,NTRK3,PDGFRA,PDGFRB,PDPK1,YWHAH
PI3K/AKT Signaling	2.37	0.075		FOXO3,GSK3B,IL17RD,IL6ST,INPPL1,ITGA1,ITGA9,ITGAV,ITGB8,MTOR,PDPK1,PPP2R2C,TSC1,TSC2,YWHAH
Cell Cycle Checkpoints	2.16	0.0662		CLASP1,DYNC1H1,HERC2,PSMA2,PSMA4,PSMA5,PSMB1,PSMB2,PSMB3,PSMC2,PSMD12,PSMD4,PSMD6,RPS27,TAOK1,TOPBP1,WRN,YWHAH
Protein folding	1.69	0.0816		ARFGEF2,CCT8,CSNK2B,KIF13A,PFDN1,PFDN4,TBCA,TUBB4B
Gαi Signaling	1.26	0.0643		ADCY1,ADCY5,ADCY9,GNAS,GPR17,GRM3,PRKAG1,PRKAR2A,SHC3
Neutrophil degranulation	1.16	0.0483		ACTR10,ARPC5,ATP11A,ATP6AP2,CCT8,CSNK2B,DYNC1H1,FRMPD3,GYG1,ITGAV,LRRC7,NDUFC2,NFASC,PDXK,PGRMC1,PSMA2,PSMA5,PSMB1,PSMC2,PSMD12,PSMD6,TUBB4B,UBR4
Heme signaling	3.02	0.152		CHD9,CRTC1,EP300,MED1,MEF2D,NCOA2,PPARGC1A
NR1H2 and NR1H3-mediated signaling	2.13	0.12		AGO1,AGO2,AGO3,EP300,TNRC6B,TNRC6C
HSP90 chaperone cycle for steroid hormone receptors in the presence of ligand	1.94	0.109		ACTR10,DCTN6,DNAJA2,DYNC1H1,PTGES3,TUBB4B
BEX2 Signaling Pathway	1.19	0.0732		GSK3B,MAP2,MTOR,PPP2R2C,TSC1,TSC2
Endocannabinoid Cancer Inhibition Pathway	2.68	0.0872		ADCY1,ADCY5,ADCY9,CREB3L2,GSK3B,IRS1,MAP2K6,MTOR,NOS1,PRKAG1,PRKAR2A,RPTOR,SPTLC2
Neddylation	3.41	0.0813		AMER1,COMMD1,COPS5,CUL7,DCUN1D5,FBXL18,FBXO22,FBXO41,GAN,PSMA2,PSMA4,PSMA5,PSMB1,PSMB2,PSMB3,PSMC2,PSMD12,PSMD4,PSMD6,ZBTB16
Regulation of RUNX2 expression and activity	7.61	0.205		GSK3B,HIVEP3,PPARGC1A,PPARGC1B,PSMA2,PSMA4,PSMA5,PSMB1,PSMB2,PSMB3,PSMC2,PSMD12,PSMD4,PSMD6,SMURF1
Cellular response to hypoxia	5.79	0.173		EP300,HIF1AN,LIMD1,PSMA2,PSMA4,PSMA5,PSMB1,PSMB2,PSMB3,PSMC2,PSMD12,PSMD4,PSMD6
Signaling by NOTCH4	5.28	0.157		EP300,NOTCH1,NOTCH2,PSMA2,PSMA4,PSMA5,PSMB1,PSMB2,PSMB3,PSMC2,PSMD12,PSMD4,PSMD6
Degradation of beta-catenin by the destruction complex	4.83	0.143		AMER1,APC,GSK3B,PSMA2,PSMA4,PSMA5,PSMB1,PSMB2,PSMB3,PSMC2,PSMD12,PSMD4,PSMD6
PTEN Regulation	8.66	0.153		AGO1,AGO2,AGO3,CSNK2B,MTOR,NR2E1,OTUD3,PHC3,PSMA2,PSMA4,PSMA5,PSMB1,PSMB2,PSMB3,PSMC2,PSMD12,PSMD4,PSMD6,RNF146,RPTOR,TNKS,TNRC6B,TNRC6C
Incretin synthesis, secretion, and inactivation	2	0.16		SEC11A,SEC11C,SPCS1,SPCS2
Transcriptional Regulation by VENTX	1.31	0.1		AGO1,AGO3,TNRC6B,TNRC6C
VDR/RXR Activation	1.27	0.0769		EP300,MED1,NCOA2,NCOA3,PRKCB,PRKD3
Mitotic G2-G2/M phases	4.17	0.0955		CLASP1,DYNC1H1,EP300,FBXL18,FKBPL,LCMT1,LIN37,PSMA2,PSMA4,PSMA5,PSMB1,PSMB2,PSMB3,PSMC2,PSMD12,PSMD4,PSMD6,TUBB4B,TUBGCP6
Processing of Capped Intron-Containing Pre-mRNA	0.388	0.0383		CWC15,DNAJC8,LSM3,LSM8,METTL3,NUP210,PCBP2,POLR2A,SAP18,SLBP,SYF2
KEAP1-NFE2L2 pathway	5.54	0.154		AMER1,CSNK2B,EP300,GSK3B,PSMA2,PSMA4,PSMA5,PSMB1,PSMB2,PSMB3,PSMC2,PSMD12,PSMD4,PSMD6
Transcriptional Regulation by NPAS4	2.17	0.143		AGO1,AGO2,AGO3,TNRC6B,TNRC6C
Necroptosis Signaling Pathway	0	0.0323		PPID,TIMM17A,TIMM9,TOMM22,VDAC3
S Phase	3.75	0.12		GSK3B,LIN37,PSMA2,PSMA4,PSMA5,PSMB1,PSMB2,PSMB3,PSMC2,PSMD12,PSMD4,PSMD6
ABC-family proteins mediated transport	3.71	0.119		ABCA2,ABCC9,PSMA2,PSMA4,PSMA5,PSMB1,PSMB2,PSMB3,PSMC2,PSMD12,PSMD4,PSMD6
C-type lectin receptors (CLRs)	2.33	0.0828		EP300,PDPK1,PSMA2,PSMA4,PSMA5,PSMB1,PSMB2,PSMB3,PSMC2,PSMD12,PSMD4,PSMD6
Fc epsilon receptor (FCERI) signaling	1.26	0.0583		PDPK1,PSMA2,PSMA4,PSMA5,PSMB1,PSMB2,PSMB3,PSMC2,PSMD12,PSMD4,PSMD6,VAV2
EIF2 Signaling	7.47	0.117		AGO1,AGO2,AGO3,EIF3H,EIF4G1,GSK3B,IGF1R,IRS1,PDPK1,RPL12,RPL18A,RPL19,RPL24,RPL26,RPL27,RPL28,RPL3,RPL31,Rpl34 (includes others),RPL35,RPL5,RPL9,RPS11,RPS15A,RPS24,RPS27,RPS7
GABAergic Receptor Signaling Pathway (Enhanced)	4.58	0.115		ABAT,ADCY1,ADCY5,ADCY9,CACNA1A,CACNA1B,CACNA1C,CACNA1E,CACNA1G,CACNA1I,GABRB1,GRIN2A,GRIN2B,PRKAG1,PRKAR2A,SLC12A5
Mitotic Metaphase and Anaphase	2.45	0.0723		CHMP2A,CLASP1,DYNC1H1,PSMA2,PSMA4,PSMA5,PSMB1,PSMB2,PSMB3,PSMC2,PSMD12,PSMD4,PSMD6,RPS27,SUMO1,TAOK1,TUBB4B
TNFR2 non-canonical NF-kB pathway	4.69	0.162		PSMA2,PSMA4,PSMA5,PSMB1,PSMB2,PSMB3,PSMC2,PSMD12,PSMD4,PSMD6,TRAF3
Mitotic G1 phase and G1/S transition	2.7	0.0916		CDK6,LIN37,PSMA2,PSMA4,PSMA5,PSMB1,PSMB2,PSMB3,PSMC2,PSMD12,PSMD4,PSMD6
TCR signaling	2.36	0.0873		PDPK1,PSMA2,PSMA4,PSMA5,PSMB1,PSMB2,PSMB3,PSMC2,PSMD12,PSMD4,PSMD6
Signaling by the B Cell Receptor (BCR)	1.46	0.0647		PRKCB,PSMA2,PSMA4,PSMA5,PSMB1,PSMB2,PSMB3,PSMC2,PSMD12,PSMD4,PSMD6
Mitochondrial translation	1.74	0.0833		DAP3,MRPL23,MRPL44,MRPL9,MRPS18C,MRPS21,MRPS33,MRPS35
Oxidative Phosphorylation	1.39	0.0714		COX6B1,Cox6c,NDUFB10,NDUFB11,NDUFB5,NDUFV2,SDHB,UQCRFS1
Electron transport, ATP synthesis, and heat production by uncoupling proteins	1.11	0.0625		COX6B1,NDUFB10,NDUFB11,NDUFB5,NDUFC2,NDUFV2,SDHB,UQCRFS1
Neutrophil Extracellular Trap Signaling Pathway	0.977	0.0474		COL19A1,COL5A3,IRS1,MAP2K6,MTOR,NDUFB10,NDUFB11,NDUFB5,NDUFV2,PDIA3,PPID,PRKCB,PRKD3,SDHB,TIMM17A,TIMM9,TOMM22,UQCRFS1,VDAC3
Nonsense-Mediated Decay (NMD)	8.46	0.171		EIF4G1,RPL12,RPL18A,RPL19,RPL24,RPL26,RPL27,RPL28,RPL3,RPL31,RPL35,RPL5,RPL9,RPS11,RPS15A,RPS24,RPS27,RPS7,SMG1,SMG7
Regulation of Apoptosis	4.93	0.189		PSMA2,PSMA4,PSMA5,PSMB1,PSMB2,PSMB3,PSMC2,PSMD12,PSMD4,PSMD6
Metabolism of polyamines	4.5	0.169		PSMA2,PSMA4,PSMA5,PSMB1,PSMB2,PSMB3,PSMC2,PSMD12,PSMD4,PSMD6
NIK-->noncanonical NF-kB signaling	4.43	0.167		PSMA2,PSMA4,PSMA5,PSMB1,PSMB2,PSMB3,PSMC2,PSMD12,PSMD4,PSMD6
Hedgehog ligand biogenesis	4.13	0.154		PSMA2,PSMA4,PSMA5,PSMB1,PSMB2,PSMB3,PSMC2,PSMD12,PSMD4,PSMD6
Regulation of mitotic cell cycle	3.03	0.114		PSMA2,PSMA4,PSMA5,PSMB1,PSMB2,PSMB3,PSMC2,PSMD12,PSMD4,PSMD6
DNA Replication Pre-Initiation	2.49	0.0962		PSMA2,PSMA4,PSMA5,PSMB1,PSMB2,PSMB3,PSMC2,PSMD12,PSMD4,PSMD6
Synthesis of DNA	2.07	0.084		PSMA2,PSMA4,PSMA5,PSMB1,PSMB2,PSMB3,PSMC2,PSMD12,PSMD4,PSMD6
Microautophagy Signaling Pathway	3.84	0.1		CHMP2A,CHMP5,COL19A1,COL5A3,PRKAG1,PSMA2,PSMA4,PSMA5,PSMB1,PSMB2,PSMB3,PSMC2,PSMD12,PSMD4,PSMD6,VPS28
Interleukin-1 family signaling	2.3	0.0859		MAP2K6,PSMA2,PSMA4,PSMA5,PSMB1,PSMB2,PSMB3,PSMC2,PSMD12,PSMD4,PSMD6
Eukaryotic Translation Initiation	7.38	0.156		EIF3H,EIF4G1,RPL12,RPL18A,RPL19,RPL24,RPL26,RPL27,RPL28,RPL3,RPL31,RPL35,RPL5,RPL9,RPS11,RPS15A,RPS24,RPS27,RPS7
Eukaryotic Translation Termination	7.66	0.181		RPL12,RPL18A,RPL19,RPL24,RPL26,RPL27,RPL28,RPL3,RPL31,RPL35,RPL5,RPL9,RPS11,RPS15A,RPS24,RPS27,RPS7
Eukaryotic Translation Elongation	7.59	0.179		RPL12,RPL18A,RPL19,RPL24,RPL26,RPL27,RPL28,RPL3,RPL31,RPL35,RPL5,RPL9,RPS11,RPS15A,RPS24,RPS27,RPS7
Response of EIF2AK4 (GCN2) to amino acid deficiency	7.05	0.165		RPL12,RPL18A,RPL19,RPL24,RPL26,RPL27,RPL28,RPL3,RPL31,RPL35,RPL5,RPL9,RPS11,RPS15A,RPS24,RPS27,RPS7
Selenoamino acid metabolism	6.8	0.159		RPL12,RPL18A,RPL19,RPL24,RPL26,RPL27,RPL28,RPL3,RPL31,RPL35,RPL5,RPL9,RPS11,RPS15A,RPS24,RPS27,RPS7
Major pathway of rRNA processing in the nucleolus and cytosol	5.68	0.113		FCF1,IMP3,RPL12,RPL18A,RPL19,RPL24,RPL26,RPL27,RPL28,RPL3,RPL31,RPL35,RPL5,RPL9,RPP30,RPS11,RPS15A,RPS24,RPS27,RPS7,UTP14C
SRP-dependent cotranslational protein targeting to membrane	11.9	0.209		RPL12,RPL18A,RPL19,RPL24,RPL26,RPL27,RPL28,RPL3,RPL31,RPL35,RPL5,RPL9,RPN1,RPS11,RPS15A,RPS24,RPS27,RPS7,SEC11A,SEC11C,SPCS1,SPCS2,SRP19,SSR4
ESR-mediated signaling	5.5	0.136		AGO1,AGO2,AGO3,CCNT1,CDK9,EP300,ERBB4,GPAM,MED1,NCOA2,NCOA3,POLR2A,PPID,PTGES3,TNRC6B,TNRC6C
CLEAR Signaling Pathway	3.79	0.0807		ATP6AP2,CLCN7,CREB3L2,EGFR,EP300,FGFR3,GABARAP,GSK3B,IGF1R,MTOR,NTRK2,NTRK3,PDGFRA,PDGFRB,PPARGC1A,PPP2R2C,PRKAG1,PRKCB,PRKD3,RPTOR,TSC1,TSC2,YWHAH
PPARα/RXRα Activation	3.36	0.0876		ACVR2B,ADCY1,ADCY5,ADCY9,CHD5,EP300,GNAS,IRS1,MAP2K6,MED1,NCOA3,NR2C2,PDIA3,PPARGC1A,PRKAG1,PRKAR2A,PRKCB
RHOA Signaling	2.9	0.0968		ABL2,ARHGEF12,ARPC2,ARPC5,CFL2,CIT,IGF1R,MPRIP,PI4KA,PLXNA1,Ppp1r12b,RAPGEF2
HIPPO signaling	1.53	0.0814		DLG5,NF2,PPP1R14C,PPP2R2C,SMAD5,TEAD1,YWHAH
Xenobiotic Metabolism CAR Signaling Pathway	1.43	0.0622		DNAJC7,EGFR,EP300,GSTK1,GSTM5,MAP2K6,MED1,NDST1,PPARGC1A,PPP2R2C,PRKCB,PRKD3
Basal Cell Carcinoma Signaling	1.42	0.0833		APC,APC2,FZD3,GLI3,GSK3B,HHIP
IL-1 Signaling	1.31	0.0729		ADCY1,ADCY5,ADCY9,GNAS,MAP2K6,PRKAG1,PRKAR2A
Sphingosine-1-phosphate Signaling	1.21	0.0656		ADCY1,ADCY5,ADCY9,FNBP1,IRS1,PDGFRA,PDGFRB,PDIA3
BER (Base Excision Repair) Pathway	1.19	0.0909		APEX1,LIG3,MAP2K6,NF1
Sertoli Cell-Germ Cell Junction Signaling Pathway (Enhanced)	1.15	0.0546		ARPC2,ARPC5,GSK3B,IRS1,LAMA2,MAP2K6,MAP3K13,MAP3K9,PDPK1,PPP2R2C,PRKAG1,PRKAR2A,SORBS1
Nucleotide Excision Repair	0.92	0.0619		COPS5,EP300,LIG3,POLR2A,SUMO1,TCEA1
RNA Polymerase II Transcription	0.835	0.0537		CCNT1,CDK9,LSM11,POLR2A,SLBP,SUPT4H1,SUPT6H,TCEA1
Metabolism of water-soluble vitamins and cofactors	0.832	0.0678		ACACA,COASY,MMADHC,PDXK
Translocation of SLC2A4 (GLUT4) to the plasma membrane	0.636	0.0563		PRKAG1,RALGAPA2,TUBB4B,YWHAH
CXCR4 Signaling	0.625	0.0471		ADCY1,ADCY5,ADCY9,FNBP1,GNAS,IRS1,PRKCB,PRKD3
Chemokine Signaling	0.511	0.0494		CAMK4,MPRIP,Ppp1r12b,PRKCB
fMLP Signaling in Neutrophils	0.503	0.0451		ARPC2,ARPC5,GNAS,IRS1,PRKCB,PRKD3
RNA polymerase II transcribes snRNA genes	0.49	0.0482		CCNT1,CDK9,POLR2A,SUPT4H1
JAK/STAT Signaling	0.479	0.0476		IRS1,MTOR,PTPN1,SOCS7
MSP-RON Signaling in Cancer Cells Pathway	0.433	0.0423		CREB3L2,EGFR,GSK3B,IRS1,MTOR,YWHAH
Response to elevated platelet cytosolic Ca2+	0	0.0303		FAM3C,PRKCB,TIMP1,TLN1
CD28 Signaling in T Helper Cells	0	0.00771		ARPC2,ARPC5,IRS1,PDPK1
CDC42 Signaling	0	0.0243		APC,APC2,ARPC2,ARPC5,CDC42BPA,CFL2,GSK3B,ITGA1,ITGA9,ITGAV,ITGB8,MPRIP,Ppp1r12b,VAV2
TCF dependent signaling in response to WNT	6.34	0.116		AMER1,APC,BCL9L,CCDC88C,CSNK2B,EP300,GSK3B,LRP6,PSMA2,PSMA4,PSMA5,PSMB1,PSMB2,PSMB3,PSMC2,PSMD12,PSMD4,PSMD6,PYGO1,RNF146,SOX6,TNKS,TRRAP
Chaperone Mediated Autophagy Signaling Pathway	0	0.0314		ATP6AP2,BAG1,EP300,HTT,IGF1R,IRS1,MEF2D,MMP17,MTOR,PARK7,PDPK1,PRKAG1,PSMA2,PSMA4,PSMA5,PSMB1,PSMB2,PSMB3,RICTOR,UCHL1
Insulin Receptor Signaling	4.54	0.114		CBL,FOXO3,GSK3B,INPPL1,IRS1,MTOR,PDE3B,PDPK1,PPP1R14C,PRKAG1,PRKAR2A,PTPN1,RAPGEF1,RPTOR,TSC1,TSC2
Xenobiotic Metabolism PXR Signaling Pathway	1.73	0.0667		DNAJC7,EP300,ESD,GSTK1,GSTM5,MED1,NDST1,PPARGC1A,PPP1R14C,PRKAG1,PRKAR2A,PRKCB,PRKD3
Osteoarthritis Pathway	2.43	0.072		CREB3L2,DDR2,FGFR3,FOXO3,FZD3,GLI3,HDAC4,ITGA1,ITGA9,ITGAV,ITGB8,LRP1,MTOR,NOTCH1,PPARGC1A,PRKAG1,SMAD5
ILK Signaling	1.96	0.0693		CFL2,CREB3L2,FLNB,FNBP1,GSK3B,IRS1,ITGB8,MAP2K6,MTOR,MYO10,NACA,PDPK1,PPP2R2C,RICTOR
Role of Osteoblasts in Rheumatoid Arthritis Signaling Pathway	1.32	0.0569		ACVR2B,APC,APC2,Bmpr1b,FZD3,GSK3B,IGF1R,IL6ST,IRS1,LRP1,LRP6,MMP17,SMAD5,SMURF1
HIF1α Signaling	1.19	0.0569		APEX1,CAMK4,COPS5,EP300,HIF1AN,IRS1,MAP2K6,MMP17,MTOR,NAA10,PRKCB,PRKD3
Endothelin-1 Signaling	1.1	0.0561		ADCY1,ADCY5,ADCY9,EDNRB,GNAS,IRS1,NOS1,PDIA3,PRKCB,PRKD3,SHC3
Cilium Assembly	0.581	0.0448		ARL6,CCT8,CLASP1,DYNC1H1,GBF1,PKD1,TTBK2,TTC8,TUBB4B
Transcriptional Regulation by MECP2	6.7	0.206		AGO1,AGO2,AGO3,CAMK4,GRIN2A,GRIN2B,HIPK2,HTT,MECP2,NOTCH1,PTPN1,TNRC6B,TNRC6C
Class I MHC mediated antigen processing and presentation	3.89	0.0747		BCAP31,CUL7,FBXL18,FBXO22,FBXO41,GAN,HERC1,HERC2,PDIA3,PSMA2,PSMA4,PSMA5,PSMB1,PSMB2,PSMB3,PSMC2,PSMD12,PSMD4,PSMD6,RCHY1,RNF213,SAR1B,SMURF1,UBE2O,UBE3B,UBR2,UBR4,ZBTB16
MHC class II antigen presentation	0.831	0.0556		ACTR10,DCTN6,DYNC1H1,KIF26A,SAR1B,SPTBN2,TUBB4B
HOTAIR Regulatory Pathway	0.67	0.0485		AGO1,AGO2,AGO3,ATXN1,EP300,IRS1,KMT2A,MMP17
Deubiquitination	6.81	0.106		APC,ARRB1,ASXL2,EP300,FOXK1,HCFC1,INO80,INO80D,OTUD3,PSMA2,PSMA4,PSMA5,PSMB1,PSMB2,PSMB3,PSMC2,PSMD12,PSMD4,PSMD6,RNF146,TNKS,TRAF3,TRIM25,TRRAP,UCHL1,USP2,USP24,VDAC3
Mitochondrial Dysfunction	4.9	0.0836		ATP1B3,CACNA1A,CACNA1B,CACNA1C,CACNA1E,CACNA1G,CACNA1I,CLIC2,COX6B1,Cox6c,CREB3L2,GSTK1,HTT,IRS1,MTOR,NDUFB10,NDUFB11,NDUFB5,NDUFV2,NOS1,OGDH,PARK7,PPARGC1A,PRKAG1,PRKAR2A,SDHB,TOMM22,UQCRFS1,VDAC3
Cellular response to heat stress	1.71	0.0825		BAG1,DNAJC7,EP300,GSK3B,MTOR,NUP210,PTGES3,RPTOR
Xenobiotic Metabolism AHR Signaling Pathway	1.51	0.0805		EP300,GSTK1,GSTM5,HDAC4,NCOA2,PTGES3,SUMO1
Role of Chondrocytes in Rheumatoid Arthritis Signaling Pathway	0.663	0.0496		FOXO3,IL6ST,LRP1,MMP17,MTOR,PRKAG1,RPTOR
Protein Kinase A Signaling	3.59	0.0706		ADCY1,ADCY5,ADCY9,ADD2,APEX1,CREB3L2,EYA3,FLNB,GLI3,GNAS,GSK3B,NTN1,PDE10A,PDE3B,PDE5A,PDE7B,PDIA3,PHKA2,PHKB,PPP1R14C,PRKAG1,PRKAR2A,PRKCB,PRKD3,PTPN1,Ptpn14,Ptprt,RYR2,YWHAH
Sonic Hedgehog Signaling	2.4	0.161		GLI3,GSK3B,HHIP,PRKAG1,PRKAR2A
RAC Signaling	1.64	0.0719		ANK1,ARPC2,ARPC5,CFL2,IRS1,ITGA1,ITGA9,ITGAV,ITGB8,PI4KA
TP53 Regulates Transcription of DNA Repair Genes	1.02	0.0714		CCNT1,CDK9,POLR2A,SUPT4H1,TCEA1
COPII-mediated vesicle transport	0.983	0.0694		ANKRD52,MCFD2,SAR1B,SEC16A,TRAPPC2
Role of NFAT in Regulation of the Immune Response	0	0.00482		GNAS,GSK3B,IRS1,MEF2D,RCAN3
TBC/RABGAPs	1.76	0.114		GABARAP,GABARAPL2,TBC1D16,TSC1,TSC2
ERK5 Signaling	1.37	0.0811		CREB3L2,EGFR,FOXO3,IL6ST,MEF2D,YWHAH
NRF2-mediated Oxidative Stress Response	1.15	0.0546		DNAJA2,DNAJB11,DNAJC7,DNAJC8,EP300,GSK3B,GSTK1,GSTM5,IRS1,MAP2K6,PRDX1,PRKCB,PRKD3
Regulation of the Epithelial Mesenchymal Transition in Development Pathway	1.09	0.069		APC,FZD3,GLI3,GSK3B,NOTCH1,PYGO1
trans-Golgi Network Vesicle Budding	0.945	0.0676		AP4E1,ARRB1,BLOC1S4,CHMP2A,GBF1
p53 Signaling	0.875	0.06		EP300,GSK3B,HIPK2,IRS1,MED1,TOPBP1
TGF-β Signaling	0.621	0.0521		ACVR2B,EP300,MAP2K6,SMAD5,SMURF1
PPAR Signaling	0.505	0.0467		EP300,MED1,PDGFRA,PDGFRB,PPARGC1A
RHO GTPases Activate Formins	0.276	0.036		CLASP1,DYNC1H1,RPS27,TAOK1,TUBB4B
Acute Phase Response Signaling	0	0.027		IL6ST,MAP2K6,MTOR,PDPK1,SOCS7
FXR/RXR Activation	0	0.0267		G6PC3,GSTK1,GSTM5,PPARGC1A,PRKAG1
PI3K Signaling in B Lymphocytes	0	0.0118		CBL,FOXO3,IRS1,PDIA3,PDPK1,PRKCB,VAV2
Epithelial Adherens Junction Signaling	5.01	0.114		ACVR2B,ARHGEF17,ARPC2,ARPC5,CFL2,EGFR,FER,IGF1R,NF2,NOTCH1,NOTCH2,NOTCH3,PPP2R2C,PRKAG1,RAPGEF1,TNS1,VAV2,YWHAH
Semaphorin Neuronal Repulsive Signaling Pathway	5.25	0.118		ARHGEF12,CFL2,CSPG4,GSK3B,IRS1,ITGA1,ITGA9,ITGAV,ITGB8,MAP2K6,MPRIP,NCAN,PLXNA1,PLXNB1,Ppp1r12b,PRKAG1,PRKAR2A,SEMA6A
Endocannabinoid Neuronal Synapse Pathway	4.78	0.114		ADCY1,ADCY5,ADCY9,CACNA1A,CACNA1B,CACNA1C,CACNA1E,CACNA1G,CACNA1I,GRIN2A,GRIN2B,GRM5,MGLL,PDIA3,PRKAG1,PRKAR2A,RIMS1
Glioblastoma Multiforme Signaling	4.47	0.104		APC,APC2,CDK6,EGFR,FNBP1,FZD3,GSK3B,IGF1R,IRS1,MTOR,NF1,NF2,PDGFRA,PDGFRB,PDIA3,SHC3,TSC1,TSC2
Apelin Endothelial Signaling Pathway	2.38	0.0839		ADCY1,ADCY5,ADCY9,APLN,GNAS,HDAC4,IRS1,MEF2D,MTOR,PRKAG1,PRKCB,PRKD3
RHOGDI Signaling	2	0.0682		ARHGEF12,ARHGEF17,ARPC2,ARPC5,CDH6,CFL2,EP300,FNBP1,GNAS,ITGA1,ITGA9,ITGAV,ITGB8,MYO10,PI4KA
Ephrin Receptor Signaling	2.33	0.0743		ARPC2,ARPC5,CFL2,CREB3L2,GNAS,GRIN2A,GRIN2B,ITGA1,ITGA9,ITGAV,ITGB8,ITSN1,KALRN,RAPGEF1,SORBS1
Hedgehog 'off' state	8.8	0.179		ADCY1,ADCY5,ADCY9,GLI3,GNAS,GPR161,GSK3B,PRKAR2A,PSMA2,PSMA4,PSMA5,PSMB1,PSMB2,PSMB3,PSMC2,PSMD12,PSMD4,PSMD6,TUBB4B,TULP3
MAPK6/MAPK4 signaling	8.65	0.196		AGO1,AGO2,AGO3,FOXO3,KALRN,NCOA3,PSMA2,PSMA4,PSMA5,PSMB1,PSMB2,PSMB3,PSMC2,PSMD12,PSMD4,PSMD6,TNRC6B,TNRC6C
14-3-3-mediated Signaling	1.84	0.0775		CBL,GSK3B,IRS1,PDIA3,PRKCB,PRKD3,TSC1,TSC2,TUBB4B,YWHAH
Beta-catenin independent WNT signaling	1.6	0.0784		AGO1,AGO2,AGO3,FZD3,PRKCB,SMURF1,TNRC6B,TNRC6C
T Cell Receptor Signaling	0	0.0146		CBL,FOXO3,GSK3B,IRS1,MAP2K6,MTOR,RPTOR,SHC3,VAV2
Macroautophagy	2.75	0.123		CHMP2A,GABARAP,GABARAPL2,MTOR,PRKAG1,RPTOR,TSC1,TSC2
Fcγ Receptor-mediated Phagocytosis in Macrophages and Monocytes	1.79	0.0851		ARPC2,ARPC5,CBL,PRKCB,PRKD3,TLN1,TLN2,VAV2
Signaling by ROBO receptors	6.29	0.147		ABL2,CLASP1,DAG1,NTN1,PRKAR2A,PSMA2,PSMA4,PSMA5,PSMB1,PSMB2,PSMB3,PSMC2,PSMD12,PSMD4,PSMD6,SLIT1,SRGAP3
Corticotropin Releasing Hormone Signaling	6.5	0.132		ADCY1,ADCY5,ADCY9,ARPC5,CACNA1A,CACNA1B,CACNA1C,CACNA1E,CACNA1G,CACNA1I,CAMK4,CREB3L2,GLI3,GNAS,MEF2D,NOS1,PRKAG1,PRKAR2A,PRKCB,PRKD3
Autophagy	3.23	0.0829		BIRC6,CREB3L2,DAPK3,EPG5,FOXO3,GABARAP,GABARAPL2,GSK3B,IRS1,MTOR,PI4K2A,PPP2R2C,PRKAG1,PRKAR2A,RPTOR,TRAF3,TSC1,TSC2
TP53 Regulates Metabolic Genes	6.48	0.17		AGO1,AGO2,AGO3,COX6B1,MTOR,PRDX1,PRDX2,PRKAG1,RPTOR,SESN3,TNRC6B,TNRC6C,TSC1,TSC2,YWHAH
Actin Cytoskeleton Signaling	3.44	0.0816		APC,APC2,ARHGEF12,ARPC2,ARPC5,CFL2,IRS1,ITGA1,ITGA9,ITGAV,ITGB8,MPRIP,MYO10,Ppp1r12b,SSH1,SSH2,TLN1,TLN2,TRIO,VAV2
Regulation of Actin-based Motility by Rho	2.18	0.087		ARPC2,ARPC5,FNBP1,ITGA1,ITGA9,ITGAV,ITGB8,MPRIP,PI4KA,Ppp1r12b
Polyamine Regulation in Colon Cancer	1.79	0.102		APC,CSNK2B,GSK3B,MAP2K6,MTOR,RPTOR
Sperm Motility	4.02	0.0856		ABL2,CACNA1G,CACNA1I,DDR2,EGFR,ERBB3,ERBB4,FER,FGFR3,GNAS,IGF1R,MAP2K6,NTRK2,NTRK3,PDGFRA,PDGFRB,PDIA3,PEAK1,PRKAG1,PRKAR2A,PRKCB,PRKD3
Type II Diabetes Mellitus Signaling	2.58	0.085		CACNA1A,CACNA1B,CACNA1C,CACNA1E,CACNA1G,CACNA1I,IRS1,MTOR,PDPK1,PRKAG1,PRKCB,PRKD3,SOCS7
WNK Renal Signaling Pathway	1.51	0.0755		CBL,IRS1,KCNJ10,LRRC8B,PRKCB,PRKD3,SLC12A5,UBR2
EPH-Ephrin signaling	0.968	0.0638		ARPC2,ARPC5,GRIN2B,ITSN1,KALRN,VAV2
Erythropoietin Signaling Pathway	0.559	0.0449		FOXO3,GSK3B,IRS1,MTOR,PDPK1,PRKCB,PRKD3,SHC3
IL-10 Signaling	0.353	0.039		CREB3L2,GSK3B,IL6ST,MAP2K6,MTOR,PRKAG1
Fcgamma receptor (FCGR) dependent phagocytosis	0.336	0.0382		ARPC2,ARPC5,MYO10,NF2,VAV2,WASF3
Thrombin Signaling	2.23	0.0705		ADCY1,ADCY5,ADCY9,ARHGEF12,ARHGEF17,CAMK4,EGFR,FNBP1,GNAS,IRS1,MPRIP,PDIA3,PDPK1,Ppp1r12b,PRKCB,PRKD3
Transcriptional regulation by RUNX1	6.5	0.132		ARID2,CSNK2B,EP300,GPAM,HIPK2,KMT2A,LIFR,LMO1,PHC3,PRKCB,PSMA2,PSMA4,PSMA5,PSMB1,PSMB2,PSMB3,PSMC2,PSMD12,PSMD4,PSMD6
WNT/β-catenin Signaling	1.4	0.0632		ACVR2B,APC,APC2,CSNK2B,EP300,FZD3,GSK3B,LRP1,LRP6,PPP2R2C,SOX6
B Cell Receptor Signaling	0	0.0188		CFL2,CREB3L2,GSK3B,INPPL1,IRS1,MAP2K6,MAP3K13,MAP3K9,MTOR,PDPK1,PRKCB,VAV2
Systemic Lupus Erythematosus in B Cell Signaling Pathway	0	0.0165		CBL,FOXO3,GSK3B,IL6ST,INPPL1,IRS1,MTOR,PDPK1,PRKCB,PRKD3,SHC3,TRAF3
Circadian Rhythm Signaling	6.64	0.104		ADCY1,ADCY5,ADCY9,CACNA1A,CACNA1B,CACNA1C,CACNA1E,CACNA1G,CACNA1I,CREB3L2,EIF4EBP2,GNAS,GRIN2A,GRIN2B,GSK3B,MAP2K6,MTOR,NOS1,NTRK2,PDIA3,PER3,PRKAG1,PRKAR2A,PRKCB,PRKD3,RORB,RPTOR,RYR2
Axonal Guidance Signaling	6.6	0.082		ADAM12,Adam22,ADAM23,ADAMTS12,ADAMTS17,ARHGEF12,ARPC2,ARPC5,CFL2,COPS5,EIF3H,FZD3,GLI3,GNAS,GSK3B,HERC2,HHIP,IRS1,ITGA1,ITGA9,ITGAV,ITGB8,ITSN1,KALRN,MMP17,NTN1,NTN3,NTRK2,NTRK3,PDIA3,PLXNA1,PLXNB1,PRKAG1,PRKAR2A,PRKCB,PRKD3,SEMA4B,SEMA6A,SHANK2,SLIT1,SRGAP3,TUBB4B
FAT10 Signaling Pathway	5.46	0.193		HTT,PSMA2,PSMA4,PSMA5,PSMB1,PSMB2,PSMB3,PSMC2,PSMD12,PSMD4,PSMD6
Cellular Effects of Sildenafil (Viagra)	5.33	0.12		ADCY1,ADCY5,ADCY9,CACNA1A,CACNA1B,CACNA1C,CACNA1E,GNAS,KCNQ2,KCNQ3,MPRIP,MYO10,PDE3B,PDE5A,PDIA3,Ppp1r12b,PRKAG1,PRKAR2A
Protein Ubiquitination Pathway	4.51	0.0879		BAG1,BIRC6,CBL,DNAJB11,DNAJC7,DNAJC8,PSMA2,PSMA4,PSMA5,PSMB1,PSMB2,PSMB3,PSMC2,PSMD12,PSMD4,PSMD6,SMURF1,UBE2O,UBE3B,UBR2,UCHL1,USP2,USP24,USP31
nNOS Signaling in Skeletal Muscle Cells	4.47	0.188		CACNA1A,CACNA1B,CACNA1C,CACNA1E,CACNA1G,CACNA1I,DAG1,NOS1,RYR2
GABA Receptor Signaling	4.27	0.114		ABAT,ADCY1,ADCY5,ADCY9,CACNA1A,CACNA1B,CACNA1C,CACNA1E,CACNA1G,CACNA1I,GABARAP,GABRB1,GNAS,KCNQ2,KCNQ3
Regulation of RUNX1 Expression and Activity	3.87	0.25		AGO1,AGO2,AGO3,CDK6,TNRC6B,TNRC6C
BAG2 Signaling Pathway	3.15	0.118		PSMA2,PSMA4,PSMA5,PSMB1,PSMB2,PSMB3,PSMC2,PSMD12,PSMD4,PSMD6
Leptin Signaling in Obesity	2.87	0.117		ADCY1,ADCY5,ADCY9,GHRL,IRS1,PDE3B,PDIA3,PRKAG1,PRKAR2A
Caveolar-mediated Endocytosis Signaling	2.36	0.107		EGFR,FLNB,ITGA1,ITGA9,ITGAV,ITGB8,ITSN1,PTPN1
Maturity Onset Diabetes of Young (MODY) Signaling	2.22	0.101		ABCC9,CACNA1A,CACNA1B,CACNA1C,CACNA1E,EP300,GAPDH,OGDH
Neurotransmitter uptake and metabolism In glial cells	2.16	0.5		SLC1A2,SLC38A1
Glutathione Redox Reactions II	2.16	0.5		GLRX,PDIA3
Presynaptic depolarization and calcium channel opening	2.14	0.25		CACNA1A,CACNA1B,CACNA1E
Xenobiotic Metabolism Signaling	2.12	0.0642		CAMK4,DNAJC7,EP300,ESD,GSTK1,GSTM5,HDAC4,IRS1,MAP2K6,MAP3K13,MAP3K9,MED1,NDST1,PPARGC1A,PPP2R2C,PRKCB,PRKD3,PTGES3,SUMO1
Regulation of the Epithelial-Mesenchymal Transition Pathway	2.05	0.0711		APC,EGFR,FGFR3,FZD3,GSK3B,IRS1,MAP2K6,NOTCH1,NOTCH2,NOTCH3,PDGFRB,PYGO1,SMURF1,ZEB1
Regulation of Cellular Mechanics by Calpain Protease	1.89	0.0889		CDK6,EGFR,ITGA1,ITGA9,ITGAV,ITGB8,TLN1,TLN2
Hypoxia Signaling in the Cardiovascular System	1.79	0.0921		BIRC6,COPS5,CREB3L2,EP300,HIF1AN,SUMO1,UBE2O
SUMOylation of DNA methylation proteins	1.78	0.188		DNMT3A,PHC3,SUMO1
Gap Junction Signaling	1.65	0.065		ADCY1,ADCY5,ADCY9,EGFR,GNAS,GRIK3,IRS1,PDIA3,PRKAG1,PRKAR2A,PRKCB,PRKD3,TUBB4B
nNOS Signaling in Neurons	1.64	0.106		GRIN2A,GRIN2B,NOS1,PRKCB,PRKD3
Miro GTPase Cycle	1.53	0.25		TRAK1,TRAK2
Oxidative Stress Induced Senescence	1.53	0.0814		AGO1,AGO3,CDK6,MAP2K6,PHC3,TNRC6B,TNRC6C
Receptor-type tyrosine-protein phosphatases	1.52	0.15		NTRK3,PPFIA1,SLITRK2
Actin Nucleation by ARP-WASP Complex	1.37	0.0753		ARPC2,ARPC5,FNBP1,ITGA1,ITGA9,ITGAV,ITGB8
CSDE1 Signaling Pathway	1.36	0.0893		AGO1,AGO2,AGO3,RPL9,TRIO
mRNA Editing	1.35	0.2		ADAR,ADARB1
Inhibition of Matrix Metalloproteases	1.35	0.103		ADAM12,LRP1,MMP17,TIMP1
Interleukin-6 family signaling	1.31	0.125		CBL,IL6ST,LIFR
Glycogen metabolism	1.31	0.125		GYG1,PHKA2,PHKB
Mechanisms of Viral Exit from Host Cells	1.28	0.0976		CHMP2A,PRKCB,PRKD3,VPS28
Oleate Biosynthesis II (Animals)	1.27	0.182		Ptprt,Scd2
Signaling by NTRK2 (TRKB)	1.27	0.12		DOCK3,GRIN2B,NTRK2
PAK Signaling	1.26	0.0672		CFL2,IRS1,ITGA1,ITGA9,ITGAV,ITGB8,PDGFRA,PDGFRB
Role of Osteoblasts, Osteoclasts and Chondrocytes in Rheumatoid Arthritis	1.24	0.0565		ACVR2B,APC,APC2,Bmpr1b,CBL,FZD3,GSK3B,IRS1,LRP1,LRP6,MAP2K6,SMAD5,SMURF1
Neurotrophin/TRK Signaling	1.23	0.075		CREB3L2,IRS1,MAP2K6,NTRK2,NTRK3,PDPK1
Signaling by BMP	1.22	0.115		ACVR2B,SMAD5,SMURF1
Semaphorin Signaling in Neurons	1.22	0.082		ARHGEF12,CFL2,FNBP1,PLXNA1,PLXNB1
Endometrial Cancer Signaling	1.2	0.0806		APC2,FOXO3,GSK3B,IRS1,PDPK1
BMAL1:CLOCK,NPAS2 activates circadian gene expression	1.18	0.111		CHD9,MED1,NCOA2
Integrin signaling	1.18	0.111		PDPK1,PTPN1,TLN1
Fatty acyl-CoA biosynthesis	1.18	0.111		ACACA,PPT2,TECR
Cardiomyocyte Differentiation via BMP Receptors	1.18	0.111		ACVR2B,Bmpr1b,SMAD5
β-alanine Degradation I	1.17	0.5		ABAT
S-methyl-5-thio-α-D-ribose 1-phosphate Degradation	1.17	0.5		MRI1
Formaldehyde Oxidation II (Glutathione-dependent)	1.17	0.5		ESD
CDP-diacylglycerol Biosynthesis I	1.15	0.107		CDS2,CRLS1,GPAM
Germ Cell-Sertoli Cell Junction Signaling	1.12	0.0581		CFL2,FER,FNBP1,IRS1,MAP2K6,MAP3K13,MAP3K9,PDPK1,SORBS1,TUBB4B
Myogenesis	1.11	0.103		MAP2K6,MEF2D,NTN3
EGR2 and SOX10-mediated initiation of Schwann cell myelination	1.11	0.103		DAG1,LAMA2,TEAD1
Carnitine metabolism	1.08	0.143		ACACA,SLC25A20
DNA Double-Strand Break Repair by Non-Homologous End Joining	1.08	0.143		LIG3,WRN
Regulation of TP53 Activity through Acetylation	1.07	0.1		EP300,KAT6A,MAP2K6
Phosphatidylglycerol Biosynthesis II (Non-plastidic)	1.07	0.1		CDS2,CRLS1,GPAM
Paxillin Signaling	1.07	0.0642		IRS1,ITGA1,ITGA9,ITGAV,ITGB8,TLN1,TLN2
Agrin Interactions at Neuromuscular Junction	1.04	0.0725		DAG1,EGFR,ERBB3,ERBB4,LAMA2
Asparagine N-linked glycosylation	1.04	0.0968		ALG5,GNPNAT1,PDIA3
Endosomal Sorting Complex Required For Transport (ESCRT)	1.04	0.0968		CHMP2A,CHMP5,VPS28
YAP1- and WWTR1 (TAZ)-stimulated gene expression	1.03	0.133		HIPK2,TEAD1
Amyloid Processing	1	0.0784		CSNK2B,GSK3B,PRKAG1,PRKAR2A
SUMOylation of nuclear envelope proteins	0.999	0.333		SUMO1
Regulation of NFE2L2 gene expression	0.999	0.333		NOTCH1
NADH Repair	0.999	0.333		GAPDH
Coenzyme A Biosynthesis	0.999	0.333		COASY
Ascorbate Recycling (Cytosolic)	0.999	0.333		GLRX
Inosine-5'-phosphate Biosynthesis II	0.999	0.333		ATIC
Biotin-carboxyl Carrier Protein Assembly	0.999	0.333		ACACA
4-aminobutyrate Degradation I	0.999	0.333		ABAT
FOXO-mediated transcription of cell death genes	0.981	0.125		EP300,FOXO3
Glutaryl-CoA Degradation	0.981	0.125		ACAT1,PARK7
Superpathway of Citrulline Metabolism	0.981	0.125		NOS1,OAT
D-myo-inositol (1,4,5)-trisphosphate Degradation	0.981	0.125		BPNT1,INPPL1
Adenosine Nucleotides Degradation II	0.981	0.125		ADARB2,NT5C1A
Parkinson's Signaling	0.981	0.125		PARK7,UCHL1
Late endosomal microautophagy	0.949	0.0882		CHMP2A,PARK7,VPS28
Signaling by Type 1 Insulin-like Growth Factor 1 Receptor (IGF1R)	0.937	0.118		IGF1R,IRS1
Signaling by NTRK3 (TRKC)	0.937	0.118		IRS1,NTRK3
FOXO-mediated transcription of cell cycle genes	0.937	0.118		BTG1,FOXO3
Virus Entry via Endocytic Pathways	0.909	0.0583		AP4E1,FLNB,IRS1,ITGB8,ITSN1,PRKCB,PRKD3
RHO GTPases Activate WASPs and WAVEs	0.894	0.0833		ARPC2,ARPC5,WASF3
Transcriptional regulation by the AP-2 (TFAP2) family of transcription factors	0.894	0.0833		EGFR,EP300,SUMO1
FLT3 Signaling	0.894	0.0833		ABL2,CBL,FOXO3
2-ketoglutarate Dehydrogenase Complex	0.881	0.25		OGDH
Rapoport-Luebering Glycolytic Shunt	0.881	0.25		PGAM2
UVA-Induced MAPK Signaling	0.875	0.06		EGFR,IRS1,MTOR,PARP14,PDIA3,TNKS
Lymphotoxin β Receptor Signaling	0.871	0.0702		EP300,IRS1,PDPK1,TRAF3
GABA synthesis, release, reuptake and degradation	0.857	0.105		ABAT,RIMS1
FOXO-mediated transcription	0.857	0.105		EP300,FOXO3
NFE2L2 regulating anti-oxidant/detoxification enzymes	0.857	0.105		EP300,PRDX1
Purine Nucleotides Degradation II (Aerobic)	0.857	0.105		ADARB2,NT5C1A
Notch Signaling	0.843	0.0789		NOTCH1,NOTCH2,NOTCH3
Class C/3 (Metabotropic glutamate/pheromone receptors)	0.796	0.075		GRM3,GRM5,TAS1R2
Reelin signalling pathway	0.792	0.2		RELN
Proline Biosynthesis II (from Arginine)	0.792	0.2		OAT
CMP-N-acetylneuraminate Biosynthesis I (Eukaryotes)	0.792	0.2		CMAS
Arginine Degradation I (Arginase Pathway)	0.792	0.2		OAT
Citrulline-Nitric Oxide Cycle	0.792	0.2		NOS1
Glutamate Degradation III (via 4-aminobutyrate)	0.792	0.2		ABAT
Synaptic adhesion-like molecules	0.787	0.0952		GRIN2A,GRIN2B
RET signaling	0.773	0.0732		DOK6,SHANK3,SHC3
Superpathway of D-myo-inositol (1,4,5)-trisphosphate Metabolism	0.755	0.0909		BPNT1,INPPL1
Aggrephagy	0.731	0.0698		DYNC1H1,PARK7,TUBB4B
Signaling by NODAL	0.725	0.087		ACVR2B,FOXO3
Formation of paraxial mesoderm	0.725	0.087		EP300,NOTCH1
TCA Cycle II (Eukaryotic)	0.725	0.087		OGDH,SDHB
Tryptophan Degradation III (Eukaryotic)	0.725	0.087		ACAT1,PARK7
Vitamin-C Transport	0.725	0.087		GLRX,LRRC8B
Apelin Cardiac Fibroblast Signaling Pathway	0.725	0.087		APLN,PRKAG1
Arginine Biosynthesis IV	0.72	0.167		OAT
UDP-N-acetyl-D-glucosamine Biosynthesis II	0.72	0.167		GNPNAT1
Elastic fibre formation	0.71	0.0682		FBN2,ITGAV,ITGB8
WNT/Ca+ pathway	0.71	0.0606		CREB3L2,FZD3,GSK3B,PDIA3
Growth hormone receptor signaling	0.696	0.0833		IRS1,PTPN1
Remodeling of Epithelial Adherens Junctions	0.679	0.0588		APC,ARPC2,ARPC5,TUBB4B
SUMOylation of RNA binding proteins	0.672	0.0652		NUP210,PHC3,SUMO1
Role of RIG1-like Receptors in Antiviral Innate Immunity	0.672	0.0652		EP300,TRAF3,TRIM25
Prostate Cancer Signaling	0.669	0.0517		CREB3L2,GSK3B,HDAC4,IRS1,MTOR,PDPK1
Aryl hydrocarbon receptor signalling	0.66	0.143		PTGES3
TYSND1 cleaves peroxisomal proteins	0.66	0.143		AGPS
Ceramide Biosynthesis	0.66	0.143		SPTLC2
Arginine Degradation VI (Arginase 2 Pathway)	0.66	0.143		OAT
Phosphatidylcholine Biosynthesis I	0.66	0.143		PCYT1B
Adenine and Adenosine Salvage III	0.66	0.143		ADARB2
Glycogen Biosynthesis II (from UDP-D-Glucose)	0.66	0.143		GYG1
Glycoaminoglycan-protein Linkage Region Biosynthesis	0.66	0.143		XYLT1
Miscellaneous transport and binding events	0.644	0.0769		ADD2,LRRC8B
D-myo-inositol (1,4,5)-Trisphosphate Biosynthesis	0.644	0.0769		PI4K2A,PI4KA
Hepatic Fibrosis / Hepatic Stellate Cell Activation	0.636	0.0464		COL19A1,COL5A3,EDNRB,EGFR,IGF1R,MYO10,PDGFRA,PDGFRB,TIMP1
Syndecan interactions	0.62	0.0741		COL5A3,ITGAV
Glycolysis I	0.62	0.0741		GAPDH,PGAM2
Gluconeogenesis I	0.62	0.0741		GAPDH,PGAM2
Transcriptional activity of SMAD2/SMAD3:SMAD4 heterotrimer	0.619	0.0612		CCNT1,CDK9,EP300
Ephrin A Signaling	0.619	0.0612		CFL2,IRS1,VAV2
NFE2L2 regulates pentose phosphate pathway genes	0.61	0.125		EP300
Purine Ribonucleosides Degradation to Ribose-1-phosphate	0.61	0.125		ADARB2
Signaling by ERBB2	0.603	0.06		EGFR,ERBB3,ERBB4
Signaling by EGFR	0.603	0.06		ADAM12,CBL,EGFR
Cell Cycle: G2/M DNA Damage Checkpoint Regulation	0.603	0.06		EP300,HIPK2,YWHAH
Signaling by ALK	0.597	0.0714		EP300,IRS1
SUMOylation of intracellular receptors	0.597	0.0714		HDAC4,SUMO1
RHO GTPases activate PKNs	0.597	0.0714		PDPK1,YWHAH
Glutathione Redox Reactions I	0.597	0.0714		CLIC2,GSTK1
UVC-Induced MAPK Signaling	0.587	0.0588		EGFR,PRKCB,PRKD3
Processing of Capped Intronless Pre-mRNA	0.576	0.069		LSM11,SLBP
Superpathway of Cholesterol Biosynthesis	0.576	0.069		ACAT1,DHCR24
Apoptotic execution phase	0.571	0.0577		APC,BCAP31,PLEC
Role of Macrophages, Fibroblasts and Endothelial Cells in Rheumatoid Arthritis	0.569	0.0419		APC,APC2,CREB3L2,FZD3,GSK3B,IL6ST,IRS1,LRP1,LRP6,MAP2K6,PDIA3,PRKCB,PRKD3,TRAF3
Lysine catabolism	0.566	0.111		OGDH
Lipophagy	0.566	0.111		PRKAG1
Folate Transformations I	0.566	0.111		MTHFR
Macropinocytosis Signaling	0.558	0.0519		IRS1,ITGB8,PRKCB,PRKD3
Mitophagy	0.555	0.0667		CSNK2B,TOMM22
Nucleotide catabolism	0.555	0.0667		NT5C1A,NUDT5
FOXO-mediated transcription of oxidative stress, metabolic and neuronal genes	0.555	0.0667		FOXO3,PPARGC1A
Signaling by CSF1 (M-CSF) in myeloid cells	0.535	0.0645		CBL,INPPL1
The citric acid (TCA) cycle and respiratory electron transport	0.527	0.0545		OGDH,PDPR,SDHB
Deadenylation-dependent mRNA decay	0.527	0.0545		EIF4G1,LSM1,LSM3
Interleukin-3, Interleukin-5 and GM-CSF signaling	0.527	0.0545		CBL,INPPL1,RAPGEF1
Sensory processing of sound by outer hair cells of the cochlea	0.527	0.0545		KCNMA1,PCDH15,SPTBN1
Caspase activation via Dependence Receptors in the absence of ligand	0.527	0.1		DAPK3
Ketone body metabolism	0.527	0.1		ACAT1
Prostanoid Biosynthesis	0.527	0.1		PTGES3
Citrulline Biosynthesis	0.527	0.1		OAT
Ketolysis	0.527	0.1		ACAT1
Clathrin-mediated Endocytosis Signaling	0.523	0.0431		AP4E1,ARPC2,ARPC5,ARRB1,CBL,CSNK2B,IRS1,ITGB8,STON2
IL-7 Signaling Pathway	0.522	0.05		FOXO3,GSK3B,IRS1,PDPK1
Triacylglycerol Biosynthesis	0.514	0.0536		CRLS1,GPAM,LPIN1
CD27 Signaling in Lymphocytes	0.5	0.0526		MAP2K6,MAP3K13,MAP3K9
Activation of Matrix Metalloproteinases	0.498	0.0606		MMP17,TIMP1
Signaling by Leptin	0.493	0.0909		IRS1
Processing and activation of SUMO	0.493	0.0909		SUMO1
SUMOylation of immune response proteins	0.493	0.0909		SUMO1
Ketogenesis	0.493	0.0909		ACAT1
Purine Nucleotides De Novo Biosynthesis II	0.493	0.0909		ATIC
Dolichyl-diphosphooligosaccharide Biosynthesis	0.493	0.0909		ALG5
SUMOylation of SUMOylation proteins	0.481	0.0588		NUP210,SUMO1
Cargo concentration in the ER	0.481	0.0588		MCFD2,SAR1B
Transcriptional Regulation by E2F6	0.481	0.0588		MGA,PHC3
Triglyceride metabolism	0.481	0.0588		LPIN1,MGLL
Estrogen-Dependent Breast Cancer Signaling	0.479	0.0476		CREB3L2,EGFR,IGF1R,IRS1
DNA Double Strand Break Response	0.475	0.0508		EYA3,HERC2,SUMO1
Iron homeostasis signaling pathway	0.471	0.0438		ATP6AP2,EGFR,LRP1,PDGFRA,PDGFRB,SMAD5
Cyclins and Cell Cycle Regulation	0.469	0.0471		CDK6,GSK3B,HDAC4,PPP2R2C
Phagosome Maturation	0.467	0.0427		ATP6AP2,DYNC1H1,NOS1,PRDX1,PRDX2,TUBB4B,VPS28
Oxytocin in Spinal Neurons Signaling Pathway	0.465	0.0571		ABCC9,NOS1
GPVI-mediated activation cascade	0.465	0.0571		PDPK1,VAV2
Retinoic acid Mediated Apoptosis Signaling	0.463	0.05		DAP3,PARP14,TNKS
GADD45 Signaling	0.463	0.05		ACVR2B,FOXO3,MAP2K6
HDR through MMEJ (alt-NHEJ)	0.462	0.0833		LIG3
FGF Signaling	0.44	0.0455		CREB3L2,FGFR3,IRS1,MAP2K6
Metabolism of folate and pterines	0.435	0.0769		MTHFR
POU5F1 (OCT4), SOX2, NANOG activate genes related to proliferation	0.435	0.0769		SALL1
Mitochondrial calcium ion transport	0.435	0.0769		VDAC3
Cholesterol Biosynthesis I	0.435	0.0769		DHCR24
Cholesterol Biosynthesis II (via 24,25-dihydrolanosterol)	0.435	0.0769		DHCR24
Guanosine Nucleotides Degradation III	0.435	0.0769		NT5C1A
Cholesterol Biosynthesis III (via Desmosterol)	0.435	0.0769		DHCR24
UDP-N-acetyl-D-galactosamine Biosynthesis II	0.435	0.0769		GNPNAT1
Detoxification of Reactive Oxygen Species	0.434	0.0541		PRDX1,PRDX2
Glucocorticoid Receptor Signaling	0.428	0.0377		ARID2,BAG1,EGFR,EP300,FOXO3,IL17RD,IL6ST,IRS1,MED1,NCOA2,NCOA3,NDUFB10,NDUFB11,NDUFB5,NDUFV2,POLR2A,PRKAG1,PTGES3,SDHB,SUMO1,UQCRFS1,YWHAH
Peroxisomal protein import	0.428	0.0476		AGPS,GSTK1,ZFAND6
Unfolded protein response	0.421	0.0444		DNAJA2,DNAJB11,DNAJC7,DNAJC8
SUMOylation of ubiquitinylation proteins	0.419	0.0526		NUP210,SUMO1
NoRC negatively regulates rRNA expression	0.419	0.0526		BAZ2A,SAP18
Resolution of Abasic Sites (AP sites)	0.419	0.0526		APEX1,LIG3
Cell Cycle Regulation by BTG Family Proteins	0.419	0.0526		BTG1,PPP2R2C
Glutathione-mediated Detoxification	0.419	0.0526		GSTK1,GSTM5
Hereditary Breast Cancer Signaling	0.418	0.0417		ARID2,CDK6,EP300,HDAC4,IRS1,POLR2A
Mitochondrial protein import	0.417	0.0469		TIMM17A,TIMM9,TOMM22
LGI-ADAM interactions	0.409	0.0714		ADAM23
Glutamate and glutamine metabolism	0.409	0.0714		OAT
Acyl-CoA Hydrolysis	0.409	0.0714		ACOT7
Urate Biosynthesis/Inosine 5'-phosphate Degradation	0.409	0.0714		NT5C1A
Mevalonate Pathway I	0.409	0.0714		ACAT1
PXR/RXR Activation	0.407	0.0462		PPARGC1A,PRKAG1,PRKAR2A
Thrombopoietin Signaling	0.407	0.0462		IRS1,PRKCB,PRKD3
NGF-stimulated transcription	0.405	0.0513		EP300,MEF2D
Signaling by FGFR3	0.392	0.05		CBL,FGFR3
Signaling by Activin	0.387	0.0667		ACVR2B
Regulation of cholesterol biosynthesis by SREBP (SREBF)	0.387	0.0667		SAR1B
Metabolism of nitric oxide: NOS3 activation and regulation	0.387	0.0667		NOSIP
Synthesis of Prostaglandins (PG) and Thromboxanes (TX)	0.387	0.0667		PTGES3
Platelet Adhesion to exposed collagen	0.387	0.0667		ITGA1
Assembly of RNA Polymerase III Complex	0.387	0.0667		GTF3C1
Telomere Extension by Telomerase	0.387	0.0667		TNKS
Choline Biosynthesis III	0.387	0.0667		PCYT1B
RNA Polymerase III Transcription	0.379	0.0488		GTF3C1,NFIC
CD40 Signaling	0.367	0.0435		IRS1,MAP2K6,TRAF3
Regulation of beta-cell development	0.367	0.0476		EP300,NOTCH1
Granzyme B Signaling	0.365	0.0625		NUMA1
Chondroitin Sulfate Degradation (Metazoa)	0.365	0.0625		HYAL1
Signaling by Insulin receptor	0.355	0.0465		IRS1,PTPN1
Signaling by SCF-KIT	0.355	0.0465		CBL,FER
Stearate Biosynthesis I (Animals)	0.349	0.0423		ACOT7,DHCR24,TECR
Isoleucine Degradation I	0.346	0.0588		ACAT1
1D-myo-inositol Hexakisphosphate Biosynthesis II (Mammalian)	0.346	0.0588		INPPL1
Dermatan Sulfate Degradation (Metazoa)	0.346	0.0588		HYAL1
D-myo-inositol (1,3,4)-trisphosphate Biosynthesis	0.346	0.0588		INPPL1
Collagen chain trimerization	0.344	0.0455		COL19A1,COL5A3
Retinoid metabolism and transport	0.344	0.0455		GPC6,LRP1
SUMOylation of DNA replication proteins	0.333	0.0444		NUP210,SUMO1
Carboxyterminal post-translational modifications of tubulin	0.333	0.0444		TUBB4B,VASH1
Coronavirus Replication Pathway	0.333	0.0444		GSK3B,TUBB4B
Signaling by FGFR2	0.332	0.0411		CBL,POLR2A,RBFOX2
Metabolism of Angiotensinogen to Angiotensins	0.328	0.0556		ATP6AP2
Unfolded Protein Response (UPR)	0.328	0.0556		CREB3L2
Branched-chain amino acid catabolism	0.328	0.0556		ACAT1
Gastrin-CREB signalling pathway via PKC and MAPK	0.328	0.0556		EGFR
Superpathway of Geranylgeranyldiphosphate Biosynthesis I (via Mevalonate)	0.328	0.0556		ACAT1
RHO GTPases activate CIT	0.311	0.0526		CIT
Regulation of TP53 Activity through Methylation	0.311	0.0526		EP300
DNA Damage Bypass	0.302	0.0417		RCHY1,TRIM25
SUMOylation of transcription factors	0.296	0.05		SUMO1
Interleukin-12 family signaling	0.296	0.05		IL6ST
Valine Degradation I	0.296	0.05		ABAT
Costimulation by the CD28 family	0.293	0.0385		MTOR,PDPK1,RICTOR
Role of JAK family kinases in IL-6-type Cytokine Signaling	0.285	0.038		IL6ST,LIFR,TIMP1
MYC Mediated Apoptosis Signaling	0.284	0.04		PRKAG1,PRKAR2A
FAT10 Cancer Signaling Pathway	0.284	0.04		ACVR2B,GSK3B
Interleukin-7 signaling	0.281	0.0476		IRS1
RHO GTPases activate PAKs	0.281	0.0476		NF2
Transcriptional regulation by RUNX2	0.275	0.0392		GLI3,HDAC4
Transcriptional regulation of granulopoiesis	0.275	0.0392		EP300,KMT2A
Activation of anterior HOX genes in hindbrain during early embryogenesis	0.271	0.037		EP300,NCOA3,POLR2A
Renal Cell Carcinoma Signaling	0.271	0.037		EP300,IRS1,RAPGEF1
Interconversion of nucleotide di- and triphosphates	0.268	0.0455		GLRX
RHO GTPases Activate NADPH Oxidases	0.268	0.0455		PRKCB
Insertion of tail-anchored proteins into the endoplasmic reticulum membrane	0.268	0.0455		CAMLG
Chaperone Mediated Autophagy	0.268	0.0455		PARK7
Pregnenolone Biosynthesis	0.268	0.0455		MICAL3
B-WICH complex positively regulates rRNA expression	0.266	0.0385		EP300,GSK3B
Heparan Sulfate Biosynthesis (Late Stages)	0.258	0.0361		AARSD1,EXTL3,NDST1
RAF-independent MAPK1/3 activation	0.255	0.0435		IL6ST
Nephrin family interactions	0.255	0.0435		SPTBN1
Histidine Degradation VI	0.255	0.0435		MICAL3
Phototransduction Pathway	0.25	0.037		PRKAG1,PRKAR2A
Intrinsic Pathway for Apoptosis	0.242	0.0364		C1QBP,YWHAH
Meiotic synapsis	0.242	0.0364		DIDO1,SYNE1
Amino acids regulate mTORC1	0.242	0.0364		MTOR,RPTOR
VEGF Family Ligand-Receptor Interactions	0.24	0.0349		IRS1,PRKCB,PRKD3
PEDF Signaling	0.24	0.0349		DOCK3,IRS1,ZEB1
Cell Cycle Control of Chromosomal Replication	0.235	0.0357		CDK6,CDK9
Cholesterol biosynthesis	0.232	0.04		DHCR24
Signaling by Erythropoietin	0.232	0.04		RAPGEF1
TNF signaling	0.228	0.0351		MADD,USP2
DNA methylation	0.222	0.0385		DNMT3A
IL-17A Signaling in Gastric Cells	0.222	0.0385		EGFR
Ubiquinol-10 Biosynthesis (Eukaryotic)	0.222	0.0385		MICAL3
Pyroptosis	0.212	0.037		CHMP2A
NAD Salvage Pathway II	0.212	0.037		NT5C1A
Glyoxylate metabolism and glycine degradation	0.202	0.0357		OGDH
Activated PKN1 stimulates transcription of AR regulated genes KLK2 and KLK3	0.202	0.0357		NCOA2
IL-13 Signaling Pathway	0	0.0254		FAM120A,IRS1,MTOR
CDX Gastrointestinal Cancer Signaling Pathway	0	0.0196		EGFR,FZD3,GSK3B,IRS1
Macrophage Classical Activation Signaling Pathway	0	0.0106		PARP14,SDHB
NOD1/2 Signaling Pathway	0	0.0106		MAP2K6,TRAF3
ABRA Signaling Pathway	0	0.0326		CFL2,MEF2D,PPARGC1A
NFKBIE Signaling Pathway	0	0.00223		ANKRD52
LPS/IL-1 Mediated Inhibition of RXR Function	0	0.0195		GSTK1,GSTM5,NDST1,PPARGC1A,PPARGC1B
Formation of Fibrin Clot (Clotting Cascade)	0	0.0256		C1QBP
Collagen degradation	0	0.0164		COL5A3
Degradation of the extracellular matrix	0	0.0152		FBN2
Phase II - Conjugation of compounds	0	0.0299		BPNT1,ESD
Telomere Maintenance	0	0.0274		NOP10,WRN
Gap junction trafficking and regulation	0	0.0294		TUBB4B
Collagen biosynthesis and modifying enzymes	0	0.0299		COL19A1,COL5A3
MyD88-independent TLR4 cascade	0	0.027		TRAF3
Toll Like Receptor 3 (TLR3) Cascade	0	0.0312		TRAF3
NLR signaling pathways	0	0.0179		MAP2K6
Plasma lipoprotein assembly, remodeling, and clearance	0	0.0132		SAR1B
Cytosolic sensors of pathogen-associated DNA	0	0.0217		EP300
Bile acid and bile salt metabolism	0	0.0323		NCOA2
Metabolism of non-coding RNA	0	0.0182		NUP210
Metabolism of steroid hormones	0	0.0286		STARD4
Assembly of collagen fibrils and other multimeric structures	0	0.0328		COL5A3,PLEC
Cell surface interactions at the vascular wall	0	0.00948		ATP1B3,ITGAV
Phase I - Functionalization of compounds	0	0.0196		ADH4,NCOA2
PRC2 methylates histones and DNA	0	0.0286		DNMT3A
DAP12 interactions	0	0.0238		VAV2
Binding and Uptake of Ligands by Scavenger Receptors	0	0.0179		LRP1,STAB1
Senescence-Associated Secretory Phenotype (SASP)	0	0.0137		CDK6
DNA Damage/Telomere Stress Induced Senescence	0	0.0179		EP400
Class B/2 (Secretin family receptors)	0	0.0211		FZD3,GNAS
Regulation of Insulin-like Growth Factor (IGF) transport and uptake by IGFBPs	0	0.0161		GOLM1,TIMP1
Striated Muscle Contraction	0	0.0278		TMOD2
G-protein beta:gamma signalling	0	0.0312		PDPK1
Glutamate binding, activation of AMPA receptors and synaptic plasticity	0	0.0312		PRKCB
TAK1-dependent IKK and NF-kappa-B activation	0	0.0227		N4BP1
MAP kinase activation	0	0.0256		MAP2K6
Regulation of mRNA stability by proteins that bind AU-rich elements	0	0.0227		EIF4G1
Activation of kainate receptors upon glutamate binding	0	0.0333		GRIK3
Interleukin-2 family signaling	0	0.0217		INPPL1
Thrombin signalling through proteinase activated receptors (PARs)	0	0.0312		ARRB1
Signaling by Retinoic Acid	0	0.0227		ADH4
RHO GTPases activate IQGAPs	0	0.0323		TUBB4B
TP53 Regulates Transcription of Cell Death Genes	0	0.0227		RABGGTB
Signaling by FGFR1	0	0.02		CBL
Signaling by FGFR4	0	0.0244		CBL
HDR through Homologous Recombination (HRR) or Single Strand Annealing (SSA)	0	0.0268		HERC2,TOPBP1,WRN
Nonhomologous End-Joining (NHEJ)	0	0.0204		HERC2
Interleukin-10 signaling	0	0.0222		TIMP1
TP53 Regulates Transcription of Cell Cycle Genes	0	0.0204		EP300
Keratinization	0	0.00467		KAZN
Glucose metabolism	0	0.025		G6PC3,NUP210
mRNA Capping	0	0.0345		POLR2A
Interferon gamma signaling	0	0.0319		PTPN1,SUMO1,TRIM25
RAB geranylgeranylation	0	0.0154		RABGGTB
Cristae formation	0	0.0323		TMEM11
Post-translational protein phosphorylation	0	0.0187		GOLM1,TIMP1
Interferon alpha/beta signaling	0	0.0282		ADAR,PTPN1
Sensory perception of taste	0	0.0213		TAS1R2
Factors involved in megakaryocyte development and platelet production	0	0.022		DOCK3,PRKAR2A
LXR/RXR Activation	0	0.00813		ACACA
CGAS-STING Signaling Pathway	0	0.00714		ATP6AP2
Ceramide Signaling	0	0.0323		IRS1,KSR1,PPP2R2C
Tight Junction Signaling	0	0.0278		MYO10,PPP2R2C,PRKAG1,PRKAR2A,SMURF1
Role of BRCA1 in DNA Damage Response	0	0.025		ARID2,TOPBP1
Activation of IRF by Cytosolic Pattern Recognition Receptors	0	0.0308		ADAR,TRAF3
Role of Pattern Recognition Receptors in Recognition of Bacteria and Viruses	0	0.019		IRS1,PRKCB,PRKD3
Role of PKR in Interferon Induction and Antiviral Response	0	0.0221		MAP2K6,PDGFRB,TRAF3
FcγRIIB Signaling in B Lymphocytes	0	0.015		CACNA1A,CACNA1B,CACNA1C,CACNA1E,CACNA1G,CACNA1I,IRS1,PDPK1
CCR5 Signaling in Macrophages	0	0.018		CACNA1A,CACNA1B,CACNA1C,CACNA1E,CACNA1G,CACNA1I,GNAS,PRKCB,PRKD3
Calcium-induced T Lymphocyte Apoptosis	0	0.0087		EP300,MEF2D,PRKCB,PRKD3
IL-17 Signaling	0	0.0159		GSK3B,IRS1,MAP2K6
CTLA4 Signaling in Cytotoxic T Lymphocytes	0	0.00656		GSK3B,IRS1,PPP2R2C,VAV2
B Cell Activating Factor Signaling	0	0.0233		TRAF3
T Helper Cell Differentiation	0	0.00212		IL6ST
IL-9 Signaling	0	0.0278		IRS1
Oncostatin M Signaling	0	0.0233		IL6ST
IL-15 Signaling	0	0.00566		IRS1,MTOR,RPTOR
Dendritic Cell Maturation	0	0.00838		COL5A3,CREB3L2,DDR2,IRS1,PDIA3
Angiopoietin Signaling	0	0.0128		IRS1
ICOS-ICOSL Signaling in T Helper Cells	0	0.00393		IRS1,PDPK1
Lipid Antigen Presentation by CD1	0	0.00241		PDIA3
Mitotic Roles of Polo-Like Kinase	0	0.0149		PPP2R2C
Role of CHK Proteins in Cell Cycle Checkpoint Control	0	0.0172		PPP2R2C
Antiproliferative Role of Somatostatin Receptor 2	0	0.0253		IRS1,NOS1
Role of OCT4 in Mammalian Embryonic Stem Cell Pluripotency	0	0.0217		PHC3
Melanoma Signaling	0	0.0192		IRS1
Type I Diabetes Mellitus Signaling	0	0.00393		MAP2K6,SOCS7
Acute Myeloid Leukemia Signaling	0	0.0323		IRS1,MAP2K6,MTOR
Bladder Cancer Signaling	0	0.0345		EGFR,FGFR3,HDAC4,MMP17
Pancreatic Adenocarcinoma Signaling	0	0.0312		EGFR,HDAC4,IRS1,NOTCH1
G Protein Signaling Mediated by Tubby	0	0.00641		GNAS,TUB,VAV2
Crosstalk between Dendritic Cells and Natural Killer Cells	0	0.022		TLN1,TLN2
Systemic Lupus Erythematosus Signaling	0	0.00748		CAMK4,CBL,IRS1,LSM1,LSM11,LSM3,LSM8,MTOR
April Mediated Signaling	0	0.0238		TRAF3
Altered T Cell and B Cell Signaling in Rheumatoid Arthritis	0	0.00106		TRAF3
Atherosclerosis Signaling	0	0.00752		COL5A3
Neuroprotective Role of THOP1 in Alzheimer's Disease	0	0.0165		PRKAG1,PRKAR2A
Regulation of IL-2 Expression in Activated and Anergic T Lymphocytes	0	0.00216		VAV2
TWEAK Signaling	0	0.027		TRAF3
TNFR1 Signaling	0	0.0196		MADD
Role of MAPK Signaling in the Pathogenesis of Influenza	0	0.0119		MAP2K6
Role of PI3K/AKT Signaling in the Pathogenesis of Influenza	0	0.0294		GSK3B,IRS1
MSP-RON Signaling Pathway	0	0.0167		IRS1
OX40 Signaling Pathway	0	0.00209		TRAF3
Intrinsic Prothrombin Activation Pathway	0	0.0238		COL5A3
Assembly of RNA Polymerase II Complex	0	0.02		POLR2A
Spliceosomal Cycle	0	0.0189		CWC15
IL-17A Signaling in Airway Cells	0	0.029		GSK3B,IRS1
Role of IL-17A in Arthritis	0	0.0339		IRS1,MAP2K6
IL-17A Signaling in Fibroblasts	0	0.0345		COL5A3,GSK3B,PRKCB
Role of IL-17F in Allergic Inflammatory Airway Diseases	0	0.0213		CREB3L2
Role of JAK2 in Hormone-like Cytokine Signaling	0	0.0323		IRS1,PTPN1
Role of JAK1 and JAK3 in γc Cytokine Signaling	0	0.0143		IRS1
GDNF Family Ligand-Receptor Interactions	0	0.026		DOK6,IRS1
Retinoate Biosynthesis I	0	0.0233		ADH4
Pyrimidine Ribonucleotides De Novo Biosynthesis	0	0.0233		NUDT5
Phospholipases	0	0.0145		PDIA3
Chondroitin Sulfate Biosynthesis	0	0.0328		NDST1,XYLT1
Dermatan Sulfate Biosynthesis	0	0.0317		NDST1,XYLT1
tRNA Charging	0	0.0256		LARS2
Dermatan Sulfate Biosynthesis (Late Stages)	0	0.02		NDST1
Serotonin Degradation	0	0.0137		ADH4
Retinol Biosynthesis	0	0.0208		ESD
Salvage Pathways of Pyrimidine Ribonucleotides	0	0.0309		CDK6,MAP2K6,MAP3K9
Pyrimidine Ribonucleotides Interconversion	0	0.025		NUDT5
Methylglyoxal Degradation III	0	0.0323		ADH4
Chondroitin Sulfate Biosynthesis (Late Stages)	0	0.0189		NDST1
Noradrenaline and Adrenaline Degradation	0	0.027		ADH4
Ethanol Degradation II	0	0.0286		ADH4
Antioxidant Action of Vitamin C	0	0.0175		GLRX,PDIA3
Agranulocyte Adhesion and Diapedesis	0	0.00952		MMP17,MYO10
Granulocyte Adhesion and Diapedesis	0	0.00529		MMP17
Role of p14/p19ARF in Tumor Suppression	0	0.0312		IRS1
PCP (Planar Cell Polarity) Pathway	0	0.0167		FZD3
Toll-like Receptor Signaling	0	0.0128		MAP2K6
Nucleotide Excision Repair Pathway	0	0.0286		POLR2A
SAPK/JNK Signaling	0	0.00795		IRS1,MAP3K13,MAP3K9,MAPK8IP3
IL-2 Signaling	0	0.0312		CSNK2B,IRS1
Antigen Presentation Pathway	0	0.0256		PDIA3
Death Receptor Signaling	0	0.0208		PARP14,TNKS
p38 MAPK Signaling	0	0.025		CREB3L2,MAP2K6,MEF2D
Apoptosis Signaling	0	0.00962		BIRC6
VEGF Signaling	0	0.0297		FOXO3,IRS1,PRKCB
PD-1, PD-L1 cancer immunotherapy pathway	0	0.0275		CSNK2B,GSK3B,IRS1
Cancer Drug Resistance by Drug Efflux	0	0.0172		FOXO3
Th1 and Th2 Activation Pathway	0	0.0345		ACVR2B,IRS1,MAP2K6,NOTCH1,NOTCH2,NOTCH3
Th17 Activation Pathway	0	0.00207		MTOR
SPINK1 General Cancer Pathway	0	0.0282		EGFR,IRS1
IL-23 Signaling Pathway	0	0.0208		IRS1
Kinetochore Metaphase Signaling Pathway	0	0.00909		PPP1R14C
Tumor Microenvironment Pathway	0	0.0221		CSPG4,FOXO3,IRS1,MMP17
MSP-RON Signaling in Macrophages Pathway	0	0.0165		CREB3L2,IRS1
GM-CSF Signaling	0	0.0278		IRS1,PRKCB
Complement System	0	0.027		C1QBP
Ferroptosis Signaling Pathway	0	0.0229		ACACA,PRKAG1,SLC38A1
Role of MAPK Signaling in Promoting the Pathogenesis of Influenza	0	0.0175		ATP6AP2,MAP2K6
Role of MAPK Signaling in Inhibiting the Pathogenesis of Influenza	0	0.0127		MAP2K6

## Sheet: IPA activated pathways 
Ingenuity Canonical Pathways	-log(p-value)	Ratio	z-score	Molecules
SRP-dependent cotranslational protein targeting to membrane	11.9	0.209	4.899	RPL12,RPL18A,RPL19,RPL24,RPL26,RPL27,RPL28,RPL3,RPL31,RPL35,RPL5,RPL9,RPN1,RPS11,RPS15A,RPS24,RPS27,RPS7,SEC11A,SEC11C,SPCS1,SPCS2,SRP19,SSR4
Major pathway of rRNA processing in the nucleolus and cytosol	5.68	0.113	4.146	FCF1,IMP3,RPL12,RPL18A,RPL19,RPL24,RPL26,RPL27,RPL28,RPL3,RPL31,RPL35,RPL5,RPL9,RPP30,RPS11,RPS15A,RPS24,RPS27,RPS7,UTP14C
Eukaryotic Translation Termination	7.66	0.181	4.123	RPL12,RPL18A,RPL19,RPL24,RPL26,RPL27,RPL28,RPL3,RPL31,RPL35,RPL5,RPL9,RPS11,RPS15A,RPS24,RPS27,RPS7
Eukaryotic Translation Elongation	7.59	0.179	4.123	RPL12,RPL18A,RPL19,RPL24,RPL26,RPL27,RPL28,RPL3,RPL31,RPL35,RPL5,RPL9,RPS11,RPS15A,RPS24,RPS27,RPS7
Response of EIF2AK4 (GCN2) to amino acid deficiency	7.05	0.165	4.123	RPL12,RPL18A,RPL19,RPL24,RPL26,RPL27,RPL28,RPL3,RPL31,RPL35,RPL5,RPL9,RPS11,RPS15A,RPS24,RPS27,RPS7
Selenoamino acid metabolism	6.8	0.159	4.123	RPL12,RPL18A,RPL19,RPL24,RPL26,RPL27,RPL28,RPL3,RPL31,RPL35,RPL5,RPL9,RPS11,RPS15A,RPS24,RPS27,RPS7
Eukaryotic Translation Initiation	7.38	0.156	3.9	EIF3H,EIF4G1,RPL12,RPL18A,RPL19,RPL24,RPL26,RPL27,RPL28,RPL3,RPL31,RPL35,RPL5,RPL9,RPS11,RPS15A,RPS24,RPS27,RPS7
Interleukin-1 family signaling	2.3	0.0859	3.317	MAP2K6,PSMA2,PSMA4,PSMA5,PSMB1,PSMB2,PSMB3,PSMC2,PSMD12,PSMD4,PSMD6
Microautophagy Signaling Pathway	3.84	0.1	3.207	CHMP2A,CHMP5,COL19A1,COL5A3,PRKAG1,PSMA2,PSMA4,PSMA5,PSMB1,PSMB2,PSMB3,PSMC2,PSMD12,PSMD4,PSMD6,VPS28
Regulation of Apoptosis	4.93	0.189	3.162	PSMA2,PSMA4,PSMA5,PSMB1,PSMB2,PSMB3,PSMC2,PSMD12,PSMD4,PSMD6
Metabolism of polyamines	4.5	0.169	3.162	PSMA2,PSMA4,PSMA5,PSMB1,PSMB2,PSMB3,PSMC2,PSMD12,PSMD4,PSMD6
NIK-->noncanonical NF-kB signaling	4.43	0.167	3.162	PSMA2,PSMA4,PSMA5,PSMB1,PSMB2,PSMB3,PSMC2,PSMD12,PSMD4,PSMD6
Hedgehog ligand biogenesis	4.13	0.154	3.162	PSMA2,PSMA4,PSMA5,PSMB1,PSMB2,PSMB3,PSMC2,PSMD12,PSMD4,PSMD6
Regulation of mitotic cell cycle	3.03	0.114	3.162	PSMA2,PSMA4,PSMA5,PSMB1,PSMB2,PSMB3,PSMC2,PSMD12,PSMD4,PSMD6
DNA Replication Pre-Initiation	2.49	0.0962	3.162	PSMA2,PSMA4,PSMA5,PSMB1,PSMB2,PSMB3,PSMC2,PSMD12,PSMD4,PSMD6
Synthesis of DNA	2.07	0.084	3.162	PSMA2,PSMA4,PSMA5,PSMB1,PSMB2,PSMB3,PSMC2,PSMD12,PSMD4,PSMD6
Nonsense-Mediated Decay (NMD)	8.46	0.171	3.13	EIF4G1,RPL12,RPL18A,RPL19,RPL24,RPL26,RPL27,RPL28,RPL3,RPL31,RPL35,RPL5,RPL9,RPS11,RPS15A,RPS24,RPS27,RPS7,SMG1,SMG7
Mitochondrial translation	1.74	0.0833	2.828	DAP3,MRPL23,MRPL44,MRPL9,MRPS18C,MRPS21,MRPS33,MRPS35
Oxidative Phosphorylation	1.39	0.0714	2.828	COX6B1,Cox6c,NDUFB10,NDUFB11,NDUFB5,NDUFV2,SDHB,UQCRFS1
Electron transport, ATP synthesis, and heat production by uncoupling proteins	1.11	0.0625	2.828	COX6B1,NDUFB10,NDUFB11,NDUFB5,NDUFC2,NDUFV2,SDHB,UQCRFS1
Neutrophil Extracellular Trap Signaling Pathway	0.977	0.0474	2.828	COL19A1,COL5A3,IRS1,MAP2K6,MTOR,NDUFB10,NDUFB11,NDUFB5,NDUFV2,PDIA3,PPID,PRKCB,PRKD3,SDHB,TIMM17A,TIMM9,TOMM22,UQCRFS1,VDAC3
TNFR2 non-canonical NF-kB pathway	4.69	0.162	2.714	PSMA2,PSMA4,PSMA5,PSMB1,PSMB2,PSMB3,PSMC2,PSMD12,PSMD4,PSMD6,TRAF3
Mitotic G1 phase and G1/S transition	2.7	0.0916	2.714	CDK6,LIN37,PSMA2,PSMA4,PSMA5,PSMB1,PSMB2,PSMB3,PSMC2,PSMD12,PSMD4,PSMD6
TCR signaling	2.36	0.0873	2.714	PDPK1,PSMA2,PSMA4,PSMA5,PSMB1,PSMB2,PSMB3,PSMC2,PSMD12,PSMD4,PSMD6
Signaling by the B Cell Receptor (BCR)	1.46	0.0647	2.714	PRKCB,PSMA2,PSMA4,PSMA5,PSMB1,PSMB2,PSMB3,PSMC2,PSMD12,PSMD4,PSMD6
Mitotic Metaphase and Anaphase	2.45	0.0723	2.668	CHMP2A,CLASP1,DYNC1H1,PSMA2,PSMA4,PSMA5,PSMB1,PSMB2,PSMB3,PSMC2,PSMD12,PSMD4,PSMD6,RPS27,SUMO1,TAOK1,TUBB4B
EIF2 Signaling	7.47	0.117	2.5	AGO1,AGO2,AGO3,EIF3H,EIF4G1,GSK3B,IGF1R,IRS1,PDPK1,RPL12,RPL18A,RPL19,RPL24,RPL26,RPL27,RPL28,RPL3,RPL31,Rpl34 (includes others),RPL35,RPL5,RPL9,RPS11,RPS15A,RPS24,RPS27,RPS7
GABAergic Receptor Signaling Pathway (Enhanced)	4.58	0.115	2.5	ABAT,ADCY1,ADCY5,ADCY9,CACNA1A,CACNA1B,CACNA1C,CACNA1E,CACNA1G,CACNA1I,GABRB1,GRIN2A,GRIN2B,PRKAG1,PRKAR2A,SLC12A5
S Phase	3.75	0.12	2.309	GSK3B,LIN37,PSMA2,PSMA4,PSMA5,PSMB1,PSMB2,PSMB3,PSMC2,PSMD12,PSMD4,PSMD6
ABC-family proteins mediated transport	3.71	0.119	2.309	ABCA2,ABCC9,PSMA2,PSMA4,PSMA5,PSMB1,PSMB2,PSMB3,PSMC2,PSMD12,PSMD4,PSMD6
C-type lectin receptors (CLRs)	2.33	0.0828	2.309	EP300,PDPK1,PSMA2,PSMA4,PSMA5,PSMB1,PSMB2,PSMB3,PSMC2,PSMD12,PSMD4,PSMD6
Fc epsilon receptor (FCERI) signaling	1.26	0.0583	2.309	PDPK1,PSMA2,PSMA4,PSMA5,PSMB1,PSMB2,PSMB3,PSMC2,PSMD12,PSMD4,PSMD6,VAV2
Transcriptional Regulation by NPAS4	2.17	0.143	2.236	AGO1,AGO2,AGO3,TNRC6B,TNRC6C
Necroptosis Signaling Pathway	0	0.0323	2.236	PPID,TIMM17A,TIMM9,TOMM22,VDAC3
KEAP1-NFE2L2 pathway	5.54	0.154	2.138	AMER1,CSNK2B,EP300,GSK3B,PSMA2,PSMA4,PSMA5,PSMB1,PSMB2,PSMB3,PSMC2,PSMD12,PSMD4,PSMD6
Processing of Capped Intron-Containing Pre-mRNA	0.388	0.0383	2.111	CWC15,DNAJC8,LSM3,LSM8,METTL3,NUP210,PCBP2,POLR2A,SAP18,SLBP,SYF2
Mitotic G2-G2/M phases	4.17	0.0955	2.065	CLASP1,DYNC1H1,EP300,FBXL18,FKBPL,LCMT1,LIN37,PSMA2,PSMA4,PSMA5,PSMB1,PSMB2,PSMB3,PSMC2,PSMD12,PSMD4,PSMD6,TUBB4B,TUBGCP6
PTEN Regulation	8.66	0.153	2	AGO1,AGO2,AGO3,CSNK2B,MTOR,NR2E1,OTUD3,PHC3,PSMA2,PSMA4,PSMA5,PSMB1,PSMB2,PSMB3,PSMC2,PSMD12,PSMD4,PSMD6,RNF146,RPTOR,TNKS,TNRC6B,TNRC6C
Incretin synthesis, secretion, and inactivation	2	0.16	2	SEC11A,SEC11C,SPCS1,SPCS2
Transcriptional Regulation by VENTX	1.31	0.1	2	AGO1,AGO3,TNRC6B,TNRC6C
VDR/RXR Activation	1.27	0.0769	2	EP300,MED1,NCOA2,NCOA3,PRKCB,PRKD3

## Sheet: IPA inhibited pathways
Ingenuity Canonical Pathways	-log(p-value)	Ratio	z-score	Molecules
CREB Signaling in Neurons	5.4	0.0722	-5.284	ADCY1,ADCY5,ADCY9,ADGRL1,ADRA1A,CACNA1A,CACNA1B,CACNA1C,CACNA1E,CACNA1G,CACNA1I,CAMK4,CELSR2,CREB3L2,CX3CR1,EDNRB,EGFR,EP300,FGFR3,FZD3,GNAS,GPR161,GPR17,GPR26,GRID2,GRIK3,GRIN2A,GRIN2B,GRM3,GRM5,IGF1R,IRS1,NTRK2,NTRK3,PDGFRA,PDGFRB,PDIA3,POLR2A,PRKAG1,PRKAR2A,PRKCB,PRKD3,SHC3,TAS1R2
Molecular Mechanisms of Cancer	3.61	0.0583	-5.091	ACVR2B,ADCY1,ADCY5,ADCY9,ADGRL1,ADRA1A,APC,APC2,ARHGEF12,ARHGEF17,Bmpr1b,CBL,CDK6,CELSR2,CX3CR1,EDNRB,EP300,FNBP1,FZD3,GNAS,GPR161,GPR17,GPR26,GRM3,GRM5,GSK3B,HDAC4,HIPK2,IL17RD,IL6ST,IRS1,ITGA1,ITGA9,ITGAV,ITGB8,LRP1,LRP6,MAP2K6,MMP17,NF1,NOTCH1,PRKAG1,PRKAR2A,PRKCB,PRKD3,RAPGEF1,RASGRF2,SHC3,SMAD5,TAS1R2
Glutaminergic Receptor Signaling Pathway (Enhanced)	8.42	0.107	-4.802	ADCY1,ADCY5,ADCY9,CACNA1A,CACNA1B,CACNA1C,CACNA1E,CACNA1G,CACNA1I,CAMK4,CREB3L2,DGKD,DGKH,DGKI,GABRB1,GNAS,GRIK3,GRIN2A,GRIN2B,GRM3,GRM5,IRS1,MTOR,PDIA3,PRKAG1,PRKAR2A,PRKCB,PRKD3,RPTOR,SCN8A,SHANK1,SHANK2,SHANK3,SLC1A2,SLC38A1
RHO GTPase cycle	4.7	0.0756	-4.802	ABL2,ABR,ARHGAP26,ARHGAP31,ARHGEF12,ARHGEF17,BCAP31,C1QBP,CDC42BPA,CDC42BPB,CIT,DLG5,DOCK3,FNBP1,GFOD1,ITSN1,KALRN,MYO9A,NISCH,PDE5A,PEAK1,PLXNA1,PLXNB1,PREX1,RAPGEF1,RASGRF2,SH3PXD2A,SPEN,SPTBN1,SRGAP3,TRIO,TXNL1,VAV2,WASF3
S100 Family Signaling Pathway	1.19	0.0453	-4.459	ADGRL1,ADRA1A,CACNA1A,CACNA1B,CACNA1C,CACNA1E,CACNA1G,CACNA1I,CELSR2,COPS5,CREB3L2,CX3CR1,EDNRB,EGFR,FGFR3,FZD3,GPR161,GPR17,GPR26,GRM3,GRM5,GSK3B,IRS1,MAP2K6,MMP17,NTRK2,PDIA3,PRKAG1,PRKAR2A,PRKCB,PRKD3,RYR2,SMAD5,TAS1R2,TRAF3
FAK Signaling	0	0.0326	-4.352	ACVR2B,ADGRL1,ADRA1A,AGO2,APC,ARPC2,ARPC5,CELSR2,COL5A3,CX3CR1,EDNRB,EGFR,FZD3,GPR161,GPR17,GPR26,GRM3,GRM5,GSK3B,IGF1R,IL17RD,IL6ST,IRS1,ITGA1,ITGA9,ITGAV,ITGB8,MTOR,NCOA3,PDGFRA,PDGFRB,PDPK1,SOCS7,TAS1R2
Phagosome Formation	0.883	0.043	-4.271	ADGRL1,ADRA1A,ARPC2,ARPC5,CELSR2,CFL2,CX3CR1,EDNRB,FZD3,GPR161,GPR17,GPR26,GRM3,GRM5,IRS1,ITGA1,ITGA9,ITGAV,ITGB8,MAP2K6,MTOR,MYO10,PI4KA,PRKCB,PRKD3,RAPGEF1,TAS1R2,TLN1,TLN2,VAV2
Estrogen Receptor Signaling	8.83	0.0998	-4.004	ADCY1,ADCY5,ADCY9,CACNA1A,CACNA1B,CACNA1C,CACNA1E,CFL2,CREB3L2,EGFR,EP300,FOXO3,GNAS,GSK3B,IGF1R,IRS1,MED1,MED13,MMP17,MPRIP,MTOR,NCOA2,NCOA3,NDUFB10,NDUFB11,NDUFB5,NDUFV2,NOTCH1,PDIA3,PPARGC1A,Ppp1r12b,PRKAG1,PRKAR2A,PRKCB,PRKD3,RBFOX2,SDHB,SETD7,SHC3,TRRAP,UQCRFS1
PIP3 activates AKT signaling	3.97	0.107	-3.873	EGFR,ERBB3,ERBB4,FGFR3,FOXO3,GSK3B,IRS1,MTOR,PDGFRA,PDGFRB,PDPK1,PHLPP2,RICTOR,STRN,TSC2
Calcium Signaling	3.6	0.0864	-3.873	CACNA1A,CACNA1B,CACNA1C,CACNA1E,CACNA1G,CACNA1I,CAMK4,CREB3L2,EP300,GRIN2A,GRIN2B,HDAC4,MEF2D,MYO10,PRKAG1,PRKAR2A,RCAN3,RYR2,SLC8A1
Synaptogenesis Signaling Pathway	6.14	0.0946	-3.78	ADCY1,ADCY5,ADCY9,ARPC2,ARPC5,CACNA1B,CDH6,CREB3L2,EIF4EBP2,GRIN2A,GRIN2B,GRM3,GRM5,GSK3B,IRS1,ITSN1,KALRN,LRP1,MTOR,NTRK2,PRKAG1,PRKAR2A,RAPGEF1,RELN,SHC3,SYNGAP1,SYT14,Syt7,TLN1,UNC13A
Cardiac Hypertrophy Signaling (Enhanced)	5.52	0.0754	-3.55	ACVR2B,ADCY1,ADCY5,ADCY9,ADRA1A,APEX1,CACNA1A,CACNA1B,CACNA1C,CACNA1E,EDNRB,EP300,FGFR3,FZD3,GNAS,GSK3B,HDAC4,IGF1R,IL17RD,IL6ST,IRS1,ITGA1,ITGA9,ITGAV,ITGB8,MAP2K6,MAP3K13,MAP3K9,MEF2D,MTOR,PDE10A,PDE3B,PDE5A,PDE7B,PDIA3,PRKAG1,PRKAR2A,PRKCB,PRKD3,RYR2,TSC2
Docosahexaenoic Acid (DHA) Signaling	4.6	0.0913	-3.545	ADCY1,ADCY5,ADCY9,CREB3L2,GNAS,GRIN2B,GSK3B,IRS1,KCNMA1,MTOR,NTRK2,PDIA3,PDPK1,PRKAG1,PRKAR2A,PRKCB,PRKD3,RPTOR,SPTB,SPTBN1,SPTBN2,SYT14,Syt7
Extracellular matrix organization	3.51	0.113	-3.464	ADAM12,COL5A3,DAG1,DDR2,ITGA1,ITGA9,ITGAV,LAMA2,LRP4,NCAN,SH3PXD2A,TNR
Generic Transcription Pathway	0	0.028	-3.464	HDAC4,MED1,MED13,NOTCH1,NOTCH2,NOTCH3,NR2C2,NR2E1,RORB,ZNF483,ZNF704,ZNF710
Orexin Signaling Pathway	4.95	0.0958	-3.411	ADCY1,ADCY5,ADCY9,ATP6AP2,CACNA1A,CACNA1B,CACNA1C,CACNA1E,CACNA1G,CACNA1I,GNAS,IRS1,MTOR,PDIA3,PI4KA,PPARGC1A,PRKAG1,PRKAR2A,PRKCB,PRKD3,RPTOR,SLC8A1,SMAD5
Acetylcholine Receptor Signaling Pathway	2.87	0.0816	-3.357	ADCY1,ADCY5,ADCY9,CACNA1A,CACNA1B,CACNA1C,CACNA1E,CACNA1G,CACNA1I,CREB3L2,IRS1,PDIA3,PRKAG1,PRKAR2A,PRKCB,PRKD3
G alpha (12/13) signalling events	4.02	0.138	-3.317	ABR,ADRA1A,ARHGEF12,ARHGEF17,ITSN1,KALRN,PLXNB1,PREX1,RASGRF2,TRIO,VAV2
SNARE Signaling Pathway	2.11	0.0809	-3.317	ADCY1,ADCY5,ADCY9,CACNA1B,MYO10,PRKAG1,PRKAR2A,RIMS1,SYT14,Syt7,UNC13A
Dopamine-DARPP32 Feedback in cAMP Signaling	6.26	0.118	-3.3	ADCY1,ADCY5,ADCY9,CACNA1A,CACNA1B,CACNA1C,CACNA1E,CALY,CAMK4,CREB3L2,GNAS,GRIN2A,GRIN2B,KCNJ10,NOS1,PDIA3,PPP1R14C,PPP2R2C,PRKAG1,PRKAR2A,PRKCB,PRKD3
Breast Cancer Regulation by Stathmin1	1.02	0.0453	-3.266	ADGRL1,ADRA1A,ARHGEF12,ARHGEF17,CAMK4,CDK6,CELSR2,CREB3L2,CX3CR1,EDNRB,FZD3,GPR161,GPR17,GPR26,GRM3,GRM5,IRS1,MTOR,PPP1R14C,PPP2R2C,PRKAG1,PRKAR2A,PRKCB,PRKD3,SHC3,TAS1R2,TUBB4B
Neuropathic Pain Signaling in Dorsal Horn Neurons	4.9	0.136	-3.207	CAMK4,GRIN2A,GRIN2B,GRM3,GRM5,IRS1,KCNQ2,KCNQ3,NTRK2,PDIA3,PRKAG1,PRKAR2A,PRKCB,PRKD3
IL-15 Production	4.03	0.114	-3.207	ABL2,DDR2,EGFR,ERBB3,ERBB4,FER,FGFR3,IGF1R,MAP2K6,NTRK2,NTRK3,PDGFRA,PDGFRB,PEAK1
Myelination Signaling Pathway	6.81	0.0976	-3.182	ACVR2B,APC,Bmpr1b,CREB3L2,DAG1,EGFR,EP300,ERBB3,ERBB4,FGFR3,FZD3,GLI3,GPR17,GSK3B,HDAC4,IGF1R,IRS1,ITGB8,LAMA2,MTOR,NOTCH1,NOTCH2,NTRK2,PDGFRA,PDGFRB,PRKAG1,PRKAR2A,RAPGEF2,RPTOR,SMAD5,TSC1,TSC2
Huntington's Disease Signaling	5.57	0.0944	-3.162	CACNA1B,CREB3L2,EGFR,EP300,GRIN2B,GRM5,HDAC4,HTT,IGF1R,IRS1,MTOR,PDPK1,POLR2A,PRKCB,PRKD3,PSMA2,PSMA4,PSMA5,PSMB1,PSMB2,PSMB3,PSMC2,PSMD12,PSMD4,PSMD6,SDHB,SHC3
L1CAM interactions	5.82	0.136	-3.153	ANK1,ANK2,CSNK2B,EGFR,ITGA1,ITGA9,ITGAV,KCNQ2,KCNQ3,NCAN,NFASC,SCN8A,SPTB,SPTBN1,SPTBN2,TUBB4B,VAV2
Netrin Signaling	3.89	0.0971	-3.153	ARPC2,ARPC5,CACNA1A,CACNA1B,CACNA1C,CACNA1E,CACNA1G,CACNA1I,IRS1,MTOR,NTN1,PRKAG1,PRKAR2A,PRKCB,PRKD3,RYR2,TRIO
Pulmonary Fibrosis Idiopathic Signaling Pathway	2.59	0.0671	-3.13	ACVR2B,COL19A1,COL5A3,EGFR,EIF4EBP2,EP300,FGFR3,FOXO3,FZD3,GSK3B,IL6ST,IRS1,ITGAV,MAP2K6,MMP17,MTOR,NOTCH1,NOTCH2,NOTCH3,PDGFRA,PDGFRB,POLR2A
Oxytocin in Brain Signaling Pathway	2.35	0.0746	-3.051	CACNA1A,CACNA1B,CACNA1C,CACNA1E,CACNA1G,CACNA1I,CREB3L2,EGFR,IRS1,MEF2D,MTOR,PRKCB,PRKD3,PTPN1,SLC12A5
Role of NFAT in Cardiac Hypertrophy	7.63	0.119	-3	ADCY1,ADCY5,ADCY9,CACNA1A,CACNA1B,CACNA1C,CACNA1E,CACNA1G,CACNA1I,CAMK4,EP300,GNAS,GSK3B,HDAC4,IGF1R,IL6ST,IRS1,MAP2K6,MEF2D,PDIA3,PRKAG1,PRKAR2A,PRKCB,PRKD3,RCAN3,SHC3,SLC8A1
White Adipose Tissue Browning Pathway	5.22	0.123	-3	ADCY1,ADCY5,ADCY9,CACNA1A,CACNA1B,CACNA1C,CACNA1E,CACNA1G,CACNA1I,CREB3L2,FGFR3,GNAS,HIF1AN,NDN,PPARGC1A,PRKAG1,PRKAR2A
Neurexins and neuroligins	3.86	0.158	-3	APBA1,DLGAP2,EPB41L2,GRIN2A,GRIN2B,GRM5,SHANK1,SHANK2,SHANK3
Glioma Signaling	2.33	0.0866	-3	CAMK4,CDK6,EGFR,HDAC4,IGF1R,IRS1,MTOR,PDGFRA,PDGFRB,PRKCB,PRKD3
p75 NTR receptor-mediated signalling	2.1	0.09	-3	ABR,ARHGEF12,ARHGEF17,ITSN1,KALRN,PREX1,RASGRF2,TRIO,VAV2
Ribonucleotide Reductase Signaling Pathway	1.12	0.0581	-3	ARID2,CDK6,CREB3L2,EGFR,FOXO3,IRS1,MTOR,PARP14,RPTOR,TNKS
RAR Activation	1.56	0.0534	-2.985	ACVR2B,ADCY1,ADCY5,ADCY9,ADH4,APEX1,ARID2,CREB3L2,CSNK2B,EP300,FNBP1,IRS1,MED1,PDE10A,PDE3B,PDE5A,PDE7B,PDPK1,PPARGC1A,PRKAG1,PRKAR2A,RORB,ZBTB16
Gustation Pathway	4.08	0.0941	-2.982	ABCC9,ADCY1,ADCY5,ADCY9,CACNA1A,CACNA1B,CACNA1C,CACNA1E,CACNA1G,CACNA1I,GABRB1,KCNQ2,KCNQ3,LRRC8B,PDE3B,PRKAG1,PRKAR2A,SCN8A,TAS1R2
Pancreatic Secretion Signaling Pathway	2.94	0.0763	-2.982	ADCY1,ADCY5,ADCY9,ARHGEF12,ARHGEF17,EGFR,GNAS,IRS1,KCNMA1,MTOR,PDIA3,PPP1R14C,PRKAG1,PRKAR2A,PRKCB,PRKD3,RPTOR,RYR2,SLC4A4
Synaptic Long Term Potentiation	4.27	0.114	-2.887	ADCY1,CACNA1C,CAMK4,CREB3L2,EP300,GRIN2A,GRIN2B,GRM3,GRM5,PDIA3,PPP1R14C,PRKAG1,PRKAR2A,PRKCB,PRKD3
G-Protein Coupled Receptor Signaling	3.31	0.0596	-2.846	ADCY1,ADCY5,ADCY9,ADGRL1,ADRA1A,APEX1,ARRB1,CAMK4,CELSR2,CREB3L2,CX3CR1,EDNRB,FOXO3,FZD3,GNAS,GPR161,GPR17,GPR26,GRM3,GRM5,GSK3B,IRS1,KCNQ2,KCNQ3,MAP2K6,MAP3K13,MAP3K9,MEF2D,MTOR,PDE10A,PDE3B,PDE5A,PDE7B,PDPK1,PREX1,PRKAG1,PRKAR2A,PRKCB,RAPGEF1,SHC3,SYNGAP1,TAS1R2
GPCR-Mediated Nutrient Sensing in Enteroendocrine Cells	4.85	0.127	-2.84	ADCY1,ADCY5,ADCY9,CACNA1A,CACNA1B,CACNA1C,CACNA1E,CACNA1G,CACNA1I,GNAS,PDIA3,PRKAG1,PRKAR2A,PRKCB,PRKD3
Cardiac Hypertrophy Signaling	3.89	0.084	-2.837	ADCY1,ADCY5,ADCY9,ADRA1A,CACNA1A,CACNA1B,CACNA1C,CACNA1E,EP300,FNBP1,GNAS,GSK3B,IGF1R,IRS1,MAP2K6,MAP3K13,MAP3K9,MEF2D,MTOR,PDIA3,PRKAG1,PRKAR2A
Adrenergic Receptor Signaling Pathway (Enhanced)	3.66	0.09	-2.828	ADCY1,ADCY5,ADCY9,ADRA1A,ATP6AP2,CACNA1A,CACNA1B,CACNA1C,CACNA1E,CACNA1G,CACNA1I,GNAS,PDIA3,PRKAG1,PRKAR2A,PRKCB,PRKD3,SLC1A2
NCAM signaling for neurite out-growth	2.94	0.131	-2.828	CACNA1C,CACNA1G,CACNA1I,COL5A3,NCAN,SPTB,SPTBN1,SPTBN2
Transport of inorganic cations/anions and amino acids/oligopeptides	1.55	0.0769	-2.828	SLC12A5,SLC1A2,SLC38A1,SLC4A4,SLC4A8,SLC7A2,SLC8A1,SLC9A8
Multiple Sclerosis Signaling Pathway	0.297	0.036	-2.828	GRIN2A,GRIN2B,NCOA3,PARP14,RNF213,SLC8A1,TNKS,UBR2
Mitochondrial biogenesis	4.95	0.172	-2.714	CAMK4,CHD9,CRTC1,HCFC1,MED1,MEF2D,NCOA2,PPARGC1A,PPARGC1B,PRKAG1,SIRT5
eNOS Signaling	1.66	0.0696	-2.714	ADCY1,ADCY5,ADCY9,GNAS,IRS1,NOSIP,PDPK1,PRKAG1,PRKAR2A,PRKCB,PRKD3
G Beta Gamma Signaling	3.81	0.109	-2.673	ADCY1,CACNA1A,CACNA1B,CACNA1C,CACNA1E,CACNA1G,CACNA1I,EGFR,GNAS,PDPK1,PRKAG1,PRKAR2A,PRKCB,PRKD3
NF-κB Signaling	0	0.0245	-2.673	CSNK2B,EGFR,EP300,FGFR3,GSK3B,IGF1R,IRS1,MAP2K6,NTRK2,NTRK3,PDGFRA,PDGFRB,PRKCB,TRAF3
Synaptic Long Term Depression	3.25	0.0859	-2.668	CACNA1A,CACNA1B,CACNA1C,CACNA1E,CACNA1G,CACNA1I,GNAS,GRID2,GRM3,GRM5,IGF1R,NOS1,PDIA3,PPP2R2C,PRKCB,PRKD3,RYR2
Neuregulin Signaling	2.6	0.094	-2.646	EGFR,ERBB3,ERBB4,ITGA1,ITGA9,ITGAV,ITGB8,MTOR,PDPK1,PRKCB,PRKD3
RUNX1 regulates megakaryocyte differentiation and platelet function	2.42	0.121	-2.646	AGO1,AGO3,EP300,KMT2A,KMT2B,TNRC6B,TNRC6C
Circadian Clock	2.38	0.119	-2.646	CHD9,CRTC1,EP300,MED1,MEF2D,NCOA2,PPARGC1A
Semaphorin interactions	2.19	0.109	-2.646	ARHGEF12,GSK3B,ITGA1,PLXNA1,PLXNB1,SEMA6A,TLN1
Gene Silencing by RNA	1.33	0.0737	-2.646	AGO1,AGO2,AGO3,NUP210,POLR2A,TNRC6B,TNRC6C
Potassium Channels	1.18	0.068	-2.646	ABCC9,KCNA2,KCNB1,KCNJ10,KCNMA1,KCNQ2,KCNQ3
Signaling by VEGF	1.09	0.0648	-2.646	ITGAV,MTOR,PDPK1,PRKCB,RICTOR,VAV2,WASF3
Aryl Hydrocarbon Receptor Signaling	0.993	0.0566	-2.646	CDK6,EP300,GSTK1,GSTM5,MED1,NCOA2,NCOA3,NFIC,PTGES3
G alpha (q) signalling events	0.394	0.04	-2.646	ADRA1A,EDNRB,GHRL,GPR17,GRM5,KALRN,TRIO
Leukocyte Extravasation Signaling	0.288	0.0359	-2.646	FER,IRS1,MMP17,PRKCB,PRKD3,TIMP1,VAV2
Hepatic Cholestasis	0	0.0314	-2.646	ADCY1,ADCY5,ADCY9,PRKAG1,PRKAR2A,PRKCB,PRKD3
IL-4 Signaling	0	0.0121	-2.646	COL19A1,COL5A3,CREB3L2,IRS1,MTOR,RICTOR,RPTOR
Nitric Oxide Signaling in the Cardiovascular System	2.96	0.0984	-2.53	CACNA1A,CACNA1B,CACNA1C,CACNA1E,IRS1,PDE3B,PDE5A,PRKAG1,PRKAR2A,PRKCB,PRKD3,RYR2
CDK5 Signaling	2.66	0.0957	-2.53	ADCY1,ADCY5,ADCY9,CACNA1A,GNAS,LAMA2,NTRK2,PPP1R14C,PPP2R2C,PRKAG1,PRKAR2A
ERK/MAPK Signaling	2.42	0.0737	-2.53	CREB3L2,IRS1,ITGA1,ITGA9,ITGAV,ITGB8,KSR1,PPP1R14C,PPP2R2C,PRKAG1,PRKAR2A,PRKCB,RAPGEF1,TLN1,TLN2,YWHAH
TR/RXR Activation	2.25	0.0846	-2.53	ACACA,CAMK4,EP300,IRS1,KLF9,MED1,MTOR,NCOA2,NCOA3,PDE3B,PPARGC1A
Cardiac β-adrenergic Signaling	4.78	0.106	-2.5	ADCY1,ADCY5,ADCY9,APEX1,CACNA1A,CACNA1B,CACNA1C,CACNA1E,GNAS,PDE10A,PDE3B,PDE5A,PDE7B,PPP1R14C,PPP2R2C,PRKAG1,PRKAR2A,RYR2,SLC8A1
Oxytocin Signaling Pathway	1.98	0.0634	-2.5	ABCC9,ARRB1,CACNA1A,CACNA1B,CACNA1C,CACNA1E,CREB3L2,EGFR,GSK3B,IRS1,MPRIP,MYO10,Ppp1r12b,PRKAG1,PRKAR2A,PRKCB,PRKD3,SHC3
Androgen Signaling	2.64	0.0828	-2.496	CACNA1A,CACNA1B,CACNA1C,CACNA1E,CACNA1G,CACNA1I,EP300,GNAS,NCOA2,POLR2A,PRKAG1,PRKAR2A,PRKCB,PRKD3
Protein Sorting Signaling Pathway	2.03	0.073	-2.496	ADCY1,ADCY5,ADCY9,AP4E1,ARFGEF2,ATP8A2,GNAS,PI4K2A,PRKAG1,PRKAR2A,RER1,SNX29,TMED8
Smooth Muscle Contraction	2.46	0.14	-2.449	CACNA1G,CACNA1I,ITGA1,PDE5A,SORBS1,TLN1
Signaling by NOTCH3	2.13	0.12	-2.449	EGFR,EP300,MIB1,NEURL1B,NOTCH1,NOTCH3
HGF Signaling	1.74	0.0746	-2.449	IRS1,ITGA1,ITGA9,ITGAV,ITGB8,MAP3K13,MAP3K9,PRKCB,PRKD3,RAPGEF1
Renin-Angiotensin Signaling	1.56	0.0732	-2.449	ADCY1,ADCY5,ADCY9,IRS1,PRKAG1,PRKAR2A,PRKCB,PRKD3,SHC3
Ovarian Cancer Signaling	1.28	0.0625	-2.449	APC,ARRB1,EGFR,FZD3,GSK3B,HDAC4,IRS1,MTOR,PRKAG1,PRKAR2A
Signaling by NOTCH1	1.27	0.0769	-2.449	ARRB1,EP300,HDAC4,MIB1,NEURL1B,NOTCH1
Signaling by MET	1.25	0.0759	-2.449	CBL,COL5A3,LAMA2,PTPN1,RAPGEF1,TNS3
Class A/1 (Rhodopsin-like receptors)	0	0.0189	-2.449	ADRA1A,APLN,CX3CR1,EDNRB,GHRL,GPR17
Autism Signaling Pathway	5.86	0.0935	-2.414	APC,ATP7B,CACNA1A,CACNA1B,CACNA1C,CACNA1E,EP300,FZD3,GRIN2A,GRIN2B,GRM3,GRM5,GSK3B,IGF1R,IRS1,LRP6,MECP2,MTHFR,MTOR,NF1,NOS1,NTRK2,PRKAG1,PRKAR2A,RELN,RPTOR,SHANK3,TSC1,TSC2
STAT3 Pathway	2.13	0.0815	-2.333	EGFR,FGFR3,IGF1R,IL17RD,IL6ST,MAP3K9,NTRK2,NTRK3,PDGFRA,PDGFRB,SOCS7
GP6 Signaling Pathway	1.84	0.0775	-2.333	COL19A1,COL5A3,GSK3B,IRS1,LAMA2,PDPK1,PRKCB,PRKD3,TLN1,VAV2
P2Y Purigenic Receptor Signaling Pathway	1.72	0.0741	-2.333	ADCY1,ADCY5,ADCY9,CREB3L2,IRS1,PDIA3,PRKAG1,PRKAR2A,PRKCB,PRKD3
Superpathway of Inositol Phosphate Compounds	1.43	0.0591	-2.333	G6PC3,INPPL1,IRS1,NUDT5,PI4K2A,PI4KA,PPFIA1,PPP1R14C,PPP1R16B,PPP2R2C,PTPN1,SSH1,SSH2,TNS3
G alpha (i) signalling events	0.265	0.0347	-2.333	ADCY1,ADCY5,ADCY9,APLN,CX3CR1,GNAS,GPR17,GRM3,TAS1R2
Systemic Lupus Erythematosus in T Cell Signaling Pathway	0	0.0155	-2.333	CAMK4,CBL,CREB3L2,FNBP1,IRS1,MAP2K6,MTOR,NOS1,PPP2R2C,RPTOR
Intra-Golgi and retrograde Golgi-to-ER traffic	2.31	0.0739	-2.324	ACTR10,CUX1,DCTN6,DYNC1H1,GBF1,KIF13B,KIF1A,KIF1B,KIF21B,KIF26A,KIF26B,MAN1A2,MAN2A2,RIC1,TUBB4B
Colorectal Cancer Metastasis Signaling	1.83	0.0623	-2.324	ADCY1,ADCY5,ADCY9,APC,ARRB1,EGFR,FNBP1,FZD3,GNAS,GSK3B,IL6ST,IRS1,LRP1,LRP6,MMP17,PRKAG1,PRKAR2A
GNRH Signaling	4.42	0.0995	-2.309	ADCY1,ADCY5,ADCY9,CACNA1A,CACNA1B,CACNA1C,CACNA1E,CACNA1G,CACNA1I,CREB3L2,EGFR,GNAS,MAP2K6,MAP3K13,MAP3K9,PRKAG1,PRKAR2A,PRKCB,PRKD3
Pulmonary Healing Signaling Pathway	1.35	0.0603	-2.309	CFL2,EGFR,EP300,FZD3,MMP17,NOTCH1,NOTCH2,NOTCH3,PRKAG1,PRKCB,PRKD3,SMAD5
Apelin Liver Signaling Pathway	2.68	0.185	-2.236	APLN,COL5A3,GSK3B,IRS1,PDGFRB
MTOR signalling	2.6	0.179	-2.236	EIF4G1,MTOR,RPTOR,TSC1,TSC2
Energy dependent regulation of mTOR by LKB1-AMPK	2.53	0.172	-2.236	MTOR,PRKAG1,RPTOR,TSC1,TSC2
Dopamine Receptor Signaling	2.19	0.1	-2.236	ADCY1,ADCY5,ADCY9,CALY,PPP1R14C,PPP2R2C,PRKAG1,PRKAR2A
DAG and IP3 signaling	1.88	0.122	-2.236	ADCY1,ADCY5,ADCY9,CAMK4,PRKAR2A
UVB-Induced MAPK Signaling	1.41	0.0926	-2.236	EGFR,IRS1,MTOR,PRKCB,PRKD3
GABA receptor activation	1.25	0.0833	-2.236	ADCY1,ADCY5,ADCY9,GABRB1,KCNJ10
ERBB4 Signaling	1.02	0.0714	-2.236	ERBB4,IRS1,PDPK1,PRKCB,PRKD3
Extra-nuclear estrogen signaling	0.964	0.0685	-2.236	EGFR,FOXO3,IGF1R,PDPK1,STRN
Granzyme A Signaling	0.927	0.0667	-2.236	APEX1,NDUFB10,NDUFB11,NDUFB5,NDUFV2
NGF Signaling	0.882	0.0574	-2.236	CREB3L2,IRS1,MAP3K13,MAP3K9,PDPK1,SHC3,TRIO
PI Metabolism	0.81	0.061	-2.236	INPP4A,INPPL1,PI4K2A,PI4KA,SBF1
Integrin cell surface interactions	0.765	0.0588	-2.236	COL5A3,ITGA1,ITGA9,ITGAV,ITGB8
Opioid Signalling	0.696	0.0556	-2.236	ADCY1,ADCY5,ADCY9,CAMK4,PRKAR2A
Mitotic Prophase	0.544	0.0485	-2.236	LPIN1,NEK9,NUMA1,NUP210,PRKCB
Macrophage Alternative Activation Signaling Pathway	0	0.0263	-2.236	CREB3L2,IRS1,MTOR,PPARGC1A,RPTOR
IL-33 Signaling Pathway	0	0.0321	-2.236	CREB3L2,IRS1,LPIN1,MTOR,PRKAG1,PRKAR2A
Human Embryonic Stem Cell Pluripotency	3.58	0.0887	-2.183	ACVR2B,APC,APC2,Bmpr1b,FGFR3,FZD3,GSK3B,IRS1,LIFR,MAP2K6,NTRK2,NTRK3,PDGFRA,PDGFRB,PDPK1,PRKCB,PRKD3,SMAD5
Opioid Signaling Pathway	4.79	0.0893	-2.132	ADCY1,ADCY5,ADCY9,ARRB1,CACNA1A,CACNA1B,CACNA1C,CACNA1E,CACNA1G,CACNA1I,CAMK4,CREB3L2,EP300,GNAS,GRIN2A,GRIN2B,GSK3B,MAP2K6,NOS1,PRKAG1,PRKAR2A,PRKCB,PRKD3,RYR2,SLC12A5
RAF/MAP kinase cascade	9.17	0.122	-2.121	ARRB1,EGFR,ERBB3,ERBB4,FGFR3,GRIN2B,IL17RD,IRS1,KSR1,KSR2,LRRC7,NF1,PDGFRA,PDGFRB,PSMA2,PSMA4,PSMA5,PSMB1,PSMB2,PSMB3,PSMC2,PSMD12,PSMD4,PSMD6,RAPGEF2,RASGRF2,SHC3,SPTB,SPTBN1,SPTBN2,SYNGAP1,TLN1
α-Adrenergic Signaling	3.99	0.119	-2.121	ADCY1,ADCY5,ADCY9,ADRA1A,CAMK4,GNAS,PHKA2,PHKB,PRKAG1,PRKAR2A,PRKCB,PRKD3,SLC8A1
Activation of NMDA receptors and postsynaptic events	3.83	0.131	-2.121	ADCY1,CAMK4,ERBB4,GRIN2A,GRIN2B,LRRC7,PDPK1,PRKAG1,PRKAR2A,RASGRF2,TUBB4B
Amyotrophic Lateral Sclerosis Signaling	3.09	0.102	-2.121	CACNA1A,CACNA1B,CACNA1C,CACNA1E,GRID2,GRIK3,GRIN2A,GRIN2B,IRS1,NOS1,SLC1A2,SSR4
Melanocyte Development and Pigmentation Signaling	2.1	0.09	-2.121	ADCY1,ADCY5,ADCY9,CREB3L2,EP300,GNAS,IRS1,PRKAG1,PRKAR2A
Transcriptional regulation of white adipocyte differentiation	2.07	0.0952	-2.121	CHD9,EP300,MED1,MED13,MED19,NCOA2,NCOA3,PPARGC1A
Integration of energy metabolism	2.02	0.0874	-2.121	ADCY1,ADCY5,ADCY9,CACNA1A,CACNA1C,CACNA1E,GNAS,KCNB1,PRKAR2A
3-phosphoinositide Biosynthesis	1.84	0.067	-2.121	G6PC3,INPPL1,IRS1,NUDT5,PI4K2A,PI4KA,PPFIA1,PPP1R14C,PPP1R16B,PPP2R2C,PTPN1,SSH1,SSH2,TNS3
Regulation of lipid metabolism by PPARalpha	1.65	0.0756	-2.121	CHD9,EP300,MED1,MED13,MED19,NCOA2,NCOA3,PPARGC1A,PPARGC1B
ROBO SLIT Signaling Pathway	1.13	0.063	-2.121	ARPC2,ARPC5,GSK3B,NTN1,PLXNA1,PRKAG1,PRKAR2A,SLIT1
G alpha (s) signalling events	0.882	0.0552	-2.121	ADCY1,ADCY5,ADCY9,ARRB1,GNAS,PDE10A,PDE3B,PDE7B
Gαq Signaling	0.608	0.0465	-2.121	ADRA1A,FNBP1,GNAS,GRM5,GSK3B,IRS1,PRKCB,PRKD3
Production of Nitric Oxide and Reactive Oxygen Species in Macrophages	0.452	0.0415	-2.121	FNBP1,IRS1,MAP3K13,MAP3K9,PPP1R14C,PPP2R2C,PRKCB,PRKD3
IL-8 Signaling	0.344	0.0377	-2.121	EGFR,FNBP1,GNAS,IRS1,ITGAV,MTOR,PRKCB,PRKD3
Neuroinflammation Signaling Pathway	0	0.0345	-2.121	ACVR2B,BIRC6,CREB3L2,CX3CR1,GABRB1,GRIN2A,GRIN2B,GSK3B,IRS1,SLC1A2,TRAF3
Adipogenesis pathway	2.04	0.0791	-2.111	ACVR2B,Bmpr1b,DGKD,FGFR3,FZD3,HDAC4,KAT6A,KMT2B,LPIN1,SAP18,SMAD5
Phospholipase C Signaling	0	0.0178	-2.111	ADCY1,ADCY5,ADCY9,ARHGEF12,ARHGEF17,CAMK4,CREB3L2,EP300,FNBP1,GNAS,HDAC4,ITGA1,ITGA9,ITGAV,ITGB8,MEF2D,MPRIP,Ppp1r12b,PRKCB,PRKD3
Pre-NOTCH Expression and Processing	2.91	0.118	-2	AGO1,AGO2,AGO3,EP300,NOTCH1,NOTCH2,NOTCH3,TNRC6B,TNRC6C
Glutamate Receptor Signaling	2.71	0.121	-2	GRID2,GRIK3,GRIN2A,GRIN2B,GRM3,GRM5,SLC1A2,SLC38A1
RORA activates gene expression	2.53	0.222	-2	CHD9,EP300,MED1,NCOA2
Effects of PIP2 hydrolysis	1.88	0.148	-2	DGKD,DGKH,DGKI,MGLL
Signaling by NOTCH2	1.54	0.118	-2	EP300,MIB1,NEURL1B,NOTCH2
Regulation of TP53 Expression and Degradation	1.35	0.103	-2	MTOR,PDPK1,RICTOR,USP2
Neurotransmitter release cycle	1.31	0.1	-2	APBA1,PPFIA1,RIMS1,SLC1A2
Activation of gene expression by SREBF (SREBP)	1.28	0.0976	-2	CHD9,GPAM,MED1,NCOA2
PI3K Cascade	1.19	0.0909	-2	FGFR3,IRS1,PDE3B,PDPK1
Netrin-1 signaling	1.03	0.08	-2	MYO10,NTN1,SLIT1,TRIO
Signaling by PDGF	0.851	0.069	-2	COL5A3,PDGFRA,PDGFRB,RAPGEF1
Signaling by ERBB4	0.832	0.0678	-2	EGFR,ERBB3,ERBB4,GABRB1
CNTF Signaling	0.832	0.0678	-2	IL6ST,IRS1,LIFR,MTOR
FLT3 Signaling in Hematopoietic Progenitor Cells	0.78	0.0595	-2	CBL,CREB3L2,IRS1,MTOR,PDPK1
Sensory processing of sound by inner hair cells of the cochlea	0.664	0.058	-2	BSN,KCNMA1,PCDH15,SPTBN1
ISG15 antiviral mechanism	0.636	0.0563	-2	EIF4G1,FLNB,NUP210,TRIM25
Small Cell Lung Cancer Signaling	0.598	0.051	-2	CDK6,HDAC4,IRS1,NOS1,TRAF3
Glioma Invasiveness Signaling	0.582	0.0533	-2	FNBP1,IRS1,ITGAV,TIMP1
Glycosaminoglycan metabolism	0.522	0.05	-2	CSPG4,GPC6,NCAN,NDST1
NF-κB Activation by Viruses	0.522	0.05	-2	IRS1,ITGAV,PRKCB,PRKD3
Signaling by NTRK1 (TRKA)	0.511	0.0494	-2	IRS1,NTRK2,RAPGEF1,SHC3
IL-3 Signaling	0.511	0.0494	-2	IRS1,PRKCB,PRKD3,RAPGEF1
Cell junction organization	0.403	0.0435	-2	CDH6,PLEC,SDK1,SDK2
NUR77 Signaling in T Lymphocytes	0	0.0078	-2	EP300,MEF2D,PRKCB,PRKD3
PKCθ Signaling in T Lymphocytes	0	0.0179	-2	CACNA1A,CACNA1B,CACNA1C,CACNA1E,CACNA1G,CACNA1I,IRS1,MAP3K13,MAP3K9,VAV2
