# Supplementary material for: Sevoflurane exposure in early life: mitochondrial dysfunction and neurotoxicity in immature rat brains without long-term memory loss
Source: Sci Rep. 2024 Nov 20;14:28747. doi: 10.1038/s41598-024-79150-3 (PMC11579499; doi:10.1038/s41598-024-79150-3)
Supplement: Supplementary file 25 — Supplementary Material 25 [file 41598_2024_79150_MOESM25_ESM.xlsx]

## Sheet: all the detected
id	MS2 name	MS2 score	MS1 name	MS1 ppm	rt	mz	SuperClass	type	MEAN treat	MEAN control	VIP	P-VALUE	Q-VALUE	FOLD CHANGE	LOG_FOLDCHANGE
1	Propionic acid	1			413.388	73.0288	Organic acids and derivatives	forward	1.7195	1.68112	0.319102	0.676946	0.554067	1.02283	0.032573
2	Glycine	1			384.901	74.024	Organic acids and derivatives	forward	1.10882	0.994336	1.41701	0.076157	0.225508	1.11513	0.157218
3	Pyruvic acid	1			412.456	87.008	Organic acids and derivatives	forward	1.65685	1.55486	1.1922	0.153337	0.298337	1.06559	0.0916575
4	Isopalmitic acid	0.999988			40.2206	255.233	Lipids and lipid-like molecules	forward	208.199	175.554	0.766108	0.360337	0.421322	1.18596	0.246055
5	16-Methylheptadecanoic acid	0.999984			40.0662	283.265	Lipids and lipid-like molecules	forward	115.952	108.656	0.878834	0.53608	0.506303	1.06715	0.0937696
6	Oleic acid	0.999978			40.0154	281.248	Lipids and lipid-like molecules	forward	115.954	91.7161	1.1252	0.187935	0.32317	1.26427	0.338303
7	Palmitoleic acid	0.999964			37.2826	253.217	Lipids and lipid-like molecules	forward	29.7452	24.8465	1.32793	0.044694	0.178941	1.19716	0.259611
8	Linoleic acid	0.999935			37.2826	279.233	Lipids and lipid-like molecules	forward	16.4099	13.9042	1.52942	0.0217694	0.133001	1.18021	0.239046
9	L-Norleucine	0.999904			298.026	130.087	Organic acids and derivatives	forward	6.038	6.256	0.329777	0.643196	0.543822	0.965153	-0.0511698
10	3-Hydroxybutyric acid	0.999885			252.91	103.039	Organic acids and derivatives	forward	11.1532	6.68389	2.22815	0.00103063	0.0453054	1.66867	0.7387
11	12-Methyltridecanoic acid	0.999839			40.8196	227.201	Lipids and lipid-like molecules	forward	13.8915	14.9836	0.0395829	0.76333	0.581681	0.927115	-0.109179
12	L-Lactic acid	0.999824			243.058	89.0236	Organic acids and derivatives	forward	382.864	332.604	1.93629	0.00530055	0.0760432	1.15111	0.203028
13	Pelargonic acid	0.999801			52.6717	157.123	Lipids and lipid-like molecules	forward	47.5788	40.5368	1.49693	0.0203406	0.12996	1.17372	0.231087
14	Adrenic acid	0.999753			37.7136	331.264	Lipids and lipid-like molecules	forward	19.9327	15.4367	1.79942	0.00808561	0.0877786	1.29125	0.36877
15	Prostaglandin D2	0.999702			40.9982	351.221	Lipids and lipid-like molecules	forward	1.74776	1.48892	0.672696	0.401145	0.44438	1.17384	0.231238
16	O-Phosphoethanolamine	0.999654			482.788	140.011	Organic acids and derivatives	forward	35.9495	35.9689	0.0284766	0.989466	0.643171	0.999462	-0.000776493
17	Phosphoenolpyruvic acid	0.999642			472.799	166.975	Organic acids and derivatives	forward	0.399	0.379844	0.807317	0.269316	0.370722	1.05043	0.0709795
19	Sarcosine	0.999448			369.244	88.0397	Organic acids and derivatives	forward	39.6711	35.7644	2.1372	0.000848293	0.0424557	1.10923	0.149562
20	Uracil	0.999386			80.9682	111.019	Organoheterocyclic compounds	forward	53.3675	44.7721	1.46359	0.0649123	0.210962	1.19198	0.253359
21	4-Hydroxyproline	0.999325			366.284	130.05	Organic acids and derivatives	forward	1.21404	1.22203	0.0410558	0.940245	0.631377	0.993461	-0.00946433
22	Glycolic acid	0.999168			110.159	75.008	Organic acids and derivatives	forward	14.8772	13.6137	1.05659	0.129456	0.280676	1.09281	0.128043
23	Heptadecanoic acid	0.999061			37.7144	269.249	Lipids and lipid-like molecules	forward	2.05314	2.24897	0.105121	0.585387	0.524609	0.912924	-0.131433
24	L-Malic acid	0.998841			430.704	133.013	Organic acids and derivatives	forward	47.0985	34.2413	2.0004	0.00154571	0.050567	1.37549	0.459942
25	Stearic acid	0.99875			96.752	283.264	Lipids and lipid-like molecules	forward	0.91541	0.889544	0.382655	0.53645	0.506448	1.02908	0.0413523
26	Capric acid	0.998708			49.9512	171.139	Lipids and lipid-like molecules	forward	3.90027	3.5245	0.934927	0.382049	0.433843	1.10662	0.146157
27	L-Proline	0.998637			331.076	114.055	Organic acids and derivatives	forward	4.82271	4.95252	0.3496	0.654966	0.547471	0.973789	-0.0383184
29	Tridecanoic acid	0.998383			36.1404	213.186	Lipids and lipid-like molecules	forward	1.4073	1.42133	0.0866979	0.970671	0.638757	0.990129	-0.0143118
30	Adenine	0.998294			250.162	134.047	Organoheterocyclic compounds	forward	14.9648	19.3462	1.61892	0.0228617	0.135152	0.773529	-0.370473
31	Taurine	0.998204			316.717	124.007	Organic acids and derivatives	forward	198.038	195.121	0.228384	0.656956	0.54808	1.01495	0.0214118
32	Malonic acid	0.997824			414.264	103.003	Organic acids and derivatives	forward	7.53909	6.65203	0.809271	0.352502	0.416677	1.13335	0.180596
33	L-Gulonolactone	0.997431			47.4878	177.04	Organoheterocyclic compounds	forward	14.8419	14.6537	0.0926671	0.884357	0.617003	1.01284	0.0184109
34	Pentadecanoic acid	0.997074			44.1779	241.217	Lipids and lipid-like molecules	forward	1.73593	1.41094	1.3495	0.0388286	0.168407	1.23033	0.29905
35	Hypotaurine	0.99696			363.189	108.012	Organic acids and derivatives	forward	0.256118	0.230995	0.604167	0.548401	0.51106	1.10876	0.148946
36	Oleamide	0.996241			33.401	280.265	Lipids and lipid-like molecules	forward	1.81128	2.4011	1.74974	0.0115783	0.10309	0.754357	-0.406681
37	Galactose 1-phosphate	0.996241			503.615	259.022	Organic oxygen compounds	forward	0.885806	0.874209	0.169647	0.89482	0.619779	1.01327	0.019012
38	Succinic acid	0.996174			413.375	117.019	Organic acids and derivatives	forward	23.5038	23.4449	0.065427	0.97217	0.639113	1.00251	0.00362038
39	Dihydroxyacetone phosphate	0.996111			476.82	168.99	Organic oxygen compounds	forward	0.360614	0.336652	0.968753	0.27512	0.373699	1.07118	0.0991961
40	Docosahexaenoic acid	0.996037			41.1003	327.233	Lipids and lipid-like molecules	forward	50.3341	45.0471	0.72436	0.546897	0.510486	1.11737	0.160103
41	Pyroglutamic acid	0.995892			422.376	128.035	Organic acids and derivatives	forward	4.05241	3.73738	0.883549	0.196381	0.328471	1.08429	0.116752
42	Thymidine	0.995444			93.8949	241.083	Nucleosides, nucleotides, and analogues	forward	5.14852	4.28157	1.67364	0.0197775	0.128683	1.20248	0.266018
43	Taurocholic acid	0.995395			226.596	514.285	Lipids and lipid-like molecules	forward	0.0176016	0.2801	1.74515	0.124545	0.276531	0.0628402	-3.99217
45	Dodecanoic acid	0.995117			41.9616	199.17	Lipids and lipid-like molecules	forward	2.65687	3.26094	0.111355	0.573384	0.520328	0.814755	-0.295561
47	Pyrrole-2-carboxylic acid	0.994711			508.092	110.024	Organoheterocyclic compounds	forward	7.51301	7.25569	0.595145	0.426331	0.457513	1.03546	0.0502786
48	2-Phospho-D-glyceric acid	0.994408			487.372	184.985	Organic oxygen compounds	forward	0.570063	0.373879	1.17401	0.0646064	0.210535	1.52472	0.608549
49	L-Glutamic acid	0.994207			422.364	146.045	Organic acids and derivatives	forward	55.7554	50.9794	0.993276	0.150755	0.296605	1.09369	0.129199
51	Citrulline	0.993944			412.475	174.088	Organic acids and derivatives	forward	1.38496	1.34246	0.382508	0.65938	0.548818	1.03166	0.0449623
52	Ethyl tetradecanoate	0.992282			96.752	255.233	Lipids and lipid-like molecules	forward	2.15807	2.00287	1.37257	0.0397599	0.170132	1.07749	0.107671
53	Indoxyl sulfate	0.992029			66.3035	212.003	Organic acids and derivatives	forward	0.560512	0.572345	0.251055	0.903312	0.622002	0.979327	-0.0301376
54	D-Xylitol	0.99155			98.0546	151.061	Organic oxygen compounds	forward	2.60976	2.14614	1.87813	0.00477395	0.0739739	1.21603	0.282175
56	2-Ethyl-2-Hydroxybutyric acid	0.990964			142.431	131.071	Lipids and lipid-like molecules	forward	2.88522	2.56545	0.797305	0.38373	0.434792	1.12465	0.169471
57	Arachidonic acid	0.990338			199.742	303.233	Lipids and lipid-like molecules	forward	0.0744504	0.0623319	0.853118	0.222236	0.343641	1.19442	0.256308
58	D-Aspartic acid	0.990218			429.53	132.03	Organic acids and derivatives	forward	21.4529	22.2078	0.273001	0.65731	0.548188	0.966007	-0.0498941
59	4-Dodecylbenzenesulfonic Acid	0.989206			27.1434	325.185	Benzenoids	forward	36.4354	44.8874	0.176326	0.635496	0.54139	0.811708	-0.300968
60	Xanthine	0.988585			237.625	151.026	Organoheterocyclic compounds	forward	6.56375	5.27073	1.99374	0.00365099	0.0682259	1.24532	0.316517
63	D-Ornithine	0.98782			412.484	131.082	Organic acids and derivatives	forward	1.27401	1.25775	0.145434	0.870148	0.613168	1.01292	0.0185216
64	Orotidine	0.987698			334.66	287.052	Nucleosides, nucleotides, and analogues	forward	0.0804996	0.0754118	0.745453	0.350247	0.415321	1.06747	0.0941926
65	Creatinine	0.987608			184.319	112.051	Organic acids and derivatives	forward	2.11037	2.05672	0.468697	0.57129	0.519569	1.02609	0.0371503
66	L-Tyrosine	0.987376			324.833	180.066	Organic acids and derivatives	forward	2.17012	2.38697	0.805324	0.241163	0.355068	0.909151	-0.137409
67	(Â±)-Tryptophan	0.986826			284.726	203.082	Organoheterocyclic compounds	forward	1.66224	1.51824	0.264774	0.536787	0.50658	1.09485	0.130729
68	Citric acid	0.985696			586.526	191.02	Organic acids and derivatives	forward	31.3544	28.9099	1.1626	0.108951	0.261936	1.08456	0.117106
69	Alpha-dimorphecolic acid	0.985341			52.9701	295.228	Lipids and lipid-like molecules	forward	0.330515	0.738952	0.572992	0.186525	0.322256	0.447276	-1.16076
70	Maleic acid	0.98457			290.969	115.003	Organic acids and derivatives	forward	2.72878	2.52122	0.607318	0.329421	0.402381	1.08233	0.114136
71	Terephthalic acid	0.983842			385.799	165.019	Benzenoids	forward	5.76325	5.62602	0.569847	0.507203	0.494637	1.02439	0.0347678
74	Ricinoleic acid	0.981612			47.653	297.243	Lipids and lipid-like molecules	forward	0.504091	0.613973	0.393836	0.4873	0.486143	0.821031	-0.284491
75	2'-Deoxyguanosine 5'-monophosphate	0.981301			499.041	346.057	Nucleosides, nucleotides, and analogues	forward	0.290333	0.341033	1.36651	0.0726129	0.221041	0.851335	-0.232201
76	7-Methylguanine	0.980536			206.439	164.057	Organoheterocyclic compounds	forward	0.41146	0.413088	0.0861618	0.951213	0.634072	0.99606	-0.00569513
77	Succinic acid semialdehyde	0.980107			237.729	101.024	Lipids and lipid-like molecules	forward	10.7123	9.82127	0.805805	0.267232	0.369634	1.09073	0.125294
78	N-Acetyl-a-neuraminic acid	0.979036			395.877	308.099	Organic oxygen compounds	forward	1.68501	1.56581	0.865014	0.336868	0.407097	1.07612	0.105844
79	gamma-Aminobutyric acid	0.978512			422.365	102.055	Organic acids and derivatives	forward	4.30962	3.95957	0.907776	0.201723	0.331677	1.08841	0.122217
80	Uridine	0.977402			175.65	243.062	Nucleosides, nucleotides, and analogues	forward	157.969	137.023	1.94811	0.00541636	0.0764578	1.15287	0.205224
81	D-Glutamine	0.976354			394.479	145.061	Organic acids and derivatives	forward	41.6607	36.5852	1.39579	0.0453527	0.180041	1.13873	0.187426
82	L-Valine	0.975004			322.206	116.071	Organic acids and derivatives	forward	3.82208	4.23059	0.932369	0.190581	0.324862	0.903438	-0.146503
83	D-2,3-Dihydroxypropanoic acid	0.974648			323.026	105.019	Organic oxygen compounds	forward	0.357405	0.346648	0.35565	0.637894	0.542151	1.03103	0.0440883
84	N-carbamoylglutamic Acid	0.974303			455.645	189.051	Organic acids and derivatives	forward	0.239251	0.220822	1.16094	0.081526	0.231831	1.08346	0.115643
86	N-Acetyl-L-aspartic acid	0.973429			420.622	174.04	Organic acids and derivatives	forward	344.62	318.561	1.48614	0.0305541	0.152896	1.0818	0.113436
87	Malic acid	0.973032			588.357	133.014	Organic acids and derivatives	forward	11.1227	9.41274	1.72573	0.00634846	0.0793655	1.18166	0.240815
88	2-Hydroxyethanesulfonate	0.972925			163.746	124.991	Organic acids and derivatives	forward	69.683	65.0283	1.05473	0.143585	0.291582	1.07158	0.0997383
89	N-Acetyl-L-methionine	0.971701			222.09	190.054	Organic acids and derivatives	forward	0.628577	0.721102	0.857424	0.234528	0.351057	0.87169	-0.198113
90	L-Serine	0.971003			397.707	104.035	Organic acids and derivatives	forward	3.4446	2.91984	1.87874	0.0052349	0.0758021	1.17973	0.238451
91	Indoleacetaldehyde	0.968647			34.4568	158.061	Organoheterocyclic compounds	forward	2.9601	2.35436	1.04478	0.168307	0.309619	1.25729	0.330315
92	Undecanoic acid	0.964264			42.6714	185.154	Lipids and lipid-like molecules	forward	1.03439	1.29455	0.430723	0.268663	0.370382	0.799035	-0.32367
93	D-Glucose	0.963401			243.048	179.056	Organic oxygen compounds	forward	1.78884	1.55603	1.69353	0.0147476	0.114796	1.14962	0.201155
94	L-2-Hydroxyglutaric acid	0.962743			197.541	147.03	Lipids and lipid-like molecules	forward	1.01929	0.920298	1.53741	0.0427992	0.17567	1.10756	0.147386
95	Adenosine monophosphate	0.961564			513.158	346.057	Nucleosides, nucleotides, and analogues	forward	0.178386	0.209881	0.99452	0.220184	0.342489	0.849938	-0.23457
96	Methyl jasmonate	0.960655			31.517	223.134	Lipids and lipid-like molecules	forward	0.100999	0.104817	0.246088	0.648237	0.545395	0.963574	-0.0535325
97	Hydroxyphenyllactic acid	0.960192			212.046	181.05	Phenylpropanoids and polyketides	forward	1.09995	1.34241	1.54238	0.0203841	0.130056	0.819387	-0.287383
98	Isosakuranin	0.957604			80.4032	447.135	Phenylpropanoids and polyketides	forward	0.114674	0.163451	0.852748	0.218526	0.341548	0.701583	-0.511314
99	Cyclic AMP	0.954999			313.096	328.045	Nucleosides, nucleotides, and analogues	forward	0.0447534	0.0412876	0.765326	0.311606	0.393413	1.08394	0.116289
100	Pantothenic acid	0.954367			295.434	218.103	Organooxygen compounds	forward	9.35179	9.04198	0.375205	0.67078	0.552244	1.03426	0.0486035
101	Pyrophosphate	0.952786			477.395	176.936	Homogeneous non-metal compounds	forward	1.03549	0.965181	0.567038	0.28887	0.38129	1.07285	0.101449
103	Guanosine	0.951691			286.419	282.084	Nucleosides, nucleotides, and analogues	forward	0.368532	0.342914	0.709593	0.449068	0.468683	1.07471	0.103945
104	L-Iditol	0.951462			324.843	181.07	Organic oxygen compounds	forward	0.218602	0.20313	0.60035	0.519307	0.499618	1.07617	0.1059
105	Hydrogen phosphate	0.950387			193.785	96.9692	Homogeneous non-metal compounds	forward	1.14315	1.1964	0.210893	0.68097	0.555245	0.955485	-0.065695
106	L-Phenylalanine	0.946104			282.034	164.071	Organic acids and derivatives	forward	6.00798	6.68339	1.09981	0.127117	0.278726	0.898943	-0.153698
107	Adenosine	0.94535			184.533	266.089	Nucleosides, nucleotides, and analogues	forward	0.301821	0.36949	1.07831	0.139059	0.288242	0.816861	-0.291838
108	16(17)-EpDPE	0.943138			50.1268	343.228	Lipids and lipid-like molecules	forward	0.563877	0.337002	0.367014	0.223346	0.344258	1.67322	0.742625
109	N-Acetylglutamine	0.942623			336.525	187.072	Organic acids and derivatives	forward	0.32153	0.308495	0.504596	0.692468	0.558562	1.04225	0.0597073
110	3-Hydroxymethylglutaric acid	0.941498			397.707	161.045	Lipids and lipid-like molecules	forward	53.9198	46.9875	1.84808	0.0154811	0.117151	1.14754	0.19854
111	12-HETE	0.939427			49.2171	319.228	Lipids and lipid-like molecules	forward	3.56356	2.34632	0.813808	0.158	0.301718	1.51879	0.60292
112	Inosinic acid	0.938718			537.124	347.04	Nucleosides, nucleotides, and analogues	forward	0.243172	0.207964	1.10644	0.0957	0.247492	1.1693	0.225644
113	UDP-N-acetyl-alpha-D-galactosamine	0.937688			459.15	606.074	Nucleosides, nucleotides, and analogues	forward	2.36416	2.17487	1.10546	0.122137	0.274424	1.08703	0.120397
116	Prostaglandin F3a	0.934358			110.386	351.218	Lipids and lipid-like molecules	forward	0.127352	0.123028	0.333683	0.785436	0.588611	1.03515	0.0498338
117	9-Decenoic acid	0.933737			53.6552	169.123	Lipids and lipid-like molecules	forward	0.654859	0.586662	0.874688	0.284738	0.378968	1.11624	0.158654
118	Inosine	0.932597			237.668	267.073	Nucleosides, nucleotides, and analogues	forward	39.0797	37.9235	0.394777	0.649381	0.54575	1.03049	0.0433267
119	N-Acetyl-L-phenylalanine	0.931367			202.506	206.082	Organic acids and derivatives	forward	0.191562	0.211804	0.621528	0.372055	0.428143	0.90443	-0.14492
121	L-Erythrulose	0.928266			421.67	119.034	Organic oxygen compounds	forward	10.0419	11.2734	0.192363	0.51142	0.496388	0.890762	-0.166888
122	D-Xylulose	0.925875			96.1926	149.046	Organooxygen compounds	forward	1.72539	1.75903	0.171971	0.718287	0.566812	0.980877	-0.0278558
123	Threonic acid	0.922198			351.014	135.029	Organic oxygen compounds	forward	10.3931	9.29226	1.3191	0.052964	0.192391	1.11847	0.161526
124	N-Acetyl-L-alanine	0.921809			276.995	130.05	Organic acids and derivatives	forward	0.495152	0.46088	0.935775	0.167658	0.309139	1.07436	0.10348
125	3-Phosphoglyceric acid	0.919546			505.448	184.985	Organic oxygen compounds	forward	0.587538	0.44571	1.53667	0.0536635	0.193592	1.31821	0.398578
126	N-Acetylglutamic acid	0.911609			414.238	188.056	Organic acids and derivatives	forward	2.9219	2.53456	1.2416	0.133092	0.283621	1.15282	0.205171
128	Sedoheptulose	0.910471			62.6029	209.067	Organic oxygen compounds	forward	4.25874	4.10144	0.0755403	0.80257	0.593826	1.03835	0.054295
129	Estrone glucuronide	0.905736			35.9826	445.188	Lipids and lipid-like molecules	forward	3.76419	4.60287	1.13663	0.0806924	0.230882	0.817793	-0.290192
130	myo-Inositol	0.904124			412.475	179.056	Organic oxygen compounds	forward	23.965	22.0033	0.908825	0.299751	0.387227	1.08915	0.123205
131	ADP	0.898599			482.788	426.022	Nucleosides, nucleotides, and analogues	forward	0.559155	0.495988	0.471633	0.32818	0.401606	1.12736	0.172944
132	Amentoflavone	0.89474			358.248	537.084	Phenylpropanoids and polyketides	forward	0.0123048	0.0114336	0.789346	0.281992	0.377403	1.0762	0.105942
133	N-Acetylaspartylglutamic acid	0.894253			472.61	303.083	Organic acids and derivatives	forward	29.8822	28.4874	0.967816	0.176506	0.315503	1.04896	0.0689641
134	2-Furoic acid	0.892949			52.0267	111.008	Organoheterocyclic compounds	forward	1.52242	1.40507	1.02795	0.225261	0.345314	1.08352	0.115729
135	Uridine 5'-monophosphate	0.891068			484.604	323.028	Nucleosides, nucleotides, and analogues	forward	0.546935	0.561324	0.163553	0.66564	0.550709	0.974365	-0.0374659
136	Urocanic acid	0.890491			350.648	137.034	Organoheterocyclic compounds	forward	0.0524682	0.0486322	0.517318	0.376706	0.430804	1.07888	0.109532
137	L-Threonine	0.890396			372.938	118.05	Organic acids and derivatives	forward	4.77488	4.52447	0.588134	0.496609	0.490164	1.05535	0.077717
138	Oxoglutaric acid	0.889365			187.856	145.014	Organic acids and derivatives	forward	2.09808	1.61395	1.26732	0.182963	0.319907	1.29996	0.378471
139	12S-HHT	0.887904			58.8103	279.197	Lipids and lipid-like molecules	forward	0.172806	0.14276	1.34048	0.0513077	0.189714	1.21046	0.275561
140	Cyclamic acid	0.88547			66.7693	178.054	Organic acids and derivatives	forward	0.471644	0.30427	0.742117	0.401532	0.444588	1.55008	0.632346
141	Dehydroascorbic acid	0.882925			123.828	173.009	Organoheterocyclic compounds	forward	108.774	90.2875	1.37408	0.0792663	0.229232	1.20475	0.268731
142	N-Acetyl-L-tyrosine	0.880658			247.539	222.077	Organic acids and derivatives	forward	0.230374	0.274471	1.09819	0.132091	0.28282	0.839338	-0.252676
143	L-Asparagine	0.879537			398.994	131.046	Organic acids and derivatives	forward	1.17253	1.09749	0.516812	0.510449	0.495986	1.06837	0.0954155
144	trans-Aconitic acid	0.87947			57.6134	173.009	Organic acids and derivatives	forward	2.9229	2.43388	1.4301	0.0641187	0.20985	1.20092	0.264145
145	Pseudouridine	0.872572			264.027	243.062	Nucleosides, nucleotides, and analogues	forward	2.52217	2.41601	0.66391	0.300196	0.387464	1.04394	0.062035
146	D-Glucuronic acid	0.869811			412.446	193.035	Organic oxygen compounds	forward	0.491724	0.475892	0.714373	0.504209	0.493384	1.03327	0.0472139
147	2-Phenylpropionate	0.868459			90.1889	149.06	Phenylpropanoids and polyketides	forward	0.509757	0.404545	1.30592	0.12993	0.281065	1.26007	0.333509
149	Ribothymidine	0.862277			152.427	257.078	Nucleosides, nucleotides, and analogues	forward	0.261532	0.307658	1.21157	0.143017	0.29117	0.850074	-0.23434
150	1H-Indole-2,3-dione	0.861954			52.8593	146.024	Organoheterocyclic compounds	forward	0.937935	1.12627	1.22918	0.106852	0.259785	0.832779	-0.263994
151	Deoxyuridine	0.858958			110.347	227.067	Nucleosides, nucleotides, and analogues	forward	6.52303	6.46448	0.293528	0.962439	0.63679	1.00906	0.0130073
152	Cytidine	0.858758			261.079	242.078	Nucleosides, nucleotides, and analogues	forward	3.82398	2.75188	1.71541	0.000912989	0.0435529	1.38959	0.474656
153	Deoxyinosine	0.847621			197.979	251.078	Nucleosides, nucleotides, and analogues	forward	0.520161	0.495191	0.80525	0.412884	0.450605	1.05042	0.0709723
154	N-Acetyl-glucosamine 1-phosphate	0.847256			468.415	300.049	Organic oxygen compounds	forward	0.504931	0.501342	0.0933981	0.834122	0.603092	1.00716	0.010289
155	Hypoxanthine	0.843577			285.384	135.031	Organoheterocyclic compounds	forward	1.53086	1.2908	1.35553	0.0846551	0.235289	1.18597	0.246073
156	Trehalose	0.842069			388.058	341.11	Organic oxygen compounds	forward	0.0587245	0.0573438	0.0477527	0.877417	0.61514	1.02408	0.0343251
157	Uric acid	0.840435			188.061	167.021	Organoheterocyclic compounds	forward	2.68468	2.353	1.22752	0.0577306	0.200296	1.14096	0.19025
158	3-Furoic acid	0.836413			471.808	111.008	Organoheterocyclic compounds	forward	0.309756	0.34207	0.811991	0.494628	0.489316	0.905534	-0.143159
159	15-Deoxy-d-12,14-PGJ2	0.834761			111.077	315.197	Lipids and lipid-like molecules	forward	0.0833696	0.0787265	0.493845	0.676431	0.553916	1.05898	0.0826715
160	Oxidized glutathione	0.833716			515.625	611.146	Organic acids and derivatives	forward	0.166914	0.141002	0.728711	0.244051	0.356774	1.18378	0.243396
161	3-Sulfinato-L-alaninate	0.830537			190.149	152.002	Organic acids and derivatives	forward	47.9202	46.7492	0.207073	0.912252	0.624315	1.02505	0.0356922
162	alpha-Tocopherol	0.825179			30.7972	429.374	Lipids and lipid-like molecules	forward	0.488766	0.485021	0.230852	0.931077	0.629093	1.00772	0.0110971
163	Sorbitol	0.824219			174.723	181.071	Organic oxygen compounds	forward	0.738675	0.631339	2.17386	0.000511245	0.0344691	1.17001	0.226525
164	Deoxyadenosine	0.819862			427.231	250.058	Nucleosides, nucleotides, and analogues	forward	5.75686	6.76235	1.15513	0.101452	0.254021	0.851311	-0.232242
166	Saccharin	0.809799			31.7095	181.991	Organoheterocyclic compounds	forward	0.921854	0.472361	1.30574	0.199602	0.330418	1.95159	0.964648
168	Uridine 5'-diphosphate	0.802132			495.501	402.995	Nucleosides, nucleotides, and analogues	forward	0.0933377	0.0859825	0.333039	0.45842	0.473101	1.08554	0.118417
169	8-iso-15-keto-PGE2	0.800294			44.1983	349.206	Lipids and lipid-like molecules	forward	0.504431	0.432008	0.868859	0.216246	0.340239	1.16764	0.2236
171	Deoxycytidine	0.78999			227.422	226.083	Nucleosides, nucleotides, and analogues	forward	0.894907	0.7166	1.41668	0.0226578	0.134761	1.24882	0.320569
172	Ethyl dodecanoate	0.788053			97.0443	227.201	Lipids and lipid-like molecules	forward	0.213718	0.184786	1.40389	0.0328817	0.157717	1.15657	0.209853
173	2-Hydroxystearic acid	0.785616			51.7639	299.259	Lipids and lipid-like molecules	forward	0.887204	0.373353	0.569789	0.347851	0.413871	2.37631	1.24872
174	Acetylglycine	0.78272			336.542	116.035	Organic acids and derivatives	forward	2.56271	2.25467	1.68313	0.0124445	0.106453	1.13662	0.184753
175	3-Methoxy-4-hydroxyphenylethyleneglycol sulfate	0.771898			44.7792	263.023	Organic acids and derivatives	forward	2.55329	2.85797	0.451339	0.745221	0.575828	0.893391	-0.162636
177	12-Hydroxydodecanoic acid	0.760738			76.6441	215.165	Organic acids and derivatives	forward	0.335121	0.336541	0.404135	0.98249	0.641545	0.995782	-0.00609795
178	N4-Acetylcytidine	0.758979			181.062	284.089	Nucleosides, nucleotides, and analogues	forward	0.21534	0.161119	1.99193	0.00526327	0.0759068	1.33653	0.418489
179	Theaflavin	0.758017			457	563.124	Phenylpropanoids and polyketides	forward	1.07539	1.0445	0.220168	0.641415	0.543263	1.02957	0.0420378
180	(R)-3-Hydroxy-tetradecanoic acid	0.75033			60.525	243.196	Lipids and lipid-like molecules	forward	0.335401	0.32473	0.410536	0.763115	0.581613	1.03286	0.0466498
181	Isolithocholic acid	0.739974			56.4251	375.29	Lipids and lipid-like molecules	forward	0.0592231	0.0403801	1.10478	0.0730794	0.221643	1.46664	0.552515
182	Isokobusone	0.734765			50.9557	221.155	Organic oxygen compounds	forward	1.38724	1.16809	0.742487	0.533543	0.505308	1.18762	0.248072
183	LysoPA(16:0/0:0)	0.732199			221.832	409.236	Lipids and lipid-like molecules	forward	0.0537034	0.0537337	0.158431	0.994166	0.644258	0.999436	-0.00081391
184	Tiglic acid	0.725496			397.714	99.0446	Lipids and lipid-like molecules	forward	2.87121	2.46846	1.86158	0.0136186	0.110896	1.16316	0.218049
185	Allantoin	0.722087			205.552	157.036	Organoheterocyclic compounds	forward	26.2066	23.7519	0.724144	0.252154	0.361432	1.10335	0.141887
186	1-deoxy-1-(N6-lysino)-D-fructose	0.719062			486.6	132.03	Organic acids and derivatives	forward	0.79659	0.932689	1.51379	0.0461461	0.181341	0.854079	-0.227559
187	3,7-Dimethyluric acid	0.716044			375.229	195.051	Organoheterocyclic compounds	forward	1.71906	1.06328	2.43479	0.000123701	0.0185758	1.61676	0.693105
188	Alanylglycine	0.715353			380.34	145.061	Organic acids and derivatives	forward	4.0479	3.82525	0.829359	0.210292	0.336739	1.05821	0.0816196
189	Citicoline	0.702631			466.529	487.1	Nucleosides, nucleotides, and analogues	forward	0.0938793	0.100809	0.847544	0.273338	0.372794	0.931261	-0.102743
190	Uridine diphosphate glucuronic acid	0.700468			505.411	579.027	Nucleosides, nucleotides, and analogues	forward	0.324238	0.325809	0.0930655	0.940356	0.631404	0.995178	-0.00697344
191	Citramalic acid	0.697228			121.094	147.029	Lipids and lipid-like molecules	forward	28.4629	26.7049	1.25484	0.0965925	0.248533	1.06583	0.0919786
192	2-Hydroxymyristic acid	0.690978			71.3149	243.196	Lipids and lipid-like molecules	forward	0.188169	0.163757	1.13689	0.224499	0.344895	1.14907	0.200471
193	Gluconolactone	0.68672			62.5272	177.04	Organic oxygen compounds	forward	5.27346	4.98227	0.114654	0.689354	0.557671	1.05845	0.0819467
194	But-2-enoic acid	0.680391			96.1499	85.0288	Lipids and lipid-like molecules	forward	1.66058	1.3871	1.66672	0.00835443	0.0890678	1.19716	0.259616
195	Uridine diphosphategalactose	0.676777			473.474	565.048	Nucleosides, nucleotides, and analogues	forward	1.3786	1.32176	0.311122	0.566557	0.517844	1.043	0.0607451
197	Succinic anhydride	0.663474			36.1922	99.0081	Organoheterocyclic compounds	forward	1.92037	1.82648	0.426931	0.544066	0.509401	1.0514	0.0723178
198	2-Oxovaleric acid	0.656905			220.315	115.04	Organic acids and derivatives	forward	0.477749	0.480598	0.0267456	0.916111	0.625304	0.99407	-0.00858026
199	Adenylsuccinic acid	0.656391			516.469	462.068	Nucleosides, nucleotides, and analogues	forward	0.320443	0.357959	0.874524	0.244868	0.357252	0.895195	-0.159725
200	4-Hydroxybenzoic acid	0.650146			198.512	137.024	Benzenoids	forward	0.417012	1.38618	0.61597	0.35509	0.418222	0.300836	-1.73295
202	Guanosine monophosphate	0.645281			487.382	362.051	Nucleosides, nucleotides, and analogues	forward	2.72159	2.34014	1.66528	0.0209911	0.131378	1.163	0.217851
203	Alpha-Hydroxyisobutyric acid	0.639353			293.43	103.039	Organic acids and derivatives	forward	1.02015	0.705696	2.44752	0.000113872	0.0178241	1.4456	0.531667
205	Beta-Guanidinopropionic acid	0.63018			369.382	130.062	Organic nitrogen compounds	forward	20.4208	18.4352	2.23444	0.00047459	0.0336145	1.10771	0.147577
206	(R)-lipoic acid	0.626921			73.0886	205.035	Organoheterocyclic compounds	forward	4.32718	4.35279	0.244411	0.911629	0.624155	0.994118	-0.00851118
207	Diethyl phthalic acid	0.625127			69.9641	221.081	Benzenoids	forward	0.369511	0.374021	0.0406401	0.907311	0.62304	0.987944	-0.0174986
208	dUMP	0.616873			243.046	307.035	Nucleosides, nucleotides, and analogues	forward	0.0874685	0.0789731	0.611153	0.331866	0.403941	1.10757	0.147402
209	Dibutyl phthalate	0.61124			74.0744	277.145	Benzenoids	forward	0.213395	0.196731	0.642574	0.453218	0.470656	1.0847	0.1173
210	Cytidine monophosphate	0.602789			482.803	322.045	Nucleosides, nucleotides, and analogues	forward	0.263583	0.236919	0.745698	0.305153	0.39008	1.11255	0.153866
211	Dimethylmalonic acid	0.596711			38.4526	131.034	Organic acids and derivatives	forward	0.506903	0.401827	0.776361	0.348788	0.414439	1.26149	0.335133
212	Citraconic acid	0.587155			51.0296	129.019	Lipids and lipid-like molecules	forward	4.78317	3.96588	1.45869	0.0556357	0.196908	1.20608	0.270328
213	FAD	0.579173			423.877	784.152	Nucleosides, nucleotides, and analogues	forward	0.0246546	0.0231972	0.256101	0.626353	0.538453	1.06283	0.0879085
214	N-Acetylleucine	0.565222			269.425	172.097	Organic acids and derivatives	forward	0.376701	0.222518	1.14762	0.11143	0.264416	1.6929	0.759496
216	3-Methyl-2-oxovaleric acid	0.558265			58.1882	129.055	Organic acids and derivatives	forward	3.80721	3.89697	0.440828	0.946983	0.633037	0.976969	-0.0336154
217	8,9-DiHETrE	0.545647			45.2092	337.237	Lipids and lipid-like molecules	forward	0.519322	0.467551	1.26612	0.103863	0.256638	1.11073	0.151503
218	Deoxyribose 5-phosphate	0.544748			196.338	213.017	Organic oxygen compounds	forward	0.931115	0.81101	1.33113	0.134399	0.284655	1.14809	0.19924
219	Fenamiphos	0.534733			424.418	302.1	Benzenoids	forward	0.401995	0.365104	0.865016	0.250735	0.36063	1.10104	0.138871
220	beta-D-Glucosamine	0.533539			413.649	214.048	Organooxygen compounds	forward	2.12189	1.99029	0.478809	0.606719	0.531961	1.06612	0.09237
221	m-Coumaric acid	0.524896			59.6676	163.039	Phenylpropanoids and polyketides	forward	0.318268	0.372084	1.18129	0.116067	0.268885	0.855365	-0.225389
222	Itaconic acid	0.522563			71.6918	129.019	Lipids and lipid-like molecules	forward	7.43633	5.20891	1.12151	0.0829014	0.23337	1.42762	0.513611
223	Fumonisin B2	0.513778			249.343	704.38	Organic acids and derivatives	forward	0.0275272	0.0289838	0.3548	0.682864	0.555796	0.949746	-0.0743865
224	Cytidine monophosphate N-acetylneuraminic acid	0.513102			467.382	613.142	Nucleosides, nucleotides, and analogues	forward	0.0929522	0.0782046	1.5901	0.0171782	0.122127	1.18858	0.249235
225	Isocaproic acid	0.5			33.4001	115.076	Lipids and lipid-like molecules	reverse	1.44017	0.929177	1.13588	0.143662	0.291638	1.54994	0.632213
227	Astilbin	0.49785			519.235	449.104	Phenylpropanoids and polyketides	forward	0.722409	0.678663	1.15194	0.141186	0.289828	1.06446	0.0901194
229	Diacetone alcohol	0.483492			72.7392	115.076	Organic oxygen compounds	forward	2.05262	1.74475	1.2692	0.10889	0.261875	1.17645	0.234445
230	Dihydrojasmonic acid	0.436989			32.786	211.134	Lipids and lipid-like molecules	forward	0.0959592	0.0599399	1.15559	0.0790941	0.22903	1.60092	0.678905
231	N-Formyl-L-aspartate	0.401856			427.728	160.025	Organic acids and derivatives	forward	0.437687	0.489943	1.20152	0.0942447	0.245771	0.893342	-0.162715
232					373.293	74.024			0.308458	0.294159	0.859619	0.315897	0.395583	1.04861	0.0684792
233					237.645	135.031			1.49411	1.40163	1.03023	0.179212	0.317373	1.06598	0.0921812
234					466.319	85.0288			0.327237	0.28035	1.17012	0.112666	0.265628	1.16724	0.223107
235					350.685	171.066			0.324099	0.311465	0.567658	0.415165	0.451793	1.04056	0.0573645
236					212.669	301.159			1.17263	0.766027	1.0352	0.216667	0.340483	1.53079	0.614275
237					237.622	98.0241			54.6072	46.4192	1.42004	0.0362713	0.164072	1.17639	0.234371
238					27.9581	303.053			0.418363	0.255799	1.61092	0.022885	0.135197	1.63552	0.709747
239					24.3055	395.263			0.0740311	0.354987	0.559907	0.3363	0.406741	0.208546	-2.26156
240					29.8917	295.137			0.173928	0.164384	0.438049	0.78896	0.589694	1.05806	0.0814184
241					28.0835	297.153			12.1078	13.023	0.274448	0.801643	0.593547	0.929722	-0.105129
242					91.7886	282.208			0.191825	0.0986906	0.981336	0.164929	0.307095	1.9437	0.958808
243					27.1311	213.964			0.250354	0.204103	0.466758	0.338311	0.407999	1.22661	0.294672
244					24.3218	265.148			5.40544	7.82385	0.282786	0.641273	0.543218	0.690893	-0.533466
245					178.427	371.237			0.0906165	0.0382223	1.00025	0.112541	0.265507	2.37078	1.24536
246					47.7034	309.17			1.77903	2.17203	0.0703415	0.56356	0.516742	0.819062	-0.287956
247					166.27	788.525			6.5488	7.23514	0.995	0.210228	0.3367	0.905138	-0.143791
248					334.721	252.066			0.0548815	0.0608527	0.930631	0.23771	0.352997	0.901875	-0.149001
249					49.2499	88.0034			6.82789	6.45081	1.04926	0.136287	0.286127	1.05845	0.0819595
250					27.1311	339.2			25.5502	30.21	0.247323	0.692232	0.558495	0.845754	-0.24169
251					31.5675	285.222			1.62036	1.39131	1.35658	0.04117	0.172728	1.16463	0.219872
252					50.1899	264.128			0.406204	0.183809	0.770333	0.197273	0.329015	2.20992	1.14399
253					34.4126	790.542			1.96795	1.9976	0.242969	0.904846	0.622401	0.985159	-0.021572
254					168.861	762.513			23.3757	23.9195	0.252065	0.82811	0.60136	0.977265	-0.0331782
255					51.8124	148.04			5.55446	4.27942	0.733361	0.166202	0.308053	1.29795	0.376233
256					51.0212	321.243			0.136126	0.107705	0.522739	0.34298	0.410892	1.26388	0.337858
257					456.445	171.006			0.269325	0.278901	0.0793219	0.878737	0.615496	0.965663	-0.0504076
258					166.433	790.543			10.8229	11.4557	0.793408	0.463418	0.475422	0.944764	-0.0819737
259					183.518	483.273			0.668594	0.508503	2.43979	0.000717821	0.0398788	1.31483	0.394876
260					473.503	243.028			0.145659	0.221299	2.10896	0.000334728	0.0293706	0.658199	-0.603404
261					56.3153	333.186			0.42591	0.379361	0.349007	0.712566	0.564847	1.1227	0.166978
262					186.224	327.182			1.18703	1.06191	0.865637	0.25252	0.361638	1.11782	0.160689
263					54.3996	818.538			0.0489947	0.0439284	0.19249	0.722514	0.568252	1.11533	0.157471
264					189.714	153.005			1.53022	1.35718	0.195473	0.600364	0.529805	1.1275	0.173124
265					55.6771	780.523			0.404338	0.391088	0.262807	0.808323	0.595548	1.03388	0.048069
266					170.248	736.495			0.600973	0.683412	1.47297	0.0514928	0.19001	0.879372	-0.185455
267					286.027	112.987			0.679605	0.842216	0.286497	0.495226	0.489572	0.806924	-0.309494
269					269.166	522.283			0.0303282	0.0249656	1.20146	0.0840171	0.234597	1.2148	0.280721
270					168.031	766.542			29.9668	30.3715	0.397675	0.854278	0.608793	0.986676	-0.0193518
271					243.052	187.041			19.575	16.9844	2.11658	0.00119148	0.0472992	1.15253	0.204801
273					29.8545	376.217			0.327721	0.331726	0.0684709	0.953613	0.634656	0.987925	-0.0175259
274					34.2895	186.113			14.2847	7.94603	0.545024	0.207066	0.334789	1.79772	0.846165
275					230.445	438.3			0.038692	0.0361738	0.853634	0.559656	0.515296	1.06961	0.0970908
276					48.8261	804.532			0.510663	0.611349	0.232362	0.63504	0.541244	0.835305	-0.259625
277					357.313	241.012			0.134949	0.133302	0.0482343	0.84402	0.605913	1.01236	0.0177175
278					170.248	738.512			9.56836	10.1599	0.522416	0.60852	0.532567	0.94178	-0.0865374
279					295.495	152.995			0.372774	0.332339	1.27702	0.0591252	0.202479	1.12167	0.165647
280					412.427	367.105			0.511518	0.484191	0.630673	0.557764	0.514591	1.05644	0.0792106
281					452.793	226.996			0.233474	0.21518	1.07773	0.202809	0.332316	1.08502	0.117718
282					36.8479	747.522			17.6773	18.1732	0.293234	0.664727	0.550435	0.972711	-0.0399174
283					481.925	354.062			2.00693	1.93521	0.635883	0.335884	0.406479	1.03706	0.0525046
284					120.192	205.028			1.00387	1.15601	0.416597	0.374471	0.42953	0.868395	-0.203577
285					166.327	117.055			6.26291	6.20255	0.207161	0.960041	0.636213	1.00973	0.013973
286					317.144	251.018			1.04894	1.03957	0.0456201	0.824431	0.600292	1.00901	0.0129396
287					463.841	535.038			0.0210479	0.0196337	0.202556	0.509903	0.49576	1.07203	0.100346
288					200.315	766.543			0.423058	0.651669	0.762401	0.254528	0.362763	0.649191	-0.623285
289					199.823	556.306			0.0174856	0.0252626	1.46214	0.0642115	0.209981	0.692156	-0.530831
290					158.484	714.512			0.446856	0.510181	1.25849	0.140887	0.289607	0.875878	-0.191199
291					150.969	738.512			6.42247	6.84637	0.810291	0.353571	0.417316	0.938084	-0.0922107
292					34.2688	207.012			0.733416	0.697652	0.200532	0.808225	0.595519	1.05126	0.0721243
293					413.712	138.97			0.657281	0.7117	0.859973	0.271541	0.371873	0.923536	-0.114759
296					268.416	524.3			0.15978	0.145096	1.19623	0.0984796	0.2507	1.10121	0.139083
297					73.1048	147.03			1.73636	1.59111	1.33246	0.0479303	0.184171	1.09129	0.126029
298					33.5069	340.286			6.16912	7.64447	1.79427	0.0066513	0.0801721	0.807005	-0.309351
299					182.805	497.289			0.114324	0.0900456	1.03724	0.129879	0.281023	1.26963	0.344406
300					397.077	265.02			0.143063	0.12227	1.42704	0.0400403	0.170657	1.17006	0.226581
301					227.619	452.279			1.66902	1.5412	1.41804	0.0761861	0.225544	1.08293	0.114945
302					219.127	885.555			9.41562	10.7672	1.51412	0.0338299	0.159571	0.87447	-0.193519
303					287.301	357.062			0.177641	0.162985	0.746506	0.2607	0.366152	1.08992	0.124225
304					32.562	395.244			0.265522	0.218628	1.68592	0.0104284	0.098175	1.21449	0.280356
305					48.3812	806.548			0.237891	0.242447	0.211199	0.859416	0.610221	0.981211	-0.0273641
306					206.815	764.558			0.395265	0.437011	0.909037	0.202048	0.331869	0.904474	-0.144849
307					217.5	172.098			0.157071	0.18008	0.570727	0.350772	0.415637	0.872233	-0.197214
308					167.089	509.288			0.498753	0.397305	2.08186	0.00344433	0.0668999	1.25534	0.328078
309					70.7458	271.093			0.116913	0.107258	0.858482	0.271611	0.371909	1.09002	0.124351
310					201.673	202.108			0.219069	0.200224	0.74979	0.537082	0.506695	1.09412	0.129773
311					218.434	508.342			0.120465	0.125806	0.38931	0.68256	0.555708	0.957553	-0.0625763
312					470.791	369.022			0.198299	0.17126	2.20653	0.00110659	0.0462977	1.15788	0.211485
313					139.47	275.053			1.29054	1.33118	0.256749	0.678506	0.554525	0.96947	-0.0447321
314					39.6342	363.252			0.246832	0.210273	1.49744	0.0351287	0.162012	1.17387	0.231268
315					174.954	718.538			0.92077	0.911768	0.128479	0.907062	0.622976	1.00987	0.0141747
316					141	159.102			0.467611	0.362002	0.838141	0.298258	0.386427	1.29174	0.369314
317					397.74	353.073			0.129567	0.118716	1.89651	0.00855818	0.0900145	1.09141	0.126189
320					138.111	750.549			7.55383	6.54786	0.655429	0.291137	0.382548	1.15363	0.206185
321					176.686	465.101			0.203624	0.1723	1.44598	0.062632	0.207724	1.1818	0.240984
322					40.3157	385.236			0.46659	0.417501	1.11606	0.115413	0.268268	1.11758	0.160375
323					456.162	422.026			0.116773	0.112548	0.568742	0.493401	0.488788	1.03754	0.0531668
324					61.4772	773.539			0.561732	0.612242	0.789203	0.432146	0.460429	0.917499	-0.124221
325					57.0654	347.259			0.0799882	0.0627772	0.205271	0.278828	0.375637	1.27416	0.349546
326					214.664	163.061			0.596079	0.668146	1.42514	0.0217298	0.13292	0.892139	-0.16466
327					31.5852	233.154			0.245131	0.221827	0.672131	0.275372	0.373827	1.10505	0.144114
328					24.3218	293.179			3.20874	1.69698	1.28632	0.176639	0.315596	1.89085	0.919035
330					23.3373	254.015			0.167633	0.144334	0.343308	0.246052	0.357941	1.16143	0.215899
331					174.093	792.577			19.6708	19.8219	0.251004	0.8964	0.620195	0.992377	-0.0110398
332					30.0014	183.991			0.263223	0.0461359	2.82052	6.17419e-07	0.000540249	5.70539	2.51233
333					57.057	423.253			0.0578694	0.0542309	0.121257	0.679638	0.554856	1.06709	0.0936859
334					29.8636	702.542			0.320282	0.311035	0.316222	0.695505	0.559426	1.02973	0.0422692
335					243.048	291.057			0.0417164	0.0459331	0.621204	0.502901	0.492834	0.908198	-0.138921
337					395.226	503.098			0.0370099	0.0339432	0.790895	0.339486	0.408731	1.09035	0.124785
338					221.832	554.346			5.65049	4.91744	1.8633	0.0098365	0.0954191	1.14907	0.200469
339					182.214	159.041			2.48276	2.06009	1.53943	0.0375191	0.166233	1.20517	0.269241
340					163.591	778.577			1.84146	1.60903	0.72049	0.25565	0.363386	1.14445	0.194656
343					96.9949	190.035			8.28864	7.8351	0.89797	0.229068	0.347654	1.05789	0.0811841
344					150.063	844.612			2.38767	2.32075	0.318538	0.584845	0.524418	1.02883	0.0410099
345					167.192	840.58			14.9815	14.3018	0.656433	0.395026	0.44106	1.04753	0.0669867
346					30.8251	809.505			0.0467257	0.0485801	0.12993	0.740417	0.574247	0.961827	-0.0561502
348					287.329	130.087			12.1359	12.8773	0.206507	0.6173	0.535491	0.942423	-0.0855531
349					96.5554	225.124			0.394262	0.450149	1.19263	0.0999576	0.252366	0.875846	-0.191251
351					456.264	336.037			0.0785005	0.0797056	0.133342	0.769388	0.583603	0.984881	-0.0219787
352					122.914	382.063			10.143	8.08004	1.49144	0.0570509	0.199212	1.25532	0.32805
353					38.59	170.118			0.423357	0.249231	0.681326	0.117625	0.270339	1.69865	0.764391
354					155.078	364.053			3.86302	3.5026	0.739568	0.526842	0.502652	1.1029	0.141305
355					344.958	360.035			0.175185	0.141295	1.43482	0.0915766	0.24254	1.23985	0.310167
356					451.034	356.11			0.105226	0.107163	0.31057	0.618431	0.535864	0.981921	-0.0263217
357					56.394	143.107			3.79642	3.3499	1.16581	0.150595	0.296496	1.13329	0.180522
361					3.76621	280.998			0.0784431	0.0990931	1.68583	0.0175689	0.123189	0.79161	-0.337138
363					4.2271	417.873			0.0237146	0.0242448	0.0795609	0.848018	0.607041	0.978133	-0.0318968
364					4.73642	254.015			0.126362	0.119528	0.204375	0.731179	0.571175	1.05718	0.0802157
365					4.74698	197.993			0.102165	0.0972837	0.493029	0.599433	0.529486	1.05017	0.0706276
366					4.78278	166.062			0.130187	0.127512	0.00421425	0.794458	0.591374	1.02097	0.0299443
367					5.7142	310.902			0.33688	0.329	0.303056	0.763296	0.58167	1.02395	0.0341485
368					5.71929	162.939			0.30172	0.291432	0.183464	0.569621	0.518963	1.0353	0.0500505
369					5.72676	96.9768			0.453462	0.401341	1.14503	0.0779335	0.227657	1.12987	0.176151
371					5.72795	256.961			0.808655	0.790577	0.109648	0.804552	0.594421	1.02287	0.0326187
373					5.73262	119.016			6.24184	5.76492	1.64261	0.0165589	0.120383	1.08273	0.114672
374					5.73513	122.024			0.287908	0.281101	0.184065	0.779409	0.586745	1.02422	0.0345193
375			Phosphate	9.33603	5.73539	95.9796			0.755079	0.691683	1.10895	0.0550028	0.195858	1.09166	0.126517
376					5.73789	176.983			0.344348	0.331211	0.832234	0.31804	0.396654	1.03966	0.0561132
377					5.73974	292.891			0.40243	0.405274	0.294248	0.921354	0.626641	0.992981	-0.0101616
378					5.74505	146.965			2.59197	2.30544	1.946	0.00223365	0.0567382	1.12428	0.169007
379					5.74529	173.957			0.399868	0.36551	1.08534	0.10156	0.25414	1.094	0.129614
380					5.74633	334.939			0.0989492	0.0341216	1.3685	0.0151439	0.116085	2.8999	1.536
381			3,5-Dibromo-4-hydroxyphenylpyruvate	21.7527	5.74633	338.964			0.0659451	0.0658997	0.0123634	0.994432	0.644319	1.00069	0.000993926
383					6.77844	374.894			0.0501462	0.0471634	0.736799	0.399623	0.443559	1.06324	0.0884721
384					7.71854	155.001			16.7701	15.7566	0.374327	0.69101	0.558145	1.06433	0.0899409
385					7.74132	94.9799			27.9191	28.2436	0.126062	0.932331	0.629407	0.988511	-0.0166706
386					9.22276	79.9566			0.302962	0.31908	0.701793	0.42078	0.454689	0.949486	-0.0747813
387			2-Amino-4-hydroxy-6-(D-erythro-1,2,3-trihydroxypropyl)-7,8-dihydropteridine	-5.52007	10.73	256.236			0.713338	0.743046	0.446685	0.699063	0.560433	0.960018	-0.0588666
389					11.6897	115.076			0.693839	0.67244	0.372403	0.699098	0.560442	1.03182	0.0451953
390					13.5315	324.181			0.0127321	0.0609268	0.466656	0.354821	0.418062	0.208973	-2.25861
391			Chlormerodrin	3.16747	13.6011	368.208			0.0330483	0.0395112	1.2475	0.0727839	0.221262	0.83643	-0.257683
394					16.4894	433.847			0.0139961	0.0138968	0.203318	0.960059	0.636217	1.00714	0.0102701
395					17.6267	351.112			0.0208946	0.0205764	0.0733973	0.883162	0.616684	1.01546	0.022134
396					17.6563	246.063			0.0212455	0.0194866	0.522585	0.63003	0.53964	1.09026	0.124676
398					18.5074	135.97			18.5779	17.0017	1.39518	0.0481513	0.184513	1.09271	0.127906
399					18.6123	162.939			0.289533	0.285416	0.0933153	0.871696	0.61359	1.01442	0.0206619
400					18.6724	184.937			0.0789474	0.0787548	0.0414135	0.964912	0.637383	1.00245	0.00352351
401					19.4727	146.965			2.70542	2.54299	1.19437	0.0706435	0.218551	1.06387	0.0893231
402					19.4819	158.911			0.12691	0.122168	0.683595	0.401315	0.444471	1.03882	0.0549427
403					19.5029	231.943			0.167742	0.172624	0.62797	0.587744	0.525437	0.971717	-0.0413921
404			3,5-Dibromo-4-hydroxyphenylpyruvate	21.5714	19.5043	338.964			0.0638037	0.0686749	0.796762	0.306572	0.390821	0.929069	-0.106142
406					19.6852	417.873			0.0305611	0.025326	0.952944	0.17463	0.314187	1.20671	0.271077
408					19.6889	414.887			0.0106942	0.0112892	0.692424	0.795664	0.59174	0.947294	-0.078116
409					20.4102	232.925			1.81713	1.87619	0.349446	0.825264	0.600534	0.968523	-0.0461423
410					20.4469	374.895			0.0467769	0.0454544	0.232919	0.747893	0.576701	1.02909	0.0413742
412					21.0106	334.939			0.107	0.103061	0.389776	0.607975	0.532384	1.03821	0.0541047
413					21.0218	96.9768			0.395659	0.398069	0.0513225	0.919688	0.626217	0.993946	-0.00875995
414					21.3927	666.061			0.189478	0.152416	0.278081	0.41666	0.452568	1.24316	0.314015
415					21.4071	119.016			5.75466	5.38406	1.28399	0.0597057	0.20337	1.06883	0.0960373
416					21.4179	176.983			0.344163	0.318026	1.60754	0.0169814	0.121581	1.08218	0.113946
417					21.4179	541.32			0.0221527	0.023384	0.182371	0.60074	0.529933	0.947343	-0.0780416
418					21.4203	173.957			0.380626	0.373785	0.228505	0.664839	0.550468	1.0183	0.0261639
419					21.4296	246.95			0.29804	0.00649459	2.99015	2.47619e-06	0.00105389	45.8905	5.52012
420			Pyrophosphate	20.8452	21.6681	174.954			0.257352	0.277571	1.31978	0.0475205	0.183533	0.927154	-0.109119
422					22.3482	280.998			0.100493	0.0943925	0.219705	0.54432	0.509499	1.06463	0.0903505
423			Phosphate	9.21814	22.3779	95.9796			0.660195	0.638826	0.977688	0.173697	0.313526	1.03345	0.0474698
424					22.4055	197.993			0.115046	0.0953012	1.56617	0.0204956	0.130303	1.20718	0.271643
425					22.51	292.891			0.436077	0.406832	0.676802	0.418786	0.453665	1.07189	0.10015
427					22.6364	256.961			0.797772	0.793667	0.0726705	0.922639	0.626967	1.00517	0.00744214
428					23.3056	314.928			0.116969	0.1137	0.253401	0.769901	0.583765	1.02875	0.0408929
429					23.3567	93.0087			0.292523	0.31157	0.0607633	0.764409	0.582025	0.93887	-0.0910026
430					23.4644	459.294			0.0442156	0.137806	0.470838	0.31822	0.396744	0.320855	-1.64001
431					23.5455	94.9799			16.0022	15.7226	0.634857	0.474573	0.480505	1.01778	0.0254251
433					24.2708	423.295			0.030824	0.221978	0.820056	0.321015	0.398127	0.138861	-2.84829
434					24.2733	409.278			0.0693567	0.386069	0.870559	0.322273	0.398744	0.179648	-2.47675
435					24.2893	221.085			0.177642	0.0514756	0.551592	0.173971	0.31372	3.451	1.78701
436			Phenobenzuron	4.80524	24.3078	338.209			0.116528	0.226434	0.203445	0.550336	0.511796	0.514624	-0.958409
437					24.309	266.151			0.713456	1.03427	0.282724	0.6423	0.543541	0.689815	-0.53572
438					24.3154	337.205			0.72188	1.30219	0.0317152	0.580987	0.523052	0.554359	-0.851107
439					24.3702	335.19			0.217217	0.197174	0.664861	0.261238	0.366443	1.10165	0.139668
440					24.3772	437.309			0.0128941	0.0916781	0.737318	0.330836	0.403285	0.140645	-2.82987
441					24.4048	155.001			16.8904	16.5743	0.299002	0.63795	0.542169	1.01907	0.0272566
442			2,8-bis-Trifluoromethyl-4-quinoline carboxylic acid	18.2514	24.4169	310.177			0.249773	0.510259	0.0836324	0.500544	0.491838	0.489503	-1.03061
443					24.4654	410.282			0.0170822	0.0955859	0.91746	0.32134	0.398287	0.178711	-2.4843
444					24.5511	466.309			0.801449	0.890855	0.132349	0.642752	0.543683	0.89964	-0.15258
445					25.1578	463.289			0.533051	0.534767	0.00773453	0.951245	0.63408	0.996791	-0.00463721
446					25.1741	309.173			1.71967	3.52832	0.0338379	0.498612	0.491018	0.48739	-1.03685
447			1-(5'-Phosphoribosyl)-5-formamido-4-imidazolecarboxamide	9.03618	25.2536	367.232			0.0805455	0.146993	0.405453	0.256713	0.363974	0.547955	-0.867869
448					26.1669	126.904			2.02733	2.02323	0.000957066	0.991066	0.643541	1.00203	0.00292066
449					26.1734	397.227			0.458402	0.982948	0.115267	0.533703	0.505371	0.466354	-1.1005
450			Uracil mustard	-14.8094	26.2542	253.101			0.0833037	0.0803028	0.551808	0.681262	0.55533	1.03737	0.0529306
451					27.0566	481.3			0.0891261	0.0879531	0.123202	0.914178	0.624809	1.01334	0.0191128
452					27.1129	410.162			0.0837169	0.0642829	0.951646	0.041072	0.172551	1.30232	0.381085
453					27.1311	328.184			0.218955	0.315656	0.233527	0.515974	0.49826	0.693651	-0.527717
454			Bis(4-nitrophenyl)phosphate	19.0622	27.1373	341.196			0.98578	1.12944	0.301249	0.734848	0.5724	0.872803	-0.196272
455			1-(5-Phospho-D-ribosyl)-5-amino-4-imidazolecarboxylate	0.611958	27.1434	340.203			5.30256	6.39804	0.229719	0.668039	0.551428	0.828779	-0.27094
456			Chlorobenzilate	-18.5199	27.144	326.188			7.16689	8.9678	0.162448	0.6209	0.536675	0.79918	-0.323407
457			5-Fluorodeoxyuridine monophosphate	3.05924	27.1445	327.181			1.80833	2.07644	0.270217	0.710584	0.564163	0.870878	-0.199458
458					27.3435	441.253			0.188954	0.379784	0.0914169	0.551316	0.512167	0.497528	-1.00715
459					27.7234	73.0288			4.12508	3.98628	0.312535	0.550012	0.511673	1.03482	0.0493766
460			2,4-Dichloro-cis,cis-mucote	-22.9626	28.0217	212.002			0.426248	0.834538	1.04447	0.208831	0.33586	0.510759	-0.969284
461					28.0217	485.279			0.0821331	0.124477	0.294658	0.681877	0.555509	0.659825	-0.599845
462					28.0593	312.172			6.86186	8.5214	0.131311	0.616231	0.535138	0.805251	-0.31249
463					28.0771	298.156			2.12872	2.30294	0.29394	0.791688	0.59053	0.92435	-0.113489
464					28.0839	299.149			0.471501	0.513224	0.261153	0.779707	0.586837	0.918705	-0.122326
465			5-Phosphoribosyl-4-carboxy-5-aminoimidazole	11.1536	28.0839	337.185			0.327544	0.485557	0.139178	0.437572	0.463113	0.674574	-0.567952
466					28.1775	351.185			0.096723	0.0856202	0.760976	0.362147	0.42238	1.12968	0.175908
467					28.94	323.169			0.481744	0.60558	0.254086	0.63279	0.540526	0.795508	-0.330051
468					28.9597	151.006			0.080684	0.0732559	0.398736	0.638464	0.542332	1.1014	0.139337
470					29.1817	251.095			0.406014	0.362871	1.27236	0.114702	0.267592	1.11889	0.162073
474					29.8089	685.546			0.0906027	0.0836338	0.705407	0.297147	0.385829	1.08333	0.115467
477			Tricin 7-diglucuronoside	-21.0345	29.8367	683.53			0.114164	0.0944013	0.980723	0.141913	0.290364	1.20935	0.274228
478					29.8404	704.559			1.28457	1.29195	0.0667577	0.933327	0.629656	0.994287	-0.00826532
479					29.8404	705.563			0.332686	0.348336	0.451013	0.573452	0.520352	0.955073	-0.0663165
483			Cyanidin 3-O-(2-O-beta-D-glucuronosyl)-beta-D-glucoside	-7.88359	29.8545	626.511			0.176547	0.155208	0.78148	0.217943	0.341215	1.13748	0.185845
484			Quercetin 3-O-beta-D-glucosyl-(1->2)-beta-D-glucoside	-1.96149	29.8545	627.523			0.140098	0.150249	0.815922	0.633058	0.540612	0.932441	-0.100915
485					29.8545	863.695			0.0796101	0.0785992	0.259915	0.930162	0.628864	1.01286	0.0184382
488			Luteolin 4'-glucoside 7-galacturonide	-2.65748	29.8568	625.507			0.440073	0.394769	0.767162	0.279286	0.37588	1.11476	0.156733
489					29.8568	651.524			0.199721	0.175355	1.08752	0.163328	0.305876	1.13895	0.187709
490			Ferrioxamine	14.8627	29.8568	654.543			0.39179	0.340144	0.777745	0.225545	0.34547	1.15183	0.203934
491					29.8568	703.556			2.738	2.75878	0.0610243	0.91711	0.62556	0.992467	-0.0109089
492					29.859	390.196			0.0224796	0.0271617	0.563724	0.511994	0.496625	0.827623	-0.272955
493					29.859	653.538			0.948736	0.824943	0.915019	0.198669	0.329858	1.15006	0.201712
494					29.859	675.524			1.21015	1.1014	1.05307	0.179903	0.317845	1.09874	0.135853
495					29.859	676.529			0.526292	0.489797	0.807792	0.337124	0.407257	1.07451	0.103677
496					29.859	677.535			0.182837	0.169578	0.806204	0.306406	0.390734	1.07819	0.108613
497					29.859	699.526			0.680988	0.58645	1.28618	0.0722521	0.220572	1.1612	0.215622
498					29.859	701.538			0.715347	0.680689	0.520496	0.490095	0.48736	1.05092	0.0716489
499					29.859	723.522			0.108656	0.0757552	2.06723	0.00146141	0.0498982	1.4343	0.52035
500					29.859	796.635			0.268578	0.275375	0.372345	0.794891	0.591505	0.975318	-0.0360548
501					29.8614	700.525			0.322183	0.27075	1.5891	0.0222511	0.133967	1.18996	0.250916
502			Sclerocitrin	-2.36732	29.8636	727.555			0.255116	0.24269	0.335398	0.535925	0.506243	1.0512	0.0720363
505					29.8683	725.538			0.224597	0.194733	0.974871	0.152403	0.297715	1.15336	0.205844
506					29.8721	686.54			0.128819	0.127122	0.160157	0.866038	0.612045	1.01336	0.0191413
507					29.8758	795.634			0.449679	0.476239	0.683592	0.519222	0.499584	0.944229	-0.0827907
508					29.8917	377.22			0.0595018	0.0646529	0.319217	0.702786	0.561479	0.920327	-0.119782
509					29.8964	599.49			0.0763618	0.0777224	0.182802	0.891886	0.619005	0.982495	-0.0254785
511					30.0014	132.991			0.25547	0.0316634	2.85034	1.77622e-06	0.000863976	8.06829	3.01226
512					30.0014	652.525			0.0700896	0.0722979	0.0628824	0.7641	0.581926	0.969455	-0.0447537
514					30.0559	112.985			6.53192	1.71503	2.94815	7.77758e-07	0.000560897	3.80863	1.92927
516					30.0663	915.605			0.0880323	0.0742882	0.299733	0.435747	0.462214	1.18501	0.2449
517					30.3119	176.924			0.0601723	0.0471902	0.682636	0.263172	0.367482	1.2751	0.350612
518					30.6769	813.53			0.0353449	0.0290196	0.190723	0.376125	0.430473	1.21797	0.284476
519					30.6769	817.56			0.0213895	0.0267426	0.506979	0.438889	0.463759	0.799828	-0.322238
522					30.7628	182.988			8.51769	1.2435	2.92399	1.13749e-06	0.000645503	6.84975	2.77605
523					30.7659	811.513			0.11894	0.0907055	1.06211	0.0807928	0.230997	1.31128	0.390973
524					30.7731	175.947			0.188829	0.163094	0.428064	0.410867	0.449548	1.1578	0.211382
525					30.7824	394.227			0.026181	0.0246472	0.31661	0.820712	0.599206	1.06223	0.0870958
526					30.792	114.936			9.41261	7.57317	0.862851	0.213172	0.338447	1.24289	0.313699
527					30.8356	864.554			0.0536902	0.0743962	1.61935	0.0102803	0.0975007	0.721679	-0.47057
528					30.8842	286.226			0.322924	0.255655	1.5703	0.0274851	0.146219	1.26312	0.336997
530					30.9725	808.497			0.104797	0.106046	0.132597	0.913033	0.624516	0.988222	-0.017093
531					31.2472	116.934			4.09713	3.31914	0.85547	0.204659	0.333394	1.23439	0.303802
532					31.3406	173.949			0.500579	0.320657	0.940525	0.244019	0.356755	1.5611	0.642566
533					31.4247	96.9594			0.148841	0.137554	0.583382	0.585293	0.524576	1.08206	0.11378
536					31.4909	863.545			0.0947647	0.11735	1.09275	0.204573	0.333344	0.807538	-0.308398
538					31.618	656.426			0.154087	0.126831	0.700114	0.283579	0.378309	1.2149	0.280836
539			{4-[2,3-dioxo-3-(2,4,6-trihydroxy-3-methoxyphenyl)propyl]-2-hydroxy-6-methoxyphenyl}oxidanesulfonic acid	5.19792	31.6317	445.37			0.565851	0.488145	1.75318	0.0169791	0.121575	1.15918	0.213111
540					31.6454	655.425			0.381445	0.307961	0.729001	0.238123	0.353247	1.23861	0.308726
541					31.6454	832.494			0.105374	0.136337	0.450294	0.432756	0.460732	0.772889	-0.371667
542			O-Hexanoyl-adnosine monophosphate	3.23815	31.6591	446.373			0.213951	0.173636	1.91654	0.005661	0.0772912	1.23218	0.301216
544					31.72	761.499			0.101617	0.109168	0.206079	0.72887	0.5704	0.930829	-0.103412
545					31.7518	600.493			0.0712367	0.0722463	0.554904	0.940599	0.631464	0.986026	-0.0203017
546					31.8921	130.944			0.259737	0.169962	0.654699	0.29682	0.385653	1.5282	0.611836
547					31.9008	838.542			0.170286	0.160365	0.143096	0.766419	0.582663	1.06187	0.0866029
548					32.0602	837.529			0.247955	0.280574	0.330223	0.414427	0.451409	0.883739	-0.178307
550					32.3707	836.527			0.798621	0.948898	1.15562	0.252651	0.361712	0.84163	-0.248742
551					32.4627	225.15			0.119349	0.103376	0.931342	0.208302	0.33554	1.15451	0.207283
552					32.4627	759.484			0.137451	0.163726	0.776858	0.217246	0.340816	0.839513	-0.252375
553			1-Deoxy-D-altro-heptulose 7-phosphate	-2.52482	32.4926	275.169			0.570171	7.13502	0.217775	0.375753	0.430261	0.0799117	-3.64545
554					32.5099	137.94			4.77757	3.81531	0.0645826	0.617116	0.53543	1.25221	0.324476
555			Nitazoxanide	21.5719	32.5162	308.296			1.16434	1.42356	1.34521	0.0698957	0.217603	0.817902	-0.29
556					32.5264	85.0036			0.330182	0.277542	1.22305	0.0590153	0.202309	1.18966	0.250553
557					32.5379	502.399			0.0643429	0.0646745	0.082715	0.977616	0.640401	0.994872	-0.00741647
558			Gonyautoxin 2	-19.0015	32.553	396.349			0.774746	1.00696	0.984048	0.189682	0.324291	0.769391	-0.378211
559					32.556	501.395			0.240711	0.245388	0.318775	0.66673	0.551036	0.980942	-0.0277595
560					32.562	242.176			3.1606	2.73426	0.452592	0.491317	0.487889	1.15593	0.209048
561					32.5904	109.051			0.777169	0.615144	1.58672	0.045693	0.180602	1.26339	0.337303
562					32.6046	301.166			0.334522	0.284124	0.792987	0.320238	0.397744	1.17738	0.235583
563					32.6112	270.207			0.243575	0.149612	1.05639	0.177455	0.316163	1.62805	0.703143
564					32.6347	276.172			0.0753351	0.979331	0.196869	0.377593	0.431308	0.0769251	-3.7004
565					32.6478	816.557			0.0841579	0.0994051	0.539014	0.45595	0.471944	0.846616	-0.240221
566			5-Phosphonooxy-L-lysine	20.4798	32.6575	243.179			0.43486	0.378819	0.46725	0.493549	0.488852	1.14794	0.199042
567					32.7563	835.513			1.2755	1.37055	0.590049	0.615597	0.534928	0.930654	-0.103683
568			(5,6,7-trihydroxy-4-oxo-2-phenyl-3,4-dihydro-2H-1-benzopyran-3-yl)oxidanesulfonic acid	9.19597	32.7646	369.321			0.548509	0.627151	1.21087	0.104122	0.256914	0.874604	-0.193298
569					32.9396	862.543			0.305413	0.333261	0.477078	0.662616	0.549798	0.916438	-0.125891
571					33.1883	157.123			10.4692	6.67937	0.906188	0.179097	0.317294	1.5674	0.648373
572					33.2446	159.064			0.132796	0.119758	0.289101	0.660037	0.549018	1.10887	0.149093
573			3,4,5-trihydroxy-6-({6,13,14-trihydroxy-3,10-dioxo-12-[5,6,7-trihydroxy-1-oxo-3-(1,2,3,4-tetrahydroxybutyl)-1H-isochromen-8-yl]-2,9-dioxatetracyclo[6.6.2.0,.0,]hexadeca-1(15),4,6,8(16),11,13-hexaen-7-yl}oxy)oxane-2-carboxylic acid	-9.38087	33.2893	791.548			0.467424	0.582501	0.873898	0.201186	0.33136	0.802443	-0.317529
574			Dehypoxanthine futalosine	1.52136	33.2982	297.28			0.212248	0.182583	0.103796	0.720175	0.567457	1.16247	0.2172
575					33.3445	461.29			2.24461	1.40317	1.8835	0.00171882	0.0518263	1.59967	0.677779
576					33.3565	316.241			0.137867	0.166918	1.37762	0.0423309	0.174836	0.825955	-0.275865
577			Xanthurenate-8-O-beta-D-glucoside	5.37246	33.3689	368.317			2.30074	2.67484	1.38788	0.0509409	0.189125	0.860142	-0.217354
578					33.3909	437.292			5.06895	3.16524	1.7414	0.0035525	0.0676067	1.60144	0.679371
579			Cyanidin 3-O-rutinoside	-12.2693	33.3909	596.526			0.534051	0.551309	0.30491	0.784847	0.588429	0.968698	-0.0458814
580			Delphinidin 3-O-beta-D-sambubioside	-15.7203	33.3948	598.497			0.301407	0.274834	0.913016	0.207274	0.334916	1.09669	0.133153
581					33.3951	534.489			0.48271	0.46774	0.429677	0.666998	0.551116	1.03201	0.045452
582					33.3986	214.144			5.21625	2.65592	1.04834	0.141767	0.290257	1.96401	0.973801
583					33.3986	536.504			0.40652	0.419977	0.404495	0.783883	0.588132	0.96796	-0.0469806
584			3,4,5-trihydroxy-6-({5-hydroxy-7-methoxy-4-oxo-2-phenyl-8-[3,4,5-trihydroxy-6-(hydroxymethyl)oxan-2-yl]-4H-chromen-6-yl}oxy)oxane-2-carboxylic acid	11.1453	33.4001	623.546			4.7309	4.58882	0.244977	0.711655	0.564533	1.03096	0.0439911
585					33.401	120.979			0.487156	0.45325	0.204457	0.59455	0.527807	1.07481	0.104077
586					33.401	228.16			3.32192	1.72942	1.08702	0.16047	0.303665	1.92083	0.941728
587			2-oxo-3-(2,3,4,5-tetrahydroxyphenyl)propanoic acid	1.8949	33.401	229.164			0.411572	0.212454	1.04006	0.151948	0.29741	1.93723	0.953994
588			Flavonol 3-O-beta-D-glucosyl-(1->2)-beta-D-glucoside	-1.90597	33.401	563.526			2.97265	2.86812	0.331179	0.636871	0.541827	1.03644	0.051643
589			Pinocembrin 7-rhamnosylglucoside	-2.39082	33.401	565.541			0.795444	0.698043	0.686189	0.189899	0.324429	1.13953	0.188445
590			(6-carboxy-3,4,5-trihydroxyoxan-2-yl)({4-[6,11-dihydroxy-7-(4-hydroxy-3,5-dimethoxyphenyl)-2,8-dioxatricyclo[7.3.1.0]trideca-1(13),4,6,9,11-pentaen-3-ylidene]cyclohexa-2,5-dien-1-ylidene})oxidanium	17.0707	33.4082	624.56			3.43825	2.99531	0.680736	0.202595	0.332191	1.14788	0.198971
591					33.4143	564.537			2.1565	1.91122	0.58946	0.245491	0.357615	1.12834	0.174201
592			Daphnin	-1.14788	33.4154	341.289			1.2664	1.55301	1.77222	0.0101431	0.0968673	0.815449	-0.294333
593			5,7-dihydroxy-2-(4-hydroxy-3-methoxyphenyl)-3,6-bis[3,4,5-trihydroxy-6-(hydroxymethyl)oxan-2-yl]-4H-chromen-4-one	11.0189	33.4154	625.562			1.38503	1.18227	0.877226	0.130055	0.281168	1.1715	0.228356
594					33.4216	171.139			0.860226	0.643356	1.04424	0.151181	0.296893	1.33709	0.419099
595					33.4219	208.014			0.2466	0.260214	0.220531	0.682468	0.555681	0.947682	-0.0775249
596			[2,6-dihydroxy-3-(3,5,6,7-tetrahydroxy-4-oxo-4H-chromen-2-yl)phenyl]oxidanesulfonic acid	24.47	33.4277	415.307			13.2138	8.47009	1.10171	0.0080175	0.0874444	1.56006	0.641599
597			[2,6-dihydroxy-3-(3,5,6,7-tetrahydroxy-4-oxo-3,4-dihydro-2H-1-benzopyran-2-yl)phenyl]oxidanesulfonic acid	16.157	33.4277	417.324			2.04293	2.0892	0.12595	0.811374	0.596455	0.977856	-0.0323055
598					33.4277	562.521			6.66699	7.43116	0.523637	0.401248	0.444435	0.897167	-0.156552
599					33.4284	125.097			0.215392	0.130893	0.884081	0.218585	0.341582	1.64555	0.718574
600					33.4284	215.148			0.611218	0.314936	0.934741	0.142468	0.29077	1.94077	0.956626
601			3,4,5-trihydroxy-6-(6-hydroxy-7-methoxy-2H-1,3-benzodioxole-5-carbonyloxy)oxane-2-carboxylic acid	9.34593	33.4284	389.292			18.0106	14.9451	1.01172	0.213223	0.338477	1.20512	0.269171
602					33.4676	172.098			0.928241	0.532954	0.857698	0.212529	0.338068	1.74169	0.800488
604			Bentoquatam	18.6787	33.5135	187.117			1.28365	0.683754	0.964258	0.155154	0.299534	1.87735	0.908698
605					33.5201	268.192			0.340908	0.201215	0.387088	0.158749	0.302312	1.69425	0.760644
606					33.5769	758.482			0.487034	0.577689	0.811913	0.171897	0.312237	0.843074	-0.246269
607					33.6216	338.27			0.858484	1.04503	1.55455	0.0308947	0.153623	0.821493	-0.28368
608			trans-2-[(Dimethylamino)methylimino]-5-[2-(5-nitro-2- furyl)-vinyl]-1,3,4-oxadiazole	20.7103	33.6457	278.249			0.341164	0.471306	1.56195	0.0404135	0.171348	0.723869	-0.466199
609					33.6837	200.129			1.44634	0.720047	0.992423	0.133154	0.28367	2.00868	1.00624
610			Ferrichrome	1.1812	33.9204	741.529			0.229093	0.185563	0.215038	0.504089	0.493333	1.23459	0.304028
611					34.141	210.15			0.290647	0.185373	1.29839	0.107547	0.260503	1.56791	0.648841
613					34.2309	764.522			0.725364	0.789304	0.416067	0.704656	0.562123	0.918992	-0.121876
614					34.2435	232.925			0.442872	0.421082	0.253939	0.554565	0.513393	1.05175	0.0727912
615					34.2516	119.975			36.2601	37.4246	0.40622	0.736007	0.572786	0.968884	-0.0456045
616					34.252	121.971			1.66904	1.51331	0.584252	0.325713	0.400419	1.10291	0.141313
617					34.252	834.509			2.69399	2.85281	0.543817	0.700388	0.560806	0.944328	-0.0826398
618					34.2524	172.958			1.88258	2	0.726774	0.296739	0.385608	0.941286	-0.0872954
619					34.2531	789.53			1.53201	2.00403	1.74695	0.0299217	0.151585	0.764462	-0.387482
620					34.2602	739.513			0.250986	0.288311	0.459144	0.437095	0.462878	0.870541	-0.200016
621					34.2775	191.107			0.12453	0.119206	0.303724	0.578069	0.522011	1.04466	0.0630365
623					34.3732	263.041			2.48942	2.39911	0.365357	0.621899	0.537002	1.03764	0.0533121
624					34.4731	738.511			0.720626	0.899096	1.46209	0.0333405	0.158622	0.8015	-0.319225
625					34.6097	762.513			7.32897	6.49945	0.682794	0.279431	0.375957	1.12763	0.173294
626					34.6748	763.514			3.14249	3.35249	0.5395	0.631254	0.540033	0.937359	-0.0933268
627			{2-[3,5-dihydroxy-4-(sulfooxy)phenyl]-3-hydroxy-5-oxo-5H-chromen-7-yl}oxidanium	11.5029	35.0131	384.312			0.463879	0.479974	0.58291	0.617699	0.535623	0.966467	-0.0492074
628			Bialaphos	3.67111	35.0588	324.291			0.291109	0.295186	0.180451	0.879838	0.615792	0.98619	-0.0200629
629					35.1066	787.516			9.53094	10.1107	0.495654	0.634342	0.541022	0.942661	-0.0851887
630					35.1156	788.525			5.08472	5.76316	0.733896	0.355039	0.418192	0.88228	-0.180692
631					35.1314	786.51			17.5578	18.6691	0.404101	0.572088	0.519859	0.940474	-0.0885404
632					35.1455	712.496			1.46253	1.52965	0.0317538	0.684487	0.556267	0.956122	-0.0647327
634			Caffeoyl aspartic acid	24.5229	35.2515	296.259			0.353475	0.432111	1.16465	0.185299	0.321454	0.81802	-0.289792
635			Remoxipride	-0.890398	35.3172	372.276			1.59378	1.35669	0.685554	0.539598	0.507675	1.17476	0.232363
636					35.9783	110.975			3.10595	3.00101	0.511487	0.61893	0.536028	1.03497	0.0495857
637					36.1475	203.019			1.24038	1.23739	0.0311665	0.954286	0.63482	1.00242	0.00348821
638			({7,8,9,12,13,14,17,18,19,25,29-undecahydroxy-4,22,27-trioxo-3,23,26-trioxahexacyclo[13.10.3.1]nonacosa-5(10),6,8,11,13,15(28),16,18,20-nonaen-24-yl}methoxy)sulfonic acid	-13.373	36.2016	713.498			0.488677	0.435604	0.339399	0.582577	0.523616	1.12184	0.165863
640					36.8679	748.527			7.61909	7.78383	0.105594	0.747173	0.576466	0.978836	-0.0308605
642					37.5038	358.284			0.812066	0.717649	0.803894	0.270786	0.371484	1.13156	0.178318
643			Convicine	11.2066	37.6707	306.252			3.24432	3.07227	0.103592	0.619709	0.536285	1.056	0.0786087
644					37.6887	226.128			6.43356	7.79696	1.05957	0.12287	0.275071	0.825137	-0.277294
645			Prunin 6'-O-gallate	-0.929473	37.6887	587.504			0.494096	0.329725	1.44496	0.0189135	0.126631	1.49851	0.583527
646			2-O-beta-D-Glucopyranuronosyl-D-mannose	-20.6556	37.693	357.28			3.32777	2.83224	0.770552	0.311475	0.393346	1.17496	0.232608
647					37.696	249.008			0.787518	0.705867	1.01084	0.632955	0.540579	1.11568	0.157917
648			Se-Propenylselenocysteine Se-oxide	3.23971	37.7034	225.124			56.4383	65.8375	0.871473	0.20317	0.332528	0.857236	-0.222236
649					37.7136	282.252			24.4995	19.5094	1.15349	0.144758	0.292425	1.25578	0.328582
651					37.7494	631.474			0.751537	0.461243	1.71208	0.00515821	0.0755147	1.62937	0.704318
652			2-Caffeoylisocitrate	-23.7502	37.7541	355.265			0.937619	0.952712	0.255681	0.859248	0.610174	0.984158	-0.0230376
653					37.788	305.248			18.4656	16.5931	1.02742	0.135327	0.285382	1.11285	0.154256
654					37.8085	189.004			0.630256	0.658504	0.351926	0.82134	0.59939	0.957103	-0.0632544
655			Acadesine	17.3527	37.8423	259.243			0.407918	0.280374	1.22783	0.0706125	0.218512	1.45491	0.540929
657			Triglochinin	17.1688	37.9452	360.299			0.270732	0.236708	0.877886	0.442525	0.465532	1.14374	0.193757
659					38.1187	303.233			335.4	286.116	0.902049	0.175004	0.314451	1.17225	0.22928
660					38.1875	119.034			4.41657	4.27165	0.0878596	0.891113	0.6188	1.03393	0.0481335
662					38.367	368.263			0.40338	0.305045	1.21691	0.15663	0.300622	1.32236	0.403117
664					38.5876	94.9799			5.26478	5.29739	0.158001	0.906736	0.622891	0.993844	-0.00890927
665					38.604	108.996			0.834795	0.811343	0.402866	0.560393	0.51557	1.0289	0.0411095
668					39.3965	169.017			0.158521	0.161193	0.259599	0.74162	0.574644	0.983427	-0.0241107
669					39.398	585.489			0.50298	0.318852	1.80565	0.0123781	0.106205	1.57747	0.657616
670					39.4271	155.001			5.42815	5.4114	0.0222994	0.942733	0.631992	1.0031	0.00445875
672					39.5061	399.222			1.94408	1.69392	1.81587	0.009459	0.0939126	1.14768	0.198724
674					39.5774	365.268			0.261299	0.309308	1.12109	0.126072	0.27784	0.844786	-0.243342
676					39.8154	400.224			0.428835	0.346116	1.84949	0.00681044	0.0809594	1.23899	0.309166
677					40.1206	267.233			0.681515	0.578404	1.1557	0.0660514	0.212531	1.17827	0.236668
678			Mefluidide	-13.8348	40.1936	311.296			0.18937	0.246692	1.21689	0.0700981	0.21786	0.767639	-0.3815
679			2-Amino-4-hydroxy-6-(D-erythro-1,2,3-trihydroxypropyl)-7,8-dihydropteridine	-5.36658	40.2206	256.237			36.7091	31.0162	0.769238	0.362729	0.42272	1.18355	0.243117
680					40.3056	380.255			0.319062	0.329416	0.328701	0.817895	0.59838	0.968569	-0.0460732
681					40.3772	441.268			0.285867	0.2368	1.48556	0.0284001	0.148296	1.20721	0.271673
683			Diclobutrazol	14.9561	40.6796	329.249			6.66912	7.87963	0.391102	0.379707	0.432514	0.846376	-0.24063
685					41.1003	328.236			11.8222	10.6058	0.720027	0.55907	0.515078	1.11468	0.156636
686			7-Methylinosine	0.0359633	41.118	284.268			23.0553	20.7716	1.32474	0.147302	0.294226	1.10994	0.150488
687			CMP-N-glycoloyl-beta-neuraminate(2-)	17.6819	41.1694	629.456			0.244467	0.176928	2.02503	0.0057657	0.0776315	1.38173	0.466478
688					41.2122	146.017			0.267695	0.239134	0.963002	0.186894	0.322496	1.11944	0.162772
689					41.2589	520.292			0.36458	0.276206	1.89195	0.00604082	0.0784822	1.31996	0.40049
690					41.2667	129.002			0.676775	0.683163	0.0259699	0.914867	0.624986	0.990649	-0.0135535
691					41.2825	608.477			0.232444	0.274865	0.0962052	0.452679	0.470401	0.845665	-0.241842
692					41.295	377.237			1.82768	1.46632	1.411	0.0318416	0.155611	1.24644	0.317816
693					41.3062	98.0241			1.13155	1.14162	0.174904	0.826831	0.600989	0.991176	-0.0127866
694					41.5	518.276			0.424301	0.394163	0.567914	0.458165	0.472982	1.07646	0.106296
695					41.5536	471.279			0.39156	0.319284	0.62292	0.233534	0.350444	1.22637	0.294392
696					41.6261	127.003			0.663032	0.563063	0.732201	0.317247	0.396259	1.17754	0.235781
697					41.6261	470.275			1.85567	1.55447	1.47803	0.0369497	0.165258	1.19377	0.255522
698					41.6261	492.26			8.12936	6.52762	1.93402	0.0059401	0.0781778	1.24538	0.316585
699					41.7476	493.264			2.28916	1.8067	1.97461	0.0034735	0.0670934	1.26704	0.341462
700					42.1165	114.936			6.31299	4.99121	0.609557	0.366081	0.424676	1.26482	0.338933
701					42.1165	472.291			1.79817	1.63666	0.66315	0.359115	0.420604	1.09868	0.135776
702					42.1194	388.253			0.20991	0.179208	1.05322	0.113466	0.266405	1.17131	0.228129
703					42.1396	87.008			2.99741	2.57586	0.501597	0.357773	0.419813	1.16365	0.218662
705			{4-[3-hydroxy-2-oxo-8-(3,5,7-trihydroxy-4-oxo-3,4-dihydro-2H-1-benzopyran-2-yl)-4-oxatricyclo[4.3.1.0decan-10-yl]-2-methoxyphenyl}oxidanesulfonic acid	5.01675	42.1793	565.52			0.244151	0.186763	1.79125	0.00678345	0.080801	1.30728	0.386565
706			3-(ADP)-glycerate	-19.6459	42.1945	516.26			2.79874	2.21195	1.55018	0.0255397	0.141532	1.26528	0.339462
708					42.3172	517.263			0.832854	0.65008	1.5529	0.0261291	0.142992	1.28116	0.357448
711					42.6313	379.252			1.69451	1.44219	0.833525	0.232387	0.349733	1.17496	0.232611
712					42.6384	444.261			2.36591	1.98145	1.22477	0.0651966	0.211356	1.19403	0.25584
713					43.0014	653.457			0.0960627	0.0715768	1.31577	0.119386	0.271956	1.34209	0.424485
715			Lippioside I	-0.919373	43.1032	539.505			0.386677	0.323577	1.0518	0.16799	0.309385	1.19501	0.257021
717			Salviaflaside methyl ester	-0.915983	43.249	537.489			0.339255	0.241111	1.21409	0.074316	0.223219	1.40705	0.492676
718			6-Mercaptopurine ribonucleoside 5'-diphosphate	7.62246	43.8898	445.262			0.798664	0.609754	1.03301	0.0355224	0.162731	1.30981	0.389363
719					43.8911	421.259			1.0287	0.878507	1.46187	0.0224537	0.134365	1.17097	0.227701
720			Neopterin	-6.08424	43.8956	254.22			8.11725	8.75002	0.497097	0.628387	0.539111	0.927684	-0.108295
723					44.0067	459.26			0.186923	0.167392	0.832611	0.427977	0.458342	1.11668	0.159216
724					44.1779	401.292			1.08839	0.997934	0.556495	0.301343	0.388074	1.09064	0.12518
727			Wedelolactone	3.10615	44.7592	315.255			0.353657	0.310504	0.795794	0.276002	0.374145	1.13898	0.187741
728					44.7709	397.26			0.104864	0.107869	0.269389	0.837511	0.604063	0.972144	-0.0407581
729			beta-D-3-[5-Deoxy-5-(dimethylarsinyl)ribofuranosyloxy]-2-hydroxy-1-propanesulfonic acid	15.6692	44.7799	393.268			0.214542	0.182445	1.17487	0.18811	0.323283	1.17593	0.233801
730			Cefuroxime axetil	-16.475	44.7804	511.473			0.701275	0.483326	1.34707	0.0375162	0.166228	1.45093	0.536983
732					44.7838	228.205			4.87729	4.47513	0.552119	0.394281	0.440652	1.08987	0.124151
733					44.7838	402.295			0.203026	0.212103	0.183483	0.772672	0.584638	0.957206	-0.0630991
735					44.7856	371.245			0.648282	0.597115	0.417463	0.378185	0.431646	1.08569	0.118613
736					44.7856	841.503			0.2955	0.282865	0.201772	0.649992	0.545939	1.04467	0.0630467
737					44.7871	429.25			0.134408	0.108307	1.25927	0.0849309	0.235586	1.241	0.311501
741			Brevifolincarboxylic acid 9-sulfate	-24.1457	45.0886	373.259			4.46828	3.91432	0.964583	0.119825	0.272354	1.14152	0.190958
742					45.1778	483.116			0.247615	0.122362	1.65623	0.00913691	0.09257	2.02362	1.01694
744			3-Deoxy-D-manno-octulosote	11.2879	45.3723	239.202			0.120261	0.121656	0.460148	0.969114	0.638387	0.988539	-0.0166307
745			N-Acetylmuramic acid 6-phosphate	16.0105	45.4579	374.264			0.877408	0.796635	0.491701	0.343037	0.410928	1.10139	0.139329
746					45.6853	242.221			0.151875	0.144481	0.187323	0.751149	0.577762	1.05118	0.0720029
747					45.6902	399.275			0.532407	0.459472	0.542378	0.221256	0.343092	1.15874	0.212552
748					46.5885	400.279			0.0783656	0.0748273	0.307727	0.853185	0.608489	1.04729	0.0666543
749					46.6031	133.991			0.595679	0.514508	0.564632	0.47166	0.47919	1.15776	0.21134
750			Pyridoxamine phosphate	23.3226	46.6045	249.186			0.556343	0.482278	0.866913	0.220573	0.342708	1.15357	0.206108
751			Bluensidine 6-phosphate	16.7063	46.6066	345.229			0.717006	0.598998	0.988855	0.141304	0.289916	1.19701	0.259434
752					46.6692	586.317			0.0895571	0.138739	1.50334	0.044488	0.178593	0.645507	-0.631496
753					47.0314	83.0243			0.985214	0.753442	1.23344	0.152326	0.297663	1.30762	0.38694
754			3-(Uracil-1-yl)-L-alanine	11.4521	47.1465	200.174			0.537222	0.487703	0.629574	0.508466	0.495163	1.10154	0.139517
755					47.4554	137.94			6.64557	6.03898	1.19995	0.0877796	0.23859	1.10045	0.138088
757					47.4876	416.229			0.173183	0.142049	1.38901	0.0501865	0.187898	1.21917	0.285905
758					47.4878	178.043			0.913252	0.916466	0.292574	0.970251	0.638657	0.996494	-0.00506698
759					47.4981	191.056			0.0931059	0.0981431	0.318774	0.685853	0.556662	0.948675	-0.0760137
760					47.5032	112.954			0.945369	0.922052	0.224849	0.764784	0.582144	1.02529	0.036029
761					47.5225	141.937			0.0779132	0.0663819	0.796412	0.224799	0.345061	1.17371	0.231079
762					47.701	152.996			0.104064	0.097926	0.156017	0.790447	0.59015	1.06268	0.0877119
763					48.3574	561.304			0.058392	0.0678166	0.313792	0.535917	0.50624	0.861028	-0.215867
764					48.362	149.986			0.109935	0.120253	0.306704	0.67536	0.5536	0.914202	-0.129416
765					48.5328	145.014			11.3486	10.4162	0.940712	0.305663	0.390347	1.08951	0.123683
766					48.7528	520.247			0.602381	0.511556	1.27447	0.0548456	0.195595	1.17755	0.235784
767					48.9532	225.994			1.0134	0.872235	1.00719	0.1658	0.307752	1.16185	0.216422
769					49.1425	165.055			0.165653	0.144228	0.976525	0.128766	0.280105	1.14855	0.199812
770					49.1603	152.002			0.0679042	0.0631698	0.131742	0.639786	0.542749	1.07495	0.104265
771					49.161	522.263			0.0462215	0.0495273	0.568254	0.562107	0.516205	0.933253	-0.0996598
772					49.1912	86.0241			1.66708	1.56345	1.15916	0.083144	0.233639	1.06629	0.0925941
774					49.2011	188.019			11.3499	12.4299	0.241484	0.538677	0.507317	0.913107	-0.131144
775					49.2214	116.035			2.89407	3.24317	0.439738	0.427849	0.458278	0.892358	-0.164305
776					49.2214	778.518			0.211139	0.193272	0.687112	0.429934	0.459325	1.09245	0.127564
777					49.2226	127.998			27.8644	31.2132	0.475607	0.423988	0.456326	0.892714	-0.163731
779					49.2238	776.501			0.0593038	0.0417482	1.78625	0.0123881	0.106242	1.42051	0.50641
780					49.2307	160.025			1.4634	1.9095	0.905583	0.186918	0.322511	0.766382	-0.383864
781					49.2307	251.015			6.24482	7.48319	0.704761	0.441195	0.464885	0.834514	-0.260992
782					49.2376	252.019			0.31747	0.306245	0.576567	0.370506	0.427249	1.03665	0.0519315
783					49.2499	100.003			2.44355	3.20388	0.676955	0.242495	0.355858	0.762685	-0.39084
785					49.2773	496.247			0.146913	0.122975	0.791896	0.165474	0.307506	1.19466	0.256596
786					49.2815	521.251			0.143688	0.124775	0.885946	0.201124	0.331324	1.15157	0.203607
788					49.4179	231.026			0.12238	0.128253	0.48301	0.683231	0.555903	0.954206	-0.0676275
789			Perflutren	-17.7078	49.5353	189.023			0.764971	0.646881	1.68521	0.00931868	0.0933343	1.18255	0.241903
790			Nitarsone	-12.8957	49.5353	248.041			1.3137	1.2358	0.973434	0.178142	0.316638	1.06304	0.0881897
791					49.8759	273.036			0.221873	0.251435	1.23063	0.159523	0.302923	0.882427	-0.18045
792					50.0329	190.024			0.191369	0.10339	1.57352	0.130073	0.281183	1.85094	0.888257
793			Stipitatate	6.94351	50.0921	183.139			0.238639	0.217597	0.838773	0.271227	0.371711	1.0967	0.133174
794					50.1356	524.278			0.0715422	0.0643567	0.412577	0.476303	0.481281	1.11165	0.152705
795					50.1523	186.004			0.526668	0.465732	1.71979	0.0171247	0.121979	1.13084	0.177393
796					50.1546	276.036			1.30028	1.15581	1.79138	0.0148572	0.115157	1.125	0.169925
797					50.1682	483.207			0.0929601	0.0738684	0.622757	0.560295	0.515534	1.25846	0.331654
799					50.1899	508.256			0.21686	0.125971	0.872355	0.127192	0.278789	1.72151	0.783673
800			L-Histidinol phosphate	-1.49632	50.2394	222.158			0.167231	0.129467	0.84843	0.483081	0.484293	1.29169	0.369263
801					50.4163	172.142			0.305265	0.293024	0.567287	0.651356	0.546361	1.04178	0.0590459
802			Ibandronate	-13.6013	50.4616	320.232			0.682893	0.44525	0.834073	0.153624	0.298527	1.53373	0.617044
803					50.5474	277.031			0.302534	0.301994	0.154961	0.987547	0.642725	1.00179	0.00257762
804			4-Amino-2-methyl-5-(phosphooxymethyl)pyrimidine	18.6417	50.6031	220.146			0.439049	0.349235	0.92454	0.460233	0.473947	1.25718	0.330186
805					50.855	344.232			0.105821	0.0618293	0.512585	0.222459	0.343765	1.7115	0.775263
806					50.8704	241.119			0.248927	0.312693	0.963318	0.203304	0.332606	0.796075	-0.329024
808					50.9036	133.014			0.0624255	0.0532953	1.17929	0.122229	0.274506	1.17131	0.228128
809					50.9518	474.264			0.122173	0.101802	1.00907	0.154459	0.299078	1.2001	0.263153
810					50.9557	192.115			0.0546566	0.0454361	0.848583	0.641785	0.543379	1.20293	0.266557
811					50.9557	236.105			2.02853	1.68093	0.770387	0.507597	0.494801	1.20679	0.271174
812					50.9557	482.203			0.46749	0.390501	0.730042	0.501016	0.492038	1.19716	0.259611
813					50.9666	476.278			0.593473	0.586632	0.0844035	0.779487	0.586769	1.01166	0.0167275
814					51.0377	130.022			0.170366	0.151744	0.908311	0.171319	0.31182	1.12272	0.166996
818					51.7655	477.282			0.104832	0.0960494	0.572507	0.535507	0.506079	1.09143	0.126226
819					51.7942	205.035			10.9816	8.93081	2.52854	0.00034977	0.0299218	1.22963	0.298227
820					51.7942	206.038			0.695092	0.614492	1.74488	0.0196954	0.128493	1.13117	0.17781
821					51.8583	175.018			1.22624	1.20138	0.318149	0.942336	0.631894	1.02069	0.0295409
822					51.8723	379.052			0.0355363	0.032205	0.474377	0.45564	0.471798	1.10344	0.14201
823					51.9478	448.247			0.0467558	0.0495311	0.170194	0.714335	0.565457	0.943969	-0.0831891
825					51.9696	239.126			0.478701	0.395115	1.71029	0.00603688	0.0784704	1.21155	0.276853
826					51.9849	813.509			0.129072	0.106304	0.267796	0.545645	0.510007	1.21418	0.279982
827					51.9872	347.155			0.133411	0.11145	1.09409	0.0846498	0.235283	1.19705	0.259484
828					52.0988	863.529			0.121116	0.125493	0.497881	0.832841	0.602724	0.965122	-0.0512166
829					52.124	95.9516			0.832217	0.851456	0.178689	0.889367	0.618337	0.977405	-0.0329722
830					52.5267	97.04			2.64304	2.42745	0.553451	0.595481	0.528128	1.08881	0.122755
831					52.5267	158.126			4.30293	3.67264	1.41366	0.0296915	0.1511	1.17162	0.228501
832					52.5267	217.144			0.0536782	0.0548304	0.562041	0.938585	0.630966	0.978987	-0.0306388
834					52.6717	265.057			0.776275	0.700845	1.42118	0.0445982	0.17878	1.10763	0.147472
835					52.7108	266.06			0.0641493	0.0560253	1.15841	0.100821	0.253326	1.14501	0.195355
836					52.7108	346.152			0.983504	0.820954	1.42371	0.0353162	0.162356	1.198	0.260629
837					52.7493	837.514			1.11461	1.5868	1.38297	0.0597565	0.203448	0.702424	-0.509586
838			Uracil mustard	23.8091	52.7877	253.111			0.511016	0.46122	0.964931	0.20363	0.332796	1.10796	0.147912
839					52.7877	363.167			0.176011	0.141924	1.62993	0.0126955	0.10743	1.24018	0.310546
840					52.8288	210.002			0.332891	0.256059	1.61162	0.0338759	0.159659	1.30006	0.378576
841					52.8294	119.975			24.2932	22.2258	0.53942	0.365523	0.424349	1.09302	0.128321
843					52.8593	331.14			0.0592027	0.0560987	0.433474	0.585092	0.524505	1.05533	0.0776959
844					52.8695	866.546			0.0677837	0.0940688	1.55784	0.0890867	0.239929	0.720576	-0.472778
845			UDP-6-sulfoquinovose	-3.09168	53.0853	631.371			0.0789613	0.0557429	1.14823	0.0451837	0.179761	1.41653	0.502357
846					53.2013	630.368			0.200354	0.161464	1.25926	0.0619829	0.206779	1.24086	0.311341
849					53.4761	839.524			0.424025	0.677852	1.97128	0.00190442	0.0536182	0.625542	-0.676822
850					53.5249	865.544			0.176668	0.165466	0.0726224	0.71172	0.564556	1.0677	0.0945039
851					53.5472	840.529			0.181191	0.204143	0.366751	0.50022	0.491701	0.887571	-0.172065
852					53.5613	838.516			0.738952	0.69126	0.251174	0.739027	0.573788	1.06899	0.096253
853					53.5738	149.043			0.266651	0.36425	1.42036	0.0334853	0.158905	0.732055	-0.449977
855					53.5739	262.02			0.467924	0.415292	1.95505	0.0095194	0.0941583	1.12673	0.172148
856					53.5739	761.478			0.163129	0.186205	0.468587	0.377102	0.431029	0.876068	-0.190885
858					53.6898	717.506			0.0571524	0.0426491	0.783603	0.190708	0.324943	1.34006	0.422297
859					53.8092	250.112			0.0804764	0.0353853	0.840497	0.25296	0.361885	2.27429	1.18542
860					54.2026	225			0.191567	0.168585	0.89835	0.20785	0.335266	1.13632	0.184375
861			TG(18:0/22:6(4Z,7Z,10Z,13Z,16Z,19Z)/22:6(4Z,7Z,10Z,13Z,16Z,19Z))	16.7943	54.2026	980.549			0.11854	0.138373	1.09677	0.225294	0.345332	0.856675	-0.223179
863					54.2084	388.228			0.103576	0.0723276	0.583676	0.441673	0.465118	1.43204	0.518069
864					54.2519	165.981			0.0828303	0.0803834	0.51366	0.782265	0.587631	1.03044	0.0432617
868					54.3173	789.513			11.3869	11.8504	0.61615	0.627332	0.538769	0.960887	-0.057562
872			TG(22:2(13Z,16Z)/15:0/22:2(13Z,16Z))	-17.5132	54.4471	954.54			0.144422	0.131248	0.376612	0.508515	0.495183	1.10037	0.137994
873					54.4471	978.541			0.318559	0.309676	0.0476478	0.803418	0.594081	1.02869	0.0408025
876					54.5044	309.021			0.260044	0.219533	0.963306	0.214494	0.339222	1.18453	0.244318
877					54.5216	106.04			1.34626	1.13263	0.99844	0.159575	0.302964	1.18861	0.249281
878					54.5216	793.543			1.02504	1.08661	0.699228	0.560674	0.515674	0.943341	-0.0841484
879					54.5616	737.48			0.155848	0.207434	1.35491	0.0702049	0.217996	0.751312	-0.412516
880					54.5684	765.512			3.82873	4.10714	0.629272	0.587047	0.525193	0.932215	-0.101266
881					54.5877	794.544			0.305697	0.26382	0.00817732	0.43391	0.461305	1.15873	0.212545
883					54.5925	270.023			0.082892	0.069476	0.695611	0.254908	0.362974	1.1931	0.254718
884					54.6123	209.154			0.174301	0.132367	1.08494	0.549607	0.511519	1.3168	0.397037
885					54.6292	896.532			0.0442472	0.0596258	1.55923	0.0568994	0.198968	0.742081	-0.430351
886					54.6315	122.975			21.6208	20.6214	0.368614	0.642556	0.543622	1.04847	0.0682812
888					54.992	634.338			0.0222258	0.0217526	0.143958	0.906734	0.622891	1.02175	0.0310473
889					55.154	214.036			0.0410426	0.0361551	0.191783	0.500625	0.491872	1.13518	0.182924
890					55.154	767.519			0.393173	0.40309	0.431298	0.84223	0.605406	0.975399	-0.0359354
891					55.2141	766.512			1.72376	1.73334	0.247453	0.96889	0.638334	0.994474	-0.007994
892					55.3376	312.003			0.0466877	0.0446067	0.0496513	0.867691	0.612498	1.04665	0.0657806
893					55.3417	164.038			0.258849	0.220374	0.296994	0.666011	0.55082	1.17459	0.232158
894					55.3436	223.064			0.0692658	0.0537212	2.01109	0.00152422	0.0504019	1.28936	0.366653
895					55.3439	386.212			0.205455	0.150104	0.61327	0.505545	0.493944	1.36875	0.452856
896			N(omega)-(ADP-D-ribosyl)-L-arginine	-14.8687	55.371	716.498			0.273253	0.258622	0.297306	0.719564	0.567248	1.05657	0.07939
900			Ferrichrome	-24.8411	55.4812	741.509			0.399647	0.370732	0.702891	0.587154	0.52523	1.07799	0.10835
901					55.5056	742.512			0.140628	0.121195	0.872533	0.318761	0.397013	1.16034	0.214549
904					55.6771	359.202			0.0724599	0.0611127	0.600284	0.643003	0.543762	1.18568	0.24571
905					55.7998	206.155			0.0686441	0.0622805	0.751087	0.24427	0.356902	1.10218	0.140355
906			DHAP(6:0)	15.6821	55.9576	269.212			0.404912	0.344589	0.669425	0.32519	0.400165	1.17506	0.232731
908			TG(22:4(7Z,10Z,13Z,16Z)/18:2(9Z,12Z)/22:5(7Z,10Z,13Z,16Z,19Z))	-1.58288	56.1972	996.55			0.19018	0.185723	0.19182	0.794825	0.591485	1.024	0.0342103
909					56.2066	743.526			0.333794	0.348407	0.108028	0.745699	0.575984	0.958056	-0.0618176
910					56.2796	332.135			0.0510644	0.0402454	1.56465	0.0462052	0.181437	1.26883	0.343495
911					56.307	394.063			0.0810105	0.0638029	1.40624	0.0272334	0.145634	1.2697	0.344487
912			(2-phthyl)methanol	5.07839	56.3091	159.205			0.0590168	0.0539561	0.632885	0.31688	0.396076	1.09379	0.129338
913					56.3349	374.212			0.0929918	0.0499525	1.08546	0.309472	0.39232	1.86161	0.896547
914					56.3894	715.495			0.7864	0.784959	0.300149	0.987092	0.642619	1.00184	0.0026455
916			5-Tetrazolyl-glycine	-5.84561	56.4316	144.111			0.266661	0.224936	1.2255	0.155055	0.299469	1.1855	0.245493
918					56.6376	268.031			0.417873	0.366474	1.80154	0.0182429	0.124954	1.14025	0.189355
919					56.6803	388.271			0.0124589	0.01882	1.09753	0.162215	0.30502	0.662005	-0.595087
920					56.7459	158.202			0.669801	0.62122	1.12727	0.101168	0.253709	1.0782	0.108629
921					56.8075	258.025			0.025277	0.0282047	0.554128	0.314207	0.394733	0.896199	-0.158109
922					56.8191	302.027			0.0454903	0.0478998	0.732903	0.890956	0.618759	0.949696	-0.0744621
923					56.8604	241.012			0.652227	0.648306	0.132246	0.973631	0.63946	1.00605	0.00869709
925					56.9805	882.533			0.0911001	0.100618	0.290157	0.643385	0.543882	0.90541	-0.143357
926					57.0439	318.083			0.0350371	0.0347496	0.0171277	0.983137	0.641697	1.00827	0.0118874
927			Anthragallol	-20.9035	57.0736	257.212			0.0399553	0.0439779	0.163394	0.812943	0.59692	0.908531	-0.138392
928					57.1843	997.554			0.0809692	0.0812636	0.0690082	0.98246	0.641538	0.996378	-0.00523555
929					57.2271	240.034			0.116242	0.0910514	0.709805	0.399761	0.443634	1.27667	0.352381
931					57.2963	200.02			0.205765	0.161341	2.07125	0.00150794	0.0502744	1.27534	0.350882
932					57.2966	239.031			1.17843	1.07763	0.0145845	0.715136	0.565732	1.09354	0.129003
933					57.3451	441.338			4.06956	3.04448	1.46486	0.0229051	0.135235	1.3367	0.418679
934					57.4504	119.034			5.11377	5.5343	0.226992	0.535578	0.506107	0.924014	-0.114013
935					57.4983	360.196			0.8687	0.901965	0.149609	0.886994	0.617707	0.96312	-0.0542123
936					57.6134	243.009			0.190373	0.191137	0.0824775	0.958078	0.635739	0.996004	-0.00577598
937					57.6134	858.54			0.263802	0.2767	0.402309	0.773283	0.58483	0.953388	-0.0688639
938					57.6265	158.009			0.336638	0.269429	0.491952	0.158147	0.301835	1.24945	0.321293
941					57.7368	855.523			1.61266	1.69042	0.317941	0.699495	0.560554	0.954001	-0.067938
942					57.7368	856.524			0.863795	0.922413	0.452875	0.597843	0.528941	0.936452	-0.0947238
943					57.7573	237.108			0.205801	0.233692	0.197003	0.670214	0.552076	0.880648	-0.183363
944			Imazalil nitrate	1.13762	57.8953	361.2			0.156243	0.128824	0.62894	0.569095	0.518771	1.21284	0.278394
945					57.8953	829.503			0.0913802	0.0938536	0.338794	0.873479	0.614074	0.973646	-0.0385304
946					57.8953	857.535			0.646687	0.699848	0.634729	0.435431	0.462058	0.924038	-0.113975
947					57.8953	881.528			0.240709	0.307888	1.42841	0.0842342	0.234833	0.781807	-0.355116
948					57.908	334.189			0.0451045	0.0410331	0.00730281	0.803188	0.594012	1.09922	0.136484
949					57.908	442.341			1.20583	0.880181	1.54301	0.0129533	0.108425	1.36997	0.45415
950					57.908	447.135			0.0891854	0.126758	0.409856	0.303198	0.389054	0.70359	-0.507193
951					57.9531	362.036			0.115048	0.0982193	1.08146	0.126974	0.278605	1.17134	0.228156
953					57.9564	124.971			0.81357	1.04933	0.889096	0.197709	0.329279	0.77532	-0.367137
954					57.9616	831.521			0.248113	0.262907	0.620026	0.59619	0.528373	0.943727	-0.0835579
955					58.0637	827.489			0.177234	0.176591	0.086492	0.976457	0.640128	1.00364	0.00523815
957					58.093	883.541			0.645045	0.696609	0.998335	0.305386	0.390202	0.925979	-0.110948
958					58.1437	265.181			0.0708515	0.0627907	0.690868	0.646163	0.54475	1.12838	0.174247
959			IAA-94	18.8625	58.1486	358.242			0.169723	0.188878	0.564908	0.335528	0.406256	0.898587	-0.154271
960					58.1651	211.134			0.0502723	0.0475407	0.286638	0.722583	0.568276	1.05746	0.0805985
961					58.1904	884.544			0.349254	0.349818	0.268688	0.984104	0.641923	0.998387	-0.00232923
963					58.4098	130.058			0.237741	0.227229	0.397754	0.897612	0.620513	1.04626	0.0652427
964					58.4396	812.557			0.397037	0.380439	0.0956087	0.841811	0.605287	1.04363	0.0616094
966					58.5613	142.998			2.57379	2.17042	1.46815	0.0450767	0.179582	1.18585	0.245925
968					58.6373	231.044			0.0609904	0.0919136	1.81643	0.00602499	0.0784349	0.663562	-0.591697
969					58.7226	810.539			1.00451	1.25184	1.50052	0.0236846	0.136683	0.802431	-0.317551
970					58.7326	537.325			0.0589483	0.0442525	1.25422	0.0470989	0.182868	1.33209	0.413691
971					58.7326	808.523			4.99017	5.56037	0.887759	0.206281	0.334328	0.897453	-0.156091
972			Emblicanin A	-14.4139	58.7426	783.521			3.749	3.88444	0.583281	0.597145	0.528701	0.965132	-0.0512024
973					58.7426	784.524			1.70407	1.74101	0.495569	0.808323	0.595548	0.978786	-0.0309351
974					58.7764	807.521			9.65676	11.5363	1.55525	0.0509485	0.189137	0.837078	-0.256565
975					58.8085	828.491			0.0611242	0.0683599	0.474542	0.495372	0.489635	0.894152	-0.161408
977			Neosurugatoxin	7.30762	58.8103	785.533			0.418224	0.439338	0.43598	0.645355	0.544498	0.951939	-0.0710587
978					58.8103	809.533			2.66539	3.37662	1.90748	0.0093681	0.0935392	0.789368	-0.34123
979					58.8103	811.55			1.30365	1.34213	0.383503	0.709909	0.563932	0.97133	-0.0419664
981					58.8979	833.534			0.0853344	0.0903868	0.687907	0.615482	0.53489	0.944102	-0.0829855
982					58.9213	779.491			0.296128	0.360433	1.38175	0.0802071	0.230324	0.821589	-0.283511
983					59.0018	175.024			0.405366	0.318335	1.73012	0.0186961	0.126096	1.27339	0.348679
984					59.0018	734.51			0.281142	0.274291	0.0521869	0.805612	0.594738	1.02498	0.0355908
985					59.0139	759.52			0.466469	0.412123	0.705221	0.362886	0.422811	1.13187	0.178707
986					59.0288	186.088			0.168466	0.153064	0.647952	0.40609	0.447025	1.10062	0.138321
987					59.0288	265.075			0.296791	0.253923	0.941792	0.134082	0.284405	1.16882	0.225055
988					59.0457	185.012			0.0741441	0.0669023	0.495379	0.570381	0.519239	1.10824	0.148276
989					59.0457	799.546			0.321279	0.333208	0.408592	0.770898	0.58408	0.964199	-0.0525965
990					59.0559	733.506			0.685272	0.699741	0.230416	0.841263	0.605131	0.979323	-0.0301432
991					59.1127	213.149			0.346752	0.293804	1.22685	0.231487	0.349173	1.18022	0.239051
992					59.1967	99.0081			3.10701	3.31523	0.273803	0.503841	0.493229	0.937192	-0.0935841
993					59.2571	760.527			0.127506	0.130968	0.457756	0.890562	0.618654	0.97357	-0.0386431
994					59.3882	112.987			3.26307	2.84358	1.87107	0.00556545	0.0769723	1.14752	0.198523
996			Emblicanin B	-14.9793	59.4903	781.505			0.300352	0.328163	0.897119	0.377915	0.431491	0.91525	-0.127761
997					59.5579	415.115			0.0209174	0.0277578	0.779496	0.238271	0.353336	0.753571	-0.408185
998					59.5798	121.04			1.39312	1.20299	2.30465	0.000201859	0.0229101	1.15805	0.211695
1000					59.6384	823.514			0.067044	0.0622894	0.135947	0.783717	0.58808	1.07633	0.106123
1001			5-Fluorodeoxyuridine monophosphate	7.23342	59.653	327.182			0.315012	0.274528	0.634928	0.226798	0.346212	1.14747	0.198451
1002					59.6676	761.536			0.397144	0.381198	0.240155	0.758031	0.579985	1.04183	0.0591233
1003					59.699	427.323			0.0738347	0.0676164	0.652665	0.313071	0.394158	1.09196	0.126925
1004					59.7303	181.062			0.238873	0.215482	1.77609	0.0123115	0.105954	1.10855	0.148673
1005					59.7779	140.986			13.3553	9.12304	1.38267	0.0476571	0.183746	1.46391	0.549831
1006					59.7779	187.134			0.0491781	0.0430861	0.905137	0.524929	0.501887	1.14139	0.190793
1007					59.8105	731.491			0.0624201	0.0588956	0.437437	0.65791	0.548371	1.05984	0.0838493
1008					59.8182	805.507			0.599108	0.471451	0.619794	0.199736	0.330498	1.27077	0.345708
1009					60.0928	132.03			0.0857387	0.0864053	0.0455994	0.950394	0.633872	0.992285	-0.0111732
1010					60.1092	272.231			0.116057	0.11279	0.569894	0.877488	0.615159	1.02897	0.0411983
1011					60.1223	167.107			0.0451519	0.0428121	0.144899	0.727531	0.569949	1.05465	0.0767661
1012					60.3623	167.979			0.0811487	0.0785725	0.293218	0.652258	0.546639	1.03279	0.0465431
1013					60.4597	286.184			0.0884963	0.0924199	0.350461	0.684302	0.556214	0.957546	-0.0625861
1014					60.525	769.507			3.04379	3.12022	0.682727	0.458383	0.473084	0.975507	-0.0357765
1015					60.5331	359.224			0.0928755	0.0364653	0.178118	0.167301	0.308874	2.54696	1.34877
1016			Cyfluthrin	-14.7885	60.556	435.288			0.221462	0.180957	1.45843	0.0472849	0.183162	1.22384	0.291415
1017					60.6829	194.013			8.14933	3.79914	1.91458	0.00520536	0.0756921	2.14505	1.10101
1019					60.7545	182.118			0.425203	0.394288	0.224813	0.659559	0.548872	1.07841	0.1089
1020					60.7646	196.008			0.341202	0.170011	1.614	0.0158145	0.118179	2.00694	1.005
1021					60.7977	127.003			0.556947	0.486386	1.12422	0.1308	0.281776	1.14507	0.195438
1022					60.7977	195.016			0.414936	0.207343	1.84222	0.00643754	0.0796089	2.00121	1.00087
1023			Monobromobisphenol A	-9.77658	60.7977	308.187			0.185828	0.170478	0.644611	0.316271	0.395771	1.09004	0.124383
1024					60.8065	774.539			0.2632	0.266272	0.148816	0.879026	0.615574	0.988464	-0.0167401
1025					60.858	368.263			0.553129	0.397614	1.73666	0.0234645	0.136281	1.39112	0.476247
1026					60.8888	369.267			0.110979	0.0761631	1.65112	0.0196192	0.128316	1.45713	0.543125
1027					61.1349	286.959			0.175142	0.143026	2.32155	0.000321908	0.0288779	1.22455	0.292247
1029					61.1349	483.116			0.339914	0.216902	1.49023	0.020346	0.129972	1.56713	0.648123
1031					61.243	222.991			0.0502522	0.0411839	1.28331	0.0499649	0.187533	1.22019	0.287105
1032					61.3397	270.947			0.0671003	0.0592821	1.09066	0.148897	0.295333	1.13188	0.178721
1034					61.3528	277.123			1.05155	0.896511	1.34417	0.17958	0.317624	1.17294	0.230124
1035					61.3528	278.126			0.0979612	0.082277	1.26554	0.2337	0.350546	1.19063	0.251721
1036					61.3528	284.961			0.185965	0.148079	2.15428	0.00135269	0.0489441	1.25585	0.328663
1037					61.3528	313.099			0.0515295	0.0464967	1.02276	0.517178	0.498752	1.10824	0.14827
1038					61.3528	340.119			0.109507	0.0983381	1.04434	0.434522	0.461609	1.11358	0.155204
1039					61.3528	359.047			0.0820124	0.0664462	1.45658	0.107305	0.260254	1.23427	0.303655
1040					61.3946	269.944			0.623946	0.547484	1.83525	0.00661077	0.0800675	1.13966	0.188603
1041					61.3946	357.05			0.0786657	0.0589186	1.41862	0.0742041	0.223077	1.33516	0.417012
1042					61.4363	78.9182			13.4137	11.7242	2.13302	0.000562972	0.0359739	1.1441	0.194214
1043					61.4363	80.9161			16.7945	14.5901	2.21861	0.00029694	0.0278521	1.15109	0.202994
1044					61.4363	267.946			0.550435	0.483504	1.38876	0.03271	0.157375	1.13843	0.187044
1045					61.4567	145.014			8.77278	8.31736	0.685636	0.433819	0.46126	1.05476	0.0769086
1047					61.5487	178.043			0.306688	0.312989	0.346683	0.836269	0.603708	0.979867	-0.0293416
1048			Homatropine Methylbromide	-16.3985	61.5628	371.282			0.0279115	0.0222828	0.898393	0.375657	0.430207	1.25261	0.324932
1049					61.6165	155.001			10.487	10.0846	1.23622	0.100909	0.253424	1.0399	0.0564433
1050					61.6452	292.891			0.232768	0.230358	0.150607	0.862004	0.610936	1.01046	0.015017
1051					61.6767	252.935			0.0450699	0.0375961	0.965844	0.141317	0.289926	1.19879	0.261582
1052					61.6828	310.902			0.231061	0.214959	0.629787	0.337605	0.407558	1.07491	0.104211
1054					61.7223	256.961			0.44949	0.435054	0.401154	0.63186	0.540228	1.03318	0.0470974
1055					61.7223	776.557			0.1356	0.128799	0.251048	0.608289	0.53249	1.05281	0.0742383
1058					61.9076	233.924			0.132803	0.133205	0.254241	0.970077	0.638616	0.996981	-0.00436246
1059					62.0104	220.046			0.515884	0.474891	0.596109	0.390395	0.438512	1.08632	0.119451
1060					62.2023	173.957			0.144466	0.154338	0.632969	0.459666	0.473682	0.936038	-0.0953617
1061					62.2023	410.276			0.0264643	0.0246261	0.463687	0.772632	0.584625	1.07465	0.103861
1062			Diethylphosphoric acid	-10.8964	62.2527	155.107			0.798338	0.801527	0.0728932	0.956483	0.635353	0.996022	-0.00575064
1063					62.2529	409.273			0.175668	0.156907	1.04323	0.315993	0.395632	1.11957	0.162941
1064					62.3035	117.019			2.15117	1.98804	0.036472	0.537962	0.507038	1.08205	0.113774
1065			Phosphate	9.37015	62.3402	95.9796			0.24359	0.196655	1.91226	0.0117672	0.103846	1.23867	0.308788
1066			Methyclothiazide	-15.9703	62.4079	361.239			0.0351175	0.0405028	0.0890946	0.634185	0.540972	0.867038	-0.205832
1067					62.4796	232.925			0.963551	0.928444	0.344511	0.593187	0.527335	1.03781	0.0535465
1068					62.5272	187.051			0.0479766	0.0625092	1.09567	0.127315	0.278893	0.767513	-0.381737
1071					62.6	356.263			0.0257901	0.0269876	0.126324	0.816039	0.597834	0.955628	-0.0654785
1072					62.6029	748.527			5.09127	4.8758	0.740655	0.290042	0.381942	1.04419	0.0623865
1073					62.6048	188.951			0.134934	0.133252	0.272735	0.919971	0.626289	1.01262	0.0180969
1074					62.6048	829.524			0.0472925	0.0474691	0.097501	0.972229	0.639127	0.996278	-0.00537912
1075					62.6059	747.521			12.1792	11.6655	0.748376	0.29032	0.382096	1.04403	0.0621699
1076					62.6059	749.529			1.38019	1.32567	0.690823	0.315491	0.39538	1.04112	0.0581419
1077					62.6181	198.991			0.0213441	0.0218468	0.111866	0.894527	0.619702	0.976993	-0.0335804
1078					62.6193	192.051			0.039894	0.0408864	0.346536	0.868918	0.612833	0.975728	-0.0354491
1079					62.7589	314.928			0.104554	0.0964912	0.613722	0.28955	0.381669	1.08356	0.115785
1081					63.0793	320.174			0.134563	0.102368	0.952354	0.512817	0.496964	1.31451	0.39452
1083					63.1769	937.551			0.0387965	0.0390356	1.11483e-05	0.950115	0.633804	0.993873	-0.00886685
1084			3,28-Dihexadecanoyl 20(29)-lupene-2a,3b,28-triol	9.3454	63.2385	936.55			0.0941915	0.0850233	1.19573	0.136351	0.286176	1.10783	0.147739
1085					63.3005	407.257			0.2711	0.237825	0.942201	0.198914	0.330005	1.13992	0.188927
1086					63.3895	366.248			0.0234287	0.0156155	1.00014	0.161386	0.304379	1.50035	0.585299
1087					63.4047	408.26			0.0456618	0.0441951	0.035346	0.784649	0.588368	1.03319	0.0471005
1088					63.4163	347.185			0.345686	0.249934	0.337718	0.522109	0.500752	1.38311	0.467914
1089					63.4436	717.473			0.0563797	0.062525	0.0515018	0.639253	0.542581	0.901715	-0.149257
1090					63.474	720.492			0.262592	0.274189	0.670329	0.493409	0.488792	0.957703	-0.062349
1091					63.8877	346.181			1.97863	1.67723	0.581705	0.703525	0.561731	1.1797	0.238425
1092			Gallagic acid	22.3552	64.0004	605.406			0.0318997	0.0273328	1.36898	0.0499044	0.187433	1.16708	0.222909
1093			5-(methylsulfanyl)-2,3-dioxopentyl Phosphate(2-)	15.835	64.1081	241.181			0.142709	0.140197	0.579737	0.928767	0.628514	1.01792	0.0256289
1094					64.1234	319.17			0.994144	0.758446	0.873451	0.522717	0.500998	1.31076	0.390409
1095					64.1333	259.022			0.117443	0.0824901	1.12938	0.0869035	0.237679	1.42373	0.509671
1096					64.1583	228.051			0.0980364	0.0283366	2.00254	0.0020235	0.0548218	3.4597	1.79065
1097					64.2079	719.49			0.668709	0.693185	0.550556	0.579045	0.52236	0.964691	-0.0518619
1099			3,4-Dihydroxyphthalate	-14.9341	64.5028	199.134			0.282063	0.24832	0.803952	0.432525	0.460618	1.13589	0.18382
1100					64.5975	164.002			0.0838662	0.0728775	1.11705	0.310599	0.392898	1.15078	0.202615
1102					64.9514	226.039			0.408159	0.454363	0.369785	0.676223	0.553855	0.898311	-0.154713
1103					65.0433	181.011			0.14608	0.123711	1.42364	0.0657327	0.212095	1.18081	0.239778
1105			Streptidine 6-phosphate	-8.79687	65.0901	343.25			0.187392	0.129019	1.61622	0.0273265	0.145851	1.45244	0.538474
1106					65.1459	197.993			0.0334244	0.029492	0.497823	0.457062	0.472466	1.13334	0.180579
1107					65.1664	204.124			0.0183211	0.0117692	0.559932	0.246492	0.358197	1.5567	0.638491
1109					65.1673	342.247			0.930683	0.652806	1.84351	0.00920495	0.0928582	1.42567	0.511636
1110					65.6206	106.98			0.0570949	0.0396463	0.911897	0.222654	0.343874	1.44011	0.526175
1111					65.6308	222.083			0.163777	0.0714267	0.709332	0.223919	0.344575	2.29293	1.19719
1112					65.6787	722.509			0.223446	0.254846	1.25655	0.12463	0.276604	0.876789	-0.189699
1113					65.8241	721.505			0.566718	0.626271	0.983793	0.220568	0.342705	0.904909	-0.144156
1115					66.1484	193.025			0.136181	0.13559	0.449437	0.984585	0.642035	1.00436	0.0062783
1116					66.213	253.046			0.100913	0.0891715	0.114005	0.597246	0.528736	1.13167	0.178459
1118			5,6-Dichloro-1,3-cyclohexadiene	-18.2462	66.6048	150.022			1.90263	2.00318	0.528942	0.872417	0.613786	0.949807	-0.074293
1119					66.6048	210.008			13.5442	13.5285	0.150341	0.994582	0.644353	1.00116	0.00167572
1120					66.6048	211.011			0.680971	0.687929	0.202625	0.953548	0.634641	0.989885	-0.0146677
1121					66.6591	399.036			0.0222914	0.0215251	0.201975	0.892655	0.619208	1.0356	0.0504721
1122					66.7135	172.025			6.1961	5.98577	0.166413	0.806774	0.595086	1.03514	0.0498239
1123			Nitrofurantoin	3.08844	66.7693	239.165			0.13874	0.136151	0.0957269	0.910701	0.623916	1.01901	0.0271741
1124					66.9025	229.181			0.0908604	0.0627522	1.48671	0.11883	0.271448	1.44792	0.533986
1125					67.354	344.165			0.069363	0.0716301	0.23456	0.94014	0.631351	0.96835	-0.0463994
1126					67.3724	119.975			7.46161	7.43728	0.0815541	0.977033	0.640263	1.00327	0.00471119
1127					67.4851	165.092			0.128687	0.173272	1.08576	0.0698795	0.217582	0.742689	-0.429169
1128					67.5417	691.458			0.028463	0.0351066	0.917733	0.164958	0.307117	0.810758	-0.302656
1130					67.6161	207.051			0.598712	0.570507	0.194971	0.740926	0.574415	1.04944	0.0696159
1132					67.8185	219.014			0.108179	0.0943155	1.20578	0.102418	0.255078	1.14699	0.197852
1134					68.0049	153.03			0.0315721	0.0267405	0.824658	0.271142	0.371667	1.18068	0.239621
1135					68.4021	276.03			0.38568	0.337047	0.831913	0.18742	0.322837	1.14429	0.194454
1138					68.6387	97.04			2.02612	2.30607	0.396808	0.49182	0.488106	0.878605	-0.186713
1140					68.9119	693.474			0.0831433	0.0906997	1.08276	0.231802	0.349369	0.916687	-0.125498
1141					69.1945	348.276			0.294299	0.177127	1.12366	0.149108	0.295479	1.66151	0.732497
1142					69.386	175.024			0.604767	0.482057	1.42743	0.102061	0.254689	1.25456	0.327177
1143					69.3962	328.233			0.0298031	0.0301928	0.0569786	0.931592	0.629222	0.987095	-0.0187394
1145					69.5362	374.146			0.0201706	0.0165188	0.0215753	0.488451	0.486645	1.22107	0.288151
1146					69.5497	244.01			0.171625	0.143078	1.24468	0.0633451	0.208751	1.19952	0.262462
1148			Alendronic acid	11.0586	69.689	250.106			0.174181	0.166464	0.09378	0.80838	0.595565	1.04636	0.0653755
1149					69.7124	342.12			0.0441441	0.0409687	0.170341	0.742936	0.575077	1.07751	0.107698
1151					69.7358	357.131			0.16875	0.141947	0.467438	0.364165	0.423555	1.18883	0.249538
1152					69.7365	694.477			0.0162592	0.0269776	2.00484	0.00492016	0.0745809	0.60269	-0.730511
1153			Glyphosine	15.6557	69.7934	264.091			0.151739	0.134205	0.346578	0.48373	0.484578	1.13066	0.177159
1154					69.7934	266.08			0.0400603	0.0322981	1.11047	0.0976832	0.249791	1.24033	0.310724
1155					69.8378	169.106			0.993136	0.88447	0.313115	0.488798	0.486797	1.12286	0.167179
1156					70.1019	168.103			10.5139	9.35936	0.37066	0.463417	0.475422	1.12336	0.167822
1157					70.1347	209.154			0.101618	0.093715	0.545441	0.815169	0.597578	1.08433	0.116799
1158					70.1347	288.145			0.012918	0.00921765	0.449984	0.208518	0.335671	1.40145	0.486915
1159					70.322	255.012			0.216559	0.21338	0.583308	0.927781	0.628265	1.0149	0.0213348
1160					70.6442	119.034			5.34791	4.78783	0.89774	0.191717	0.32558	1.11698	0.159606
1161					70.6694	316.14			0.0118332	0.0100744	0.00208353	0.669228	0.551783	1.17458	0.232147
1162			Tetrafluoroethylene	14.7575	70.7413	101.024			0.870425	0.802891	0.417466	0.3397	0.408864	1.08411	0.116515
1163					70.7781	211.134			0.0276286	0.0267741	0.0922099	0.837709	0.604119	1.03192	0.0453277
1164			Bifenox	4.69889	70.8507	343.14			0.0848156	0.0790934	0.472356	0.50595	0.494114	1.07235	0.100772
1165					71.6526	251.015			3.24154	2.90966	1.4918	0.0327501	0.157455	1.11406	0.155832
1166					71.6549	286.041			0.0640374	0.0554988	0.277135	0.491306	0.487884	1.15385	0.206458
1167					71.7857	162.019			0.173483	0.207212	1.05768	0.145528	0.292975	0.837226	-0.256311
1168					71.8292	223.996			1.89407	1.77212	1.14641	0.105004	0.257851	1.06881	0.0960114
1169					72.0975	200.02			0.176831	0.167495	0.180445	0.600856	0.529972	1.05574	0.0782497
1170					72.3495	188.02			5.29805	4.8014	1.69479	0.0102893	0.0975422	1.10344	0.142007
1171					72.4587	100.003			1.58974	1.41345	1.71634	0.00765747	0.0856249	1.12472	0.169561
1173					72.544	243.045			0.749065	0.439266	1.18417	0.0676036	0.214619	1.70526	0.769995
1174					72.568	223.046			0.0266698	0.0260133	0.0450941	0.883551	0.616788	1.02523	0.0359522
1175					72.6165	262.02			0.188348	0.15651	1.43013	0.0255823	0.141638	1.20343	0.267148
1176					72.6676	347.026			0.147412	0.121428	1.51187	0.0414856	0.173304	1.21399	0.279757
1177					72.8992	216.014			0.389198	0.337073	1.83701	0.00978763	0.095228	1.15464	0.207441
1179			Talc	20.5722	72.9858	380.281			0.00748367	0.00675457	0.147247	0.80271	0.593868	1.10794	0.147881
1180					73.0516	256.961			0.247365	0.240025	0.484134	0.702818	0.561487	1.03058	0.0434552
1182			2-Amino-4-hydroxy-6-(D-erythro-1,2,3-trihydroxypropyl)-7,8-dihydropteridine	-5.64225	73.2579	256.236			1.8876	1.56214	0.531865	0.192908	0.326327	1.20834	0.273025
1183					73.3467	127.998			13.4069	12.0804	1.35407	0.0582597	0.201131	1.10981	0.15031
1184					73.3828	292.891			0.12709	0.121344	0.589898	0.406333	0.447154	1.04735	0.0667423
1185					73.4265	112.987			4.4662	3.57699	2.08004	0.00118513	0.0472279	1.24859	0.320299
1187					73.4265	310.902			0.117426	0.112336	0.508625	0.513602	0.497287	1.0453	0.063922
1189					73.4612	317.099			0.0421265	0.038802	0.669235	0.2997	0.387199	1.08568	0.118594
1190					73.7344	179.038			0.77816	0.712106	1.51321	0.0460682	0.181215	1.09276	0.127975
1192					73.9994	233.03			3.28383	3.29091	0.176286	0.982024	0.641436	0.997849	-0.00310698
1193					74.0744	305.155			1.2438	0.907193	0.72042	0.500449	0.491798	1.37104	0.455274
1194					74.1837	295.042			0.127919	0.126071	0.36479	0.933727	0.629756	1.01466	0.0210004
1195					74.1837	331.06			0.0682635	0.0664018	0.40977	0.661894	0.54958	1.02804	0.0398923
1196					74.1981	306.158			0.134517	0.10423	0.757245	0.608302	0.532494	1.29058	0.368017
1197					74.2267	278.148			0.0259259	0.0261218	0.245582	0.964231	0.63722	0.992503	-0.0108568
1198					74.3176	333.169			0.276777	0.214573	0.65585	0.545212	0.509841	1.28989	0.367251
1199					74.3795	334.161			0.058056	0.0377406	1.00835	0.519052	0.499515	1.53829	0.621327
1200					74.3835	137.035			0.26438	0.215574	0.0364229	0.328141	0.401587	1.2264	0.294431
1201					74.3848	332.165			2.01633	1.61728	0.712265	0.589124	0.52592	1.24674	0.318166
1202					74.7039	144.03			0.190473	0.210807	0.135859	0.596611	0.528518	0.903543	-0.146335
1203			5-Hydroxyisourate	4.50805	75.0704	185.118			0.49909	0.418841	1.51731	0.0383996	0.167705	1.1916	0.252898
1205					75.537	171.102			0.808897	0.768145	0.484035	0.605054	0.531399	1.05305	0.0745778
1206					75.8046	451.284			0.0201931	0.0234836	0.707895	0.376329	0.43059	0.859881	-0.217791
1207					76.3357	157.123			2.40753	2.31233	0.532947	0.486567	0.485823	1.04117	0.0582072
1209					76.5542	244.046			0.875746	0.772036	0.15999	0.538729	0.507337	1.13433	0.181845
1211					76.9668	122.975			75.3114	52.8801	1.12356	0.212334	0.337953	1.42419	0.510143
1215			4-Bromophenol	9.87321	77.8668	174.016			0.104204	0.108293	0.300126	0.748559	0.576919	0.962243	-0.0555264
1216					77.882	179.997			0.236504	0.247318	0.623738	0.462587	0.475038	0.956273	-0.0645062
1217					77.9551	149.002			0.18111	0.180584	0.0339141	0.981683	0.641356	1.00291	0.00419648
1219					78.6573	483.116			0.343867	0.226285	1.44929	0.0225459	0.134545	1.51962	0.603709
1220					78.8352	384.025			0.055916	0.0651239	0.579101	0.678029	0.554385	0.85861	-0.219925
1221					79.01	194.012			4.12591	3.12192	1.07556	0.0859343	0.236658	1.32159	0.402279
1223					79.3866	135.029			1.67102	1.34497	0.250736	0.543601	0.509222	1.24242	0.313148
1224					79.6226	119.975			3.81642	3.77506	0.38856	0.92575	0.627753	1.01096	0.0157206
1225					79.8032	90.0271			0.709399	0.689887	0.319569	0.629202	0.539373	1.02828	0.0402356
1226					79.8361	173.118			0.211465	0.337444	1.65569	0.0146082	0.114333	0.626667	-0.674228
1228					80.1266	133.05			0.119711	0.0942082	1.44297	0.0238697	0.137185	1.27071	0.34563
1230					80.2015	140.986			1.42247	1.38581	0.206426	0.737107	0.573151	1.02645	0.0376701
1231					80.4105	300.047			0.0654496	0.0562583	1.30795	0.106427	0.259344	1.16338	0.218319
1232					80.4637	266.034			0.0238832	0.0285542	0.774705	0.69985	0.560654	0.836416	-0.257708
1233					80.7982	285.036			0.0760948	0.0605888	1.63095	0.0263645	0.143566	1.25592	0.328745
1234					80.7982	323.014			0.0591586	0.050467	1.31373	0.123111	0.275282	1.17222	0.229248
1235					80.9682	112.023			2.3463	1.98381	1.36581	0.0970176	0.249025	1.18273	0.242116
1236					80.9682	245.029			0.208474	0.166764	1.24702	0.13716	0.286798	1.25011	0.322059
1237			2-Bromomaleylacetate	-6.65775	81.0203	238.011			0.0336697	0.0405314	0.73364	0.244771	0.357195	0.830706	-0.26759
1238					81.0412	193.023			0.213683	0.187641	1.06984	0.171907	0.312244	1.13879	0.187499
1239					81.0855	251.028			0.219736	0.206698	0.74301	0.279884	0.376197	1.06308	0.088246
1240					81.3024	789.512			2.46846	2.4337	0.0599304	0.942007	0.631812	1.01428	0.02046
1242					81.9233	271.007			0.176208	0.194295	0.261029	0.546637	0.510387	0.906906	-0.140976
1244					82.0174	218.03			2.26737	2.21007	0.155751	0.894416	0.619672	1.02593	0.0369303
1247					82.2622	379.016			20.3747	29.9401	0.949224	0.171091	0.311656	0.680516	-0.555299
1248					82.651	349.279			0.0738102	0.0308176	0.571329	0.114794	0.26768	2.39506	1.26006
1249					83.0637	219.034			0.149638	0.136146	0.139728	0.709679	0.563853	1.09909	0.136314
1250					83.179	159.029			0.181129	0.138544	1.61571	0.0288829	0.149361	1.30737	0.386672
1252					83.6946	296.008			9.17833	8.97618	0.0324161	0.881393	0.61621	1.02252	0.0321314
1253					83.6946	298.004			0.383175	0.371843	0.092595	0.863128	0.611245	1.03048	0.0433098
1254					83.6946	348.276			0.556311	0.317174	1.17258	0.129521	0.280729	1.75396	0.810618
1255					83.7319	508.001			0.0291468	0.0317457	0.733299	0.659586	0.548881	0.918134	-0.123223
1256					83.7693	297.012			0.764359	0.759328	0.137219	0.964679	0.637327	1.00663	0.00952748
1257					83.8685	257.028			1.4878	1.18638	0.84517	0.21348	0.338628	1.25406	0.32661
1259					84.064	486.02			0.0538481	0.051581	0.0519385	0.840813	0.605003	1.04395	0.0620548
1263					84.4668	400.998			1.76189	1.51798	0.743276	0.321268	0.398251	1.16068	0.214965
1266					84.6256	273.002			0.40832	0.333364	0.950736	0.263461	0.367637	1.22485	0.292601
1269					84.6334	239.017			0.617285	0.552834	0.697941	0.459124	0.47343	1.11658	0.159088
1270					84.6412	381.02			1.43892	1.36086	0.833892	0.324332	0.399749	1.05736	0.0804618
1271					84.6583	154.087			0.233716	0.206631	0.347743	0.43648	0.462575	1.13108	0.1777
1272					84.6583	344.987			0.413524	0.385891	0.406197	0.661896	0.549581	1.07161	0.0997788
1273					84.6583	380.019			5.61464	5.20235	1.10109	0.203525	0.332735	1.07925	0.11003
1274					84.6627	196.011			0.617919	0.454598	1.73505	0.0268859	0.144816	1.35926	0.442826
1286					84.8938	258.031			0.057958	0.0446626	1.5927	0.0367896	0.16498	1.29769	0.375941
1287					84.9446	161.009			19.1269	19.2171	0.0833833	0.97135	0.638919	0.995305	-0.00679008
1289			Rupatadine	-15.137	85.0818	416.971			0.313126	0.294187	0.0769678	0.666573	0.550989	1.06438	0.0900097
1293					85.2899	613.996			0.0390375	0.0319021	0.708244	0.337147	0.407271	1.22367	0.29121
1297					85.4904	118.022			3.7412	2.81369	1.34705	0.0871139	0.237899	1.32964	0.41104
1298					85.499	226.96			0.169725	0.181754	0.378066	0.628703	0.539213	0.933817	-0.0987877
1299					85.522	254.991			0.192665	0.206401	0.354871	0.715871	0.565985	0.933448	-0.0993584
1303					85.6924	211.989			0.114143	0.0868442	1.35875	0.0501603	0.187854	1.31434	0.394335
1304					85.7253	606.983			0.100992	0.097121	0.30562	0.676363	0.553895	1.03986	0.0563933
1306					85.869	591.01			0.126134	0.104761	1.31488	0.101205	0.25375	1.20401	0.267853
1307					85.9285	181.011			0.689121	0.484797	1.08737	0.125132	0.277036	1.42146	0.507378
1309					86.0092	119.034			5.18579	4.75955	0.598772	0.307447	0.391275	1.08956	0.12374
1310					86.0457	332.984			0.105212	0.100176	0.259524	0.833601	0.602943	1.05026	0.0707495
1311					86.0852	981.535			0.0900456	0.109775	1.12759	0.435891	0.462285	0.820273	-0.285823
1312					86.4172	438.953			0.0162959	0.0135919	0.628572	0.430701	0.459708	1.19895	0.261768
1315					86.5301	199.022			1.69614	1.55843	0.0117509	0.802881	0.59392	1.08836	0.122159
1316					86.5683	177.04			4.12882	5.16131	0.641724	0.372333	0.428303	0.799954	-0.322011
1318					87.1052	99.0081			5.76463	5.05914	0.888238	0.631617	0.54015	1.13945	0.188334
1320					87.3366	109.04			0.512017	0.487037	0.613854	0.600466	0.529839	1.05129	0.072161
1321					87.4406	422.059			0.122439	0.123465	0.486205	0.965151	0.63744	0.99169	-0.0120385
1322					87.6209	300.003			0.0460352	0.0542089	0.658583	0.3716	0.427881	0.84922	-0.23579
1323			Bromobenzene-2,3-dihydrodiol	18.7639	87.8691	192.033			0.252098	0.112935	1.17985	0.127349	0.278921	2.23224	1.15849
1324					88.2002	195.041			0.0577964	0.0502952	0.475768	0.403956	0.445887	1.14914	0.200558
1325					88.3842	180.034			0.17559	0.167681	0.3469	0.759818	0.580558	1.04717	0.0664954
1326					88.4322	318.15			1.6382	1.2221	0.494504	0.519846	0.499837	1.34049	0.422756
1327					88.5323	291.138			1.05069	0.777969	0.633569	0.529817	0.503836	1.35055	0.433547
1329					88.9955	295.042			0.12567	0.116822	0.313688	0.778394	0.586428	1.07574	0.10533
1331					89.6113	268.023			0.0378603	0.0437647	0.693613	0.435382	0.462034	0.865088	-0.209081
1332					89.6573	141.016			2.76501	2.43393	0.862041	0.266421	0.369207	1.13603	0.183995
1333					89.7033	97.0401			1.64028	1.31761	1.8449	0.00442336	0.072402	1.24489	0.316016
1334					89.7585	232.046			0.256646	0.253575	0.215018	0.909553	0.62362	1.01211	0.0173651
1335					89.8916	142.014			4.02952	3.84509	0.0236496	0.743629	0.575305	1.04797	0.0675906
1336			4-Maleylacetoacetate	-16.2818	90.4927	201.15			0.111096	0.096282	0.489572	0.442794	0.465662	1.15386	0.206467
1337					90.6925	308.1			0.103754	0.108711	0.40346	0.616424	0.535202	0.954403	-0.06733
1338					90.819	248.079			0.212855	0.213349	0.029424	0.98186	0.641398	0.997681	-0.0033495
1339					91.056	79.9566			1.31962	1.49911	0.279609	0.610189	0.533127	0.880268	-0.183985
1340					91.056	245.021			0.0811018	0.0716457	0.277782	0.780374	0.587044	1.13198	0.178854
1341					91.056	303.027			0.259889	0.234228	0.281056	0.784421	0.588298	1.10956	0.149984
1342					91.056	353.029			2.30847	2.11193	0.260279	0.825	0.600457	1.09306	0.128376
1343					91.056	354.034			0.236109	0.214631	0.290893	0.830188	0.60196	1.10007	0.137599
1346					91.423	80.9644			0.628308	0.584718	0.140515	0.80301	0.593959	1.07455	0.103732
1347					91.5311	136.007			19.1493	17.9765	0.181013	0.828888	0.601585	1.06524	0.0911774
1349					91.6485	137.01			0.591972	0.503203	0.146425	0.671716	0.552523	1.17641	0.234389
1350					91.6503	163.018			29.1787	27.2577	0.337027	0.868537	0.612729	1.07047	0.0982499
1351					91.7359	164.021			1.2913	1.20547	0.311033	0.866936	0.612291	1.0712	0.0992286
1352					91.7359	165.014			1.31151	1.21356	0.343151	0.856486	0.609408	1.08072	0.111988
1353					91.9287	134.047			6.77301	7.34761	1.4148	0.0452663	0.179898	0.921798	-0.117478
1354					92.0083	357.108			0.285763	0.29503	0.426631	0.494861	0.489415	0.968589	-0.0460433
1355					92.088	356.104			2.22305	2.36017	1.04917	0.155025	0.299449	0.941901	-0.0863532
1357					92.4026	332.059			0.0363497	0.0480909	1.83658	0.00329343	0.0658638	0.755855	-0.403819
1358					92.4212	107.036			0.0635009	0.0722836	1.09411	0.568743	0.518643	0.878497	-0.18689
1359					92.5516	339.088			0.10061	0.102044	0.0519607	0.896974	0.620345	0.985949	-0.0204148
1360					92.7101	304.079			0.104727	0.0927716	0.90571	0.293393	0.383789	1.12887	0.174879
1361					93.6402	277.059			0.0947526	0.0747618	1.32607	0.086018	0.236747	1.26739	0.341865
1362					93.6421	302.107			0.156471	0.134386	0.959446	0.175864	0.315054	1.16434	0.21951
1363					93.6864	301.105			1.43046	1.1852	1.68663	0.0171501	0.12205	1.20694	0.271354
1364					93.7956	122.975			26.1196	24.1085	0.180395	0.546235	0.510233	1.08342	0.115586
1365					93.7956	363.02			0.0495466	0.0376988	1.42219	0.132163	0.282878	1.31427	0.394267
1366			dIDP	-0.454205	93.8329	413.194			0.0199426	0.0144121	0.105238	0.263998	0.367923	1.38374	0.468574
1367					93.8455	242.086			0.525841	0.435989	1.6452	0.0206236	0.130584	1.20609	0.270337
1369					93.9616	431.094			0.0939206	0.0734324	1.776	0.00723175	0.0833513	1.27901	0.355026
1370					94.0282	270.207			1.47651	0.811569	1.07545	0.133153	0.283669	1.81933	0.86341
1371			Leflunomide	-14.6983	94.0282	271.211			0.207823	0.110744	0.980201	0.150359	0.296335	1.87661	0.908129
1373					94.2048	470.099			0.0631332	0.061092	0.208135	0.811694	0.59655	1.03341	0.0474141
1375					94.2586	127.112			0.0823656	0.082519	0.795664	0.991779	0.643706	0.998141	-0.00268387
1376					94.4951	323.086			0.0198727	0.0206781	0.00463325	0.858396	0.609938	0.961048	-0.057319
1377					94.7741	415.1			0.104145	0.0835148	1.35819	0.0632986	0.208684	1.24702	0.318488
1378					94.8192	119.975			2.48903	2.34319	0.371545	0.599851	0.529629	1.06224	0.087112
1379					95.1074	200.025			0.0584235	0.050847	0.282632	0.404767	0.44632	1.14901	0.200388
1381					95.3064	171.102			5.13993	4.70596	0.981216	0.266352	0.369171	1.09222	0.127263
1382					95.4899	183.102			0.186669	0.225928	1.44942	0.0461494	0.181346	0.826233	-0.275379
1383					95.4899	244.138			0.860127	0.51572	1.35117	0.0635473	0.20904	1.66782	0.737962
1384			Buclizine	-21.305	95.5137	434.026			0.0168393	0.0201859	0.129248	0.485957	0.485556	0.83421	-0.261518
1386					95.8734	251.165			0.101972	0.0831691	0.46154	0.466697	0.47693	1.22608	0.294056
1387					95.9927	437.304			0.106767	0.103986	0.183144	0.848352	0.607134	1.02674	0.0380696
1388					95.9927	808.523			0.955586	0.987664	0.455965	0.920296	0.626372	0.967521	-0.0476348
1389					96.1002	807.519			1.84358	1.66894	0.151673	0.775148	0.585414	1.10464	0.143582
1391					96.1713	150.05			0.0842428	0.0877905	0.449948	0.566444	0.517802	0.959588	-0.0595127
1393			2-Amino-4-hydroxy-6-(D-erythro-1,2,3-trihydroxypropyl)-7,8-dihydropteridine	-5.61043	96.2176	256.236			0.364903	0.414089	0.15808	0.659414	0.548828	0.88122	-0.182426
1395					96.2425	129.019			18.0616	16.0095	2.18012	0.000694206	0.0393505	1.12818	0.173993
1397					96.2608	311.169			0.495524	0.481631	0.371365	0.490549	0.487557	1.02884	0.0410255
1398					96.3898	102.019			5.90643	5.50508	1.37891	0.0738903	0.22268	1.07291	0.101523
1399					96.3898	142.998			8.55541	7.69211	0.837068	0.229304	0.347802	1.11223	0.153457
1400					96.3898	364.053			1.32113	1.07071	1.49955	0.0508031	0.188902	1.23388	0.303201
1401					96.45	188.02			0.761522	0.730469	0.419991	0.535045	0.505898	1.04251	0.0600628
1402					96.45	250.986			0.0930053	0.0774367	1.62653	0.0191962	0.127315	1.20105	0.264295
1403					96.4637	271.007			0.353533	0.388924	0.371772	0.625105	0.538048	0.909003	-0.137643
1405					96.5079	145.014			2.50959	2.24255	0.714329	0.515032	0.497875	1.11908	0.162308
1406					96.5242	716.528			0.0296295	0.0273002	0.127282	0.545818	0.510074	1.08532	0.118125
1407					96.5425	293.176			0.437888	0.397072	1.30904	0.0718614	0.220071	1.10279	0.141162
1408					96.5554	172.025			2.80148	2.59379	0.636612	0.364549	0.423777	1.08007	0.11113
1409					96.5554	205.035			1.5495	1.33038	1.082	0.107559	0.260516	1.16471	0.219968
1410			2,8-bis-Trifluoromethyl-4-quinoline carboxylic acid	8.93327	96.5726	310.174			0.118663	0.113531	0.456153	0.707043	0.562946	1.0452	0.0637783
1411					96.6951	146.024			0.349706	0.435409	1.0491	0.147966	0.294689	0.803166	-0.31623
1412					96.6951	209.045			0.426833	0.476303	0.787977	0.327588	0.401322	0.896138	-0.158208
1413			Endothion	22.469	96.6951	281.248			0.463027	0.400973	1.93787	0.0053877	0.0763564	1.15476	0.207592
1416					96.752	143.107			0.158358	0.199597	1.21382	0.0580724	0.200836	0.793388	-0.333901
1417					96.752	159.102			0.175667	0.188654	0.37516	0.485289	0.485264	0.93116	-0.102899
1418					96.752	199.17			0.1917	0.186525	0.651482	0.484873	0.485081	1.02774	0.0394746
1421					96.8072	148.04			0.894962	1.09583	0.851193	0.206136	0.334245	0.816696	-0.29213
1422					96.9551	157.123			1.05812	0.819443	1.42316	0.137988	0.287431	1.29126	0.368784
1423					97.0196	127.998			2.70766	2.50572	0.960131	0.16464	0.306876	1.08059	0.111825
1424					97.0443	221.155			0.0915332	0.0819436	0.445844	0.342105	0.410353	1.11703	0.159665
1425					97.0443	292.891			0.237733	0.239966	0.159802	0.90127	0.62147	0.990693	-0.0134901
1426					97.0443	303.233			0.316144	0.258997	1.82893	0.00880578	0.0911313	1.22065	0.287645
1427					97.0443	310.902			0.21898	0.226691	0.533886	0.619379	0.536176	0.965986	-0.0499264
1429					97.0557	232.925			0.735399	0.785556	0.637488	0.43172	0.460217	0.93615	-0.095188
1430			2-hydroxy-3-[4-hydroxy-3-(sulfooxy)phenyl]propanoic acid	-15.0947	97.0557	279.233			0.0632659	0.0582748	0.967027	0.252137	0.361422	1.08565	0.118555
1431					97.1292	76.9693			0.239044	0.236233	0.0871162	0.926767	0.62801	1.0119	0.017067
1432					97.1292	234.921			0.0616525	0.0621081	0.106417	0.945389	0.632646	0.992665	-0.010621
1433					97.1292	334.939			0.031638	0.0386399	0.964284	0.0830175	0.233499	0.818792	-0.288432
1437					97.2449	314.928			0.0760423	0.0732624	0.101068	0.746003	0.576084	1.03794	0.0537283
1438					97.266	144.03			0.740417	0.765928	0.309763	0.520663	0.500168	0.966693	-0.0488702
1439					97.4056	294.179			0.0529268	0.0551404	0.295318	0.710531	0.564145	0.959856	-0.0591095
1440					97.5018	216.014			0.251591	0.244945	0.343181	0.880769	0.616042	1.02714	0.0386269
1441					97.5029	256.961			0.241982	0.227871	0.717544	0.361456	0.421977	1.06193	0.0866821
1442					97.6361	249.149			0.0522073	0.0633766	0.681209	0.239943	0.354341	0.823763	-0.279698
1443					97.7395	135.97			19.9492	18.8766	0.77904	0.425769	0.457229	1.05682	0.0797277
1444					97.7805	203.019			0.0896243	0.078594	0.227867	0.435593	0.462138	1.14035	0.189471
1445					98.2128	215.165			0.156155	0.16029	0.0652359	0.793543	0.591095	0.974206	-0.0377005
1446					98.3206	152.064			0.119649	0.0926943	1.8758	0.0053019	0.0760481	1.29079	0.368259
1448			Inosine-5'-carboxylate	-13.1211	98.5242	313.239			0.035682	0.0517843	1.04087	0.230669	0.348661	0.689051	-0.537318
1449					98.838	269.196			0.230584	0.138072	1.06022	0.15264	0.297874	1.67003	0.739877
1451					99.0495	268.192			1.58094	0.878954	1.07157	0.143242	0.291334	1.79866	0.846922
1452					99.5751	290.174			0.0292042	0.0129844	0.949428	0.100973	0.253494	2.24919	1.1694
1453					99.79	137.94			2.06892	2.10497	0.455961	0.903567	0.622069	0.982871	-0.0249258
1454					100.776	164.035			0.220595	0.201721	0.252047	0.734992	0.572448	1.09356	0.129036
1455					100.97	206.013			2.67868	2.7793	0.431652	0.655087	0.547508	0.963797	-0.0531994
1457					101.602	140.071			0.0699052	0.0684675	0.230291	0.902857	0.621884	1.021	0.0299788
1458					101.608	223.996			0.354104	0.249541	1.09632	0.121415	0.273783	1.41902	0.504898
1460					101.723	187.134			0.51516	0.490273	0.719499	0.640027	0.542825	1.05076	0.0714346
1461			Arbutin 6-phosphate	-12.5723	101.936	353.234			0.108246	0.0213203	1.5605	0.0703723	0.218209	5.07714	2.34402
1462					102.158	429.34			0.0587353	0.0593622	0.188719	0.931276	0.629143	0.989438	-0.0153183
1463			Ascorbate 2-sulfate	1.00467	102.236	257.195			0.104328	0.0493488	1.25146	0.127906	0.279389	2.1141	1.08004
1464			5-(3'-Carboxy-3'-oxopropyl)-4,6-dihydroxypicolite	12.2468	102.373	256.191			0.786705	0.40169	1.17642	0.12267	0.274895	1.95848	0.969738
1466					102.62	381.033			0.0841409	0.0724235	0.896518	0.171769	0.312145	1.16179	0.216349
1467					102.762	251.999			0.180883	0.17972	0.397893	0.959105	0.635987	1.00647	0.0092981
1468					103.135	379.016			6.5647	5.68289	1.32241	0.0900232	0.240877	1.15517	0.208105
1469					103.226	124.971			1.10145	1.03015	0.596026	0.543095	0.509027	1.06922	0.0965567
1470					103.358	126.019			0.713009	0.639279	0.981543	0.115222	0.268087	1.11533	0.157474
1472					103.73	258.153			0.12542	0.110811	0.925649	0.515321	0.497993	1.13183	0.178657
1474					103.93	273.002			0.0896195	0.058517	1.77289	0.00141258	0.0494833	1.53151	0.614955
1475					103.977	259.981			0.0331661	0.0303071	0.336082	0.823401	0.599992	1.09433	0.130053
1476					104.029	162.012			0.1903	0.148335	1.64874	0.020413	0.130121	1.28291	0.359419
1477					104.163	312.988			0.380725	0.316007	1.35037	0.0655944	0.211905	1.2048	0.268794
1479					104.343	210.986			0.589844	0.448042	1.16882	0.0450501	0.179538	1.31649	0.396701
1480					104.519	141.016			5.49946	4.58346	0.656695	0.334068	0.405336	1.19985	0.262854
1481					104.853	400.998			0.472909	0.309908	1.53302	0.00450733	0.0727944	1.52596	0.60972
1482					105.029	97.04			1.49554	1.42033	0.518114	0.700783	0.560917	1.05295	0.0744383
1483					105.212	409.273			0.141713	0.159994	0.13357	0.506546	0.494363	0.885742	-0.175041
1486					105.746	170.009			0.0760423	0.0685793	0.124929	0.623465	0.537514	1.10882	0.149029
1487					105.816	159.066			0.200666	0.103176	1.48437	0.0465149	0.181937	1.94488	0.959683
1488					106.001	509.325			0.0441872	0.0414236	0.345905	0.711834	0.564595	1.06671	0.0931735
1491					106.455	118.022			0.610903	0.55535	1.3156	0.0610036	0.20533	1.10003	0.137545
1492					106.634	380.019			0.578659	0.575537	0.207383	0.981722	0.641365	1.00542	0.00780425
1493					106.662	523.309			0.0663262	0.0656653	0.23341	0.94061	0.631467	1.01006	0.0144457
1494					106.676	427.322			3.98361	3.76358	0.564017	0.53545	0.506057	1.05846	0.0819712
1495					106.676	979.524			0.0961795	0.0788167	1.0124	0.209967	0.336544	1.22029	0.287227
1496					106.909	428.326			1.26702	1.16227	0.683522	0.375671	0.430215	1.09013	0.124496
1497					107.007	158.09			0.0485945	0.0416209	0.438884	0.350056	0.415206	1.16755	0.223485
1498					107.059	279.03			0.352821	0.327552	0.292431	0.633654	0.540802	1.07714	0.107211
1500					107.251	429.328			0.122526	0.116041	0.476587	0.636069	0.541572	1.05588	0.0784425
1501					107.311	157.086			0.73311	0.675743	0.73644	0.449474	0.468877	1.08489	0.117553
1504					107.616	494.145			0.0553106	0.0305607	1.05011	0.322064	0.398642	1.80986	0.855876
1505					108.454	127.998			1.34625	1.11349	1.68132	0.0311243	0.154111	1.20904	0.273863
1506					108.493	352.052			0.0420774	0.0297126	0.718915	0.246988	0.358484	1.41615	0.501971
1508					108.661	618.367			0.104886	0.0861057	1.16269	0.167059	0.308694	1.21811	0.284643
1511					109.101	148.04			0.503728	0.59615	0.780296	0.174979	0.314433	0.844968	-0.243031
1512					109.407	309.046			0.12157	0.106929	0.586495	0.277423	0.374888	1.13691	0.185124
1513					109.412	327.057			0.0562977	0.0498159	0.726634	0.278794	0.375619	1.13012	0.176471
1515					109.433	292.031			0.246906	0.212204	1.56486	0.023919	0.137318	1.16353	0.218511
1516					109.531	185.006			0.0780647	0.0488708	1.54528	0.00952197	0.0941688	1.59737	0.675697
1517					109.531	314.997			0.0862793	0.0674563	1.25043	0.128971	0.280275	1.27904	0.355062
1518					109.558	219.008			0.0304627	0.0288993	0.533046	0.398902	0.443169	1.0541	0.0760093
1519					109.562	243.013			0.244141	0.187208	1.39218	0.0521915	0.191115	1.30411	0.383069
1520					109.743	119.034			4.87049	4.52095	0.304487	0.607237	0.532136	1.07731	0.107438
1521					110.123	276.03			0.972668	1.03947	0.0549037	0.709345	0.563738	0.935733	-0.0958313
1522					110.144	278.126			0.569909	0.40513	0.618206	0.453497	0.470788	1.40673	0.492346
1524					110.254	76.0113			0.321546	0.298253	0.787966	0.250211	0.360332	1.0781	0.108488
1525					110.289	306.13			0.277576	0.188623	0.771278	0.429595	0.459155	1.47159	0.557377
1526					110.292	103.003			10.9764	10.1172	0.93812	0.187581	0.322941	1.08493	0.117603
1527					110.292	104.006			0.317309	0.286593	0.798417	0.209622	0.336337	1.10718	0.146887
1528					110.292	263.044			0.210467	0.218779	0.0845024	0.850395	0.607708	0.962007	-0.0558801
1529			M1	15.1298	110.324	305.138			0.931644	0.679959	0.736523	0.44495	0.466705	1.37015	0.454331
1530					110.325	304.134			7.67333	5.74418	0.668738	0.475162	0.480769	1.33584	0.417751
1531					110.326	184.061			0.506719	0.489763	0.383318	0.854536	0.608865	1.03462	0.0491016
1532					110.326	290.063			0.41674	0.423144	0.137207	0.933279	0.629644	0.984864	-0.022004
1533					110.326	331.078			0.918683	0.888277	0.320958	0.862934	0.611192	1.03423	0.0485588
1534					110.326	332.082			0.109575	0.105408	0.339633	0.849414	0.607433	1.03953	0.0559329
1535					110.338	277.123			5.67136	4.15781	0.69297	0.4456	0.467019	1.36402	0.44787
1536					110.338	287.088			1.99256	1.96512	0.304533	0.942694	0.631982	1.01396	0.0200077
1537					110.343	270.073			0.0702312	0.0698412	0.111242	0.982104	0.641455	1.00558	0.00803315
1538					110.435	288.092			0.214895	0.218737	0.175869	0.935024	0.63008	0.982435	-0.0255658
1539					110.638	144.03			0.597296	0.548908	0.973304	0.266722	0.369366	1.08815	0.121881
1540					110.796	77.0123			0.0705824	0.0613261	0.79173	0.238102	0.353234	1.15094	0.202807
1541					111.224	165.041			0.185127	0.166899	1.36102	0.0820046	0.23237	1.10922	0.149542
1542			Purine mononucleotide	-20.1025	111.26	333.207			0.0425514	0.0486743	0.28763	0.466588	0.47688	0.874208	-0.193951
1543					111.338	401.084			0.152114	0.146181	0.689168	0.893146	0.619338	1.04059	0.0573978
1545					112.052	277.02			1.30682	1.11202	1.12561	0.113207	0.266154	1.17518	0.232879
1546					112.117	294.046			6.31329	5.48727	1.23105	0.0840567	0.23464	1.15053	0.202304
1547					112.117	418.111			0.222924	0.212376	0.564188	0.83898	0.604482	1.04967	0.0699306
1550					112.421	121.029			0.716468	0.798522	1.16501	0.106457	0.259375	0.897243	-0.156429
1551					112.533	329.013			0.397	0.241874	1.31787	0.0524675	0.191547	1.64135	0.714883
1552					112.862	295.031			2.01285	1.61202	1.53492	0.0294824	0.150656	1.24865	0.32037
1554			L-Fuculose 1-phosphate	-10.3928	113.947	245.141			0.21737	0.154655	1.22326	0.264222	0.368042	1.40552	0.491099
1556					114.651	194.991			0.0591535	0.0425134	1.62102	0.0866635	0.237428	1.39141	0.476547
1557					114.825	244.138			2.13749	1.46973	1.2566	0.136786	0.286512	1.45434	0.540365
1559					115.287	382.083			1.12245	1.2278	0.304089	0.42315	0.455899	0.914194	-0.129427
1562			2,6-Dichlorobenzamide	24.3512	115.947	191.039			2.25196	1.99003	0.712682	0.254766	0.362895	1.13162	0.178395
1564					116.126	383.083			0.193391	0.192931	0.0345599	0.99043	0.643394	1.00239	0.00343972
1566					116.617	435.181			0.448126	0.283497	1.37344	0.0863452	0.237093	1.58071	0.66057
1567					116.642	266.052			0.114511	0.112685	0.172115	0.839318	0.604578	1.0162	0.0231909
1569					117.009	261.036			0.233515	0.172792	1.10013	0.0979324	0.250076	1.35142	0.434479
1572					117.327	170.996			0.395455	0.340372	1.57978	0.0286302	0.148806	1.16183	0.216402
1573					117.51	212.018			0.407489	0.311522	1.36595	0.0734362	0.222101	1.30806	0.387428
1575					117.57	807.52			0.949336	0.777481	0.551149	0.281212	0.376955	1.22104	0.288111
1576					117.606	137.94			5.98996	4.04892	1.45211	0.0557073	0.197026	1.4794	0.565011
1578			2,5-Dichloro-4-oxohex-2-enedioate	12.7305	118.333	228.009			4.10373	3.96034	0.259937	0.57637	0.521403	1.03621	0.051311
1579					118.347	275.053			1.45129	1.47618	0.0240311	0.854795	0.608938	0.983142	-0.0245287
1582					118.405	363.068			0.67454	0.636527	0.634618	0.510567	0.496035	1.05972	0.0836817
1583					118.616	195.087			0.110914	0.132569	1.56114	0.0233173	0.136009	0.83665	-0.257304
1585			3-phosphonato-D-glyceroyl Phosphate(4-)	14.0504	118.936	263.016			0.118331	0.113844	0.528316	0.848653	0.607219	1.03941	0.0557683
1586					119.142	128.035			4.42788	3.70552	1.39388	0.0959454	0.247779	1.19494	0.256939
1587					119.172	253.031			20.7772	19.3581	0.482981	0.332673	0.404453	1.07331	0.102065
1588					119.239	226.012			14.4916	13.9244	0.341886	0.440778	0.464682	1.04073	0.0576021
1590					119.321	84.0083			2.03439	1.78226	0.617856	0.202459	0.332111	1.14146	0.190886
1591					119.321	365.056			2.55351	2.59598	0.0724427	0.750158	0.577439	0.98364	-0.023797
1592					119.445	808.523			0.469849	0.445011	0.0837446	0.733111	0.571821	1.05581	0.0783542
1595					120.112	381.078			43.4182	37.2716	1.72329	0.017794	0.123788	1.16492	0.220225
1596			S-(1,2-Dichlorovinyl)thiol	-13.492	120.192	130.014			10.2798	9.38978	1.77655	0.0118023	0.103986	1.09479	0.130651
1598					120.204	103.022			2.08795	1.92251	0.83075	0.285653	0.379485	1.08605	0.119091
1599					120.204	192.039			1.44685	1.36673	0.575914	0.461659	0.474608	1.05862	0.0821794
1600					120.205	102.019			90.0941	83.7856	1.4511	0.0403329	0.171199	1.07529	0.104731
1602					120.209	190.035			148.111	137.749	1.32412	0.0798423	0.229903	1.07522	0.104636
1603					120.209	196.011			0.872856	0.541644	1.90263	0.00279336	0.0619436	1.61149	0.688399
1604					120.212	172.025			9.07185	7.74541	1.59196	0.0341775	0.160235	1.17126	0.228056
1605					120.254	162.04			2.701	2.54799	0.721947	0.230987	0.34886	1.06005	0.0841342
1606					120.682	118.014			5.38264	4.78762	1.7726	0.00694076	0.0817151	1.12428	0.169005
1607					120.707	154.014			5.01887	4.3251	1.49645	0.0494648	0.186704	1.16041	0.214629
1608					120.736	122.975			16.3255	14.804	0.740167	0.65743	0.548224	1.10278	0.141143
1609					120.839	142.014			3.10442	2.60755	1.45749	0.0826312	0.23307	1.19055	0.251629
1610					120.862	208.985			3.94648	3.59597	1.00734	0.155463	0.299735	1.09747	0.134186
1611			3,5-Dichloro-4-hydroxyphenylpyruvate	8.38805	121.074	250.057			6.44028	5.88491	1.40631	0.0504694	0.18836	1.09437	0.130103
1612					121.085	210.982			1.1032	0.980308	0.8733	0.215303	0.339693	1.12536	0.170389
1615			1-Carboxyvinyl carboxyphosphote	-14.9781	121.161	197.056			0.08722	0.0798559	0.61861	0.657706	0.548309	1.09222	0.127259
1616					121.349	104.023			0.416188	0.385076	0.678899	0.531545	0.50452	1.08079	0.112091
1617					121.542	119.975			1.75764	1.76834	0.170182	0.9696	0.638503	0.993951	-0.00875347
1618					121.542	302.052			0.485856	0.302308	1.46809	0.00198073	0.0544001	1.60715	0.684507
1619					121.554	148.033			1.35567	1.14733	1.25378	0.0821245	0.232504	1.18158	0.240721
1622					121.904	236.005			10.0563	10.5427	0.326689	0.630905	0.539922	0.953864	-0.0681444
1624					121.98	200.02			0.375679	0.361709	0.238966	0.733987	0.572113	1.03863	0.0546749
1626					122.038	165.055			0.321881	0.223251	1.00158	0.0511367	0.18944	1.44179	0.527857
1627					122.379	149.002			0.0824342	0.0640258	1.36598	0.0555203	0.196718	1.28752	0.364591
1629					122.485	117.019			10.9271	8.91841	0.521173	0.510185	0.495877	1.22523	0.293048
1630					122.485	237.008			0.661291	0.468721	1.66141	0.0146979	0.114632	1.41084	0.496554
1631					122.531	346.041			1.13075	0.846635	1.64859	0.0265526	0.14402	1.33558	0.417472
1633					122.865	364.053			51.9652	42.4381	1.52965	0.0477281	0.183857	1.22449	0.292187
1634					122.938	304.031			0.321375	0.271871	1.0228	0.206398	0.334395	1.18209	0.241335
1635					123.373	124.987			5.39883	4.36831	1.51567	0.0565305	0.198372	1.23591	0.305573
1639					123.75	142.998			142.349	117.33	1.42785	0.0773646	0.226975	1.21323	0.278856
1640					123.761	144.001			8.05386	6.4503	1.49255	0.0522121	0.191147	1.2486	0.320315
1641					123.761	258.025			0.992851	0.788486	1.25678	0.05247	0.191551	1.25919	0.332491
1643					123.826	175.024			5.59433	4.44618	1.56497	0.0470044	0.182719	1.25823	0.331398
1645			4-Bromophenol	-15.0047	123.829	174.012			7.61913	6.25746	1.52358	0.0611935	0.205613	1.21761	0.284049
1646					123.867	433.219			0.220026	0.222015	0.179098	0.967227	0.637937	0.991038	-0.0129876
1647					123.924	176.028			0.116927	0.094638	1.20894	0.375742	0.430255	1.23551	0.305112
1651					124.625	191.02			14.4972	12.4889	1.29065	0.0809375	0.231162	1.16081	0.215128
1652					124.637	127.003			1.31922	1.14101	0.821173	0.16503	0.307171	1.15619	0.209376
1654					124.693	242.176			4.22746	4.00734	0.223514	0.747667	0.576628	1.05493	0.0771465
1655					124.72	129.019			96.7579	85.7753	1.81267	0.0197224	0.128556	1.12804	0.173816
1662					125.379	112.987			31.9304	29.7565	0.87019	0.260841	0.366228	1.07306	0.101725
1663					125.433	85.0288			10.0071	8.90214	1.25164	0.0967812	0.248752	1.12412	0.168797
1664					125.436	145.014			12.578	11.5742	1.02121	0.190475	0.324795	1.08673	0.11999
1666			5-Phosphonooxy-L-lysine	20.3961	125.475	243.179			0.548961	0.497414	0.175434	0.640207	0.542882	1.10363	0.142254
1667					125.487	71.0132			11.189	10.2441	0.954636	0.174934	0.314401	1.09223	0.127277
1668					125.508	434.203			0.0875085	0.0853732	0.111685	0.934465	0.62994	1.02501	0.0356394
1669					125.523	99.0081			38.2525	34.5195	1.15196	0.110509	0.263502	1.10814	0.148141
1670					125.532	226.996			16.3989	14.6907	0.601417	0.421315	0.454963	1.11628	0.1587
1671					125.582	83.0132			7.4633	6.59595	1.08294	0.108092	0.261062	1.1315	0.178234
1672					125.582	111.008			42.8708	37.5569	1.7535	0.014505	0.113988	1.14149	0.190915
1673					125.609	254.015			33.7246	29.3313	1.26309	0.138609	0.287902	1.14978	0.201359
1676					125.666	94.0292			1.86755	1.73496	0.565781	0.593204	0.527341	1.07642	0.106247
1679					126.02	255.019			2.17341	1.8224	1.38905	0.0987106	0.250962	1.19261	0.254123
1680			2-Iodo-6-methoxyphenol	-0.707675	126.213	251.041			2.35987	1.93859	1.43569	0.0255602	0.141583	1.21731	0.283699
1682					126.676	233.03			14.9455	12.707	1.52393	0.0289731	0.149558	1.17616	0.234086
1683					126.85	216.014			0.61974	0.424098	1.23092	0.0666319	0.213318	1.46131	0.547265
1684			TG(18:3(6Z,9Z,12Z)/20:0/22:2(13Z,16Z))	5.11998	126.898	966.572			2.1893	1.81853	1.27847	0.0598818	0.203639	1.20388	0.267696
1685			TG(18:3(6Z,9Z,12Z)/24:0/18:3(6Z,9Z,12Z))	7.70429	127.273	964.559			1.81047	1.57999	1.26005	0.062065	0.206899	1.14588	0.196453
1686					127.273	967.577			1.07552	0.853527	1.45601	0.0298061	0.151342	1.26009	0.333523
1689					127.79	312.021			0.910976	0.734904	0.903964	0.237647	0.352959	1.23959	0.309858
1690					128.062	1023.63			0.13164	0.164959	0.0438028	0.420523	0.454557	0.798017	-0.325508
1692					128.197	279.029			0.563715	0.461187	0.697211	0.218623	0.341603	1.22231	0.289615
1698					129.017	1024.63			0.0401549	0.0603475	0.483685	0.27645	0.374371	0.665395	-0.587718
1699			2,3,4,7,8,9,15,21,22,23,28-undecahydroxy-14-(hydroxymethyl)-12,27,31,34-tetraoxo-13,25,32,35-tetraoxaoctacyclo[14.13.3.3]pentatriaconta-1,3,5(30),6,8,10,19,21,23-nonaene-20-carboxylic acid	-8.0742	129.108	773.534			3.99702	3.81444	0.661691	0.503106	0.49292	1.04787	0.0674545
1700					129.242	294.01			0.264984	0.291537	0.680745	0.497161	0.4904	0.90892	-0.137775
1702					129.479	225.015			0.0487294	0.0581346	1.11533	0.117533	0.270254	0.838216	-0.254607
1703			TG(22:5(4Z,7Z,10Z,13Z,16Z)/22:5(4Z,7Z,10Z,13Z,16Z)/22:5(4Z,7Z,10Z,13Z,16Z))	2.14771	129.844	1030.57			0.0647403	0.0620186	0.455879	0.834128	0.603094	1.04389	0.0619642
1704			TG(20:0/20:4(5Z,8Z,11Z,14Z)/20:0)	0.807066	129.851	968.584			0.662722	0.543638	1.11367	0.102989	0.255697	1.21905	0.285757
1705					129.98	772.532			7.34958	7.49251	0.0377285	0.845066	0.606208	0.980924	-0.0277871
1707					130.162	180.033			0.468526	0.402715	0.654942	0.335147	0.406016	1.16342	0.21837
1710					130.73	121.029			1.51921	1.58533	0.566354	0.466625	0.476897	0.958296	-0.0614566
1713			TG(22:4(7Z,10Z,13Z,16Z)/22:6(4Z,7Z,10Z,13Z,16Z,19Z)/22:4(7Z,10Z,13Z,16Z))	0.834568	130.777	1032.58			0.0461735	0.0432667	0.278395	0.789131	0.589747	1.06718	0.0938083
1717					131.596	280.032			0.0381948	0.0246561	1.24591	0.04636	0.181687	1.5491	0.631432
1719					131.914	839.55			0.417854	0.428904	0.388997	0.697703	0.560049	0.974237	-0.0376556
1722					132.488	838.545			0.914785	0.826983	0.641622	0.388876	0.43767	1.10617	0.145574
1723			TG(14:0/20:3(5Z,8Z,11Z)/24:1(15Z))	2.8076	132.497	940.555			1.22599	1.14118	0.531918	0.431169	0.459942	1.07432	0.10343
1724					132.526	253.031			6.98265	6.8202	0.298832	0.657417	0.54822	1.02382	0.0339612
1725			TG(14:0/20:2n6/24:1(15Z))	4.89981	132.594	942.573			0.926166	0.829918	0.583988	0.449682	0.468976	1.11597	0.158303
1730			2,4-Dichlorobenzoyl-CoA	24.7682	133.468	941.561			0.235365	0.191568	0.980535	0.211489	0.337452	1.22862	0.297041
1731					133.496	141.016			3.05286	2.7142	0.887987	0.265529	0.368736	1.12477	0.169633
1732					133.681	939.544			1.08932	0.997029	0.67125	0.309657	0.392415	1.09256	0.127719
1733			TG(14:0/20:4(5Z,8Z,11Z,14Z)/24:1(15Z))	6.81402	133.907	938.543			2.42949	2.45648	0.108443	0.916341	0.625363	0.989012	-0.0159405
1737					134.345	137.035			0.225153	0.257808	0.682036	0.352885	0.416906	0.873337	-0.195389
1739					134.679	776.562			3.56673	2.96094	1.03279	0.111664	0.264647	1.20459	0.268546
1740					134.762	810.51			0.535041	0.480161	0.87262	0.267199	0.369616	1.1143	0.156131
1742					135.007	263.107			0.522161	0.384447	0.752841	0.480415	0.483114	1.35821	0.441709
1744					135.172	812.524			0.398054	0.42454	0.626744	0.423408	0.456031	0.937612	-0.0929371
1746					135.404	290.118			0.69144	0.517215	0.627018	0.493194	0.488699	1.33685	0.418842
1748					135.928	890.597			1.22551	1.25634	0.325531	0.812772	0.596869	0.975465	-0.0358376
1750					135.957	892.611			1.90812	2.0318	1.22998	0.0894218	0.240269	0.939127	-0.0906071
1751					135.957	893.617			1.01185	1.03834	0.552767	0.474915	0.480658	0.974484	-0.0372897
1752					136.205	749.535			3.56696	3.82783	0.535983	0.511249	0.496317	0.931849	-0.101832
1753					136.205	891.599			0.776336	0.720762	0.743309	0.327634	0.401344	1.0771	0.107158
1754					136.284	816.556			0.469209	0.512412	0.855622	0.311756	0.393489	0.915686	-0.127075
1755			TG(20:1(11Z)/22:6(4Z,7Z,10Z,13Z,16Z,19Z)/22:6(4Z,7Z,10Z,13Z,16Z,19Z))	-1.39949	136.366	1006.57			0.0472285	0.0598251	0.641242	0.28616	0.379772	0.789443	-0.341093
1756					136.412	747.521			9.09638	9.42658	0.210512	0.602098	0.530396	0.964971	-0.0514424
1757					136.619	746.517			19.18	18.6158	0.468453	0.717156	0.566425	1.03031	0.0430766
1758					136.825	814.543			1.97592	1.93968	0.233213	0.771646	0.584315	1.01868	0.026703
1759					136.879	815.548			0.95449	0.926438	0.363096	0.631755	0.540194	1.03028	0.0430357
1760					136.971	850.6			0.137429	0.103889	1.09386	0.128773	0.28011	1.32284	0.403642
1763					137.365	165.019			0.750745	0.754166	0.103394	0.967419	0.637983	0.995464	-0.00655827
1764					137.393	895.63			0.404831	0.374947	0.168779	0.636436	0.541688	1.0797	0.110636
1765					137.444	777.568			0.777706	0.781695	0.0364343	0.980109	0.640987	0.994897	-0.00738108
1767					137.595	894.625			0.947047	1.03317	0.63271	0.229253	0.34777	0.916646	-0.125564
1769					137.766	751.55			3.5007	2.75712	1.27908	0.0649768	0.211051	1.2697	0.344485
1771					138.249	262.028			0.128668	0.0906536	1.22119	0.0910257	0.241879	1.41934	0.505216
1772					138.532	276.036			1.29397	1.28201	0.175945	0.832145	0.602524	1.00934	0.0134052
1775					138.836	915.544			0.329664	0.323089	0.204475	0.858142	0.609868	1.02035	0.0290668
1777					139.044	279.036			4.81597	3.36204	1.89175	0.00466625	0.0735091	1.43246	0.518491
1779					139.203	261.025			1.84419	1.37508	1.5968	0.0235734	0.136481	1.34115	0.423469
1780					139.236	258.025			0.737009	0.770853	0.626469	0.456708	0.4723	0.956096	-0.0647732
1782					139.33	786.512			10.6057	11.8486	0.503655	0.442388	0.465465	0.895095	-0.159887
1784					139.48	867.597			3.00135	3.03106	0.131559	0.841293	0.60514	0.990199	-0.0142098
1786					139.568	278.052			5.17153	3.91209	1.52729	0.028782	0.14914	1.32194	0.402654
1787					139.573	84.0084			1.07139	1.01407	0.670824	0.306033	0.39054	1.05653	0.0793297
1788					139.596	280.039			0.369717	0.275199	1.16002	0.109503	0.262494	1.34345	0.425945
1789					139.835	87.008			100.696	75.0301	1.66363	0.0172409	0.122299	1.34207	0.424464
1791					139.923	88.0113			3.46746	2.39388	1.56298	0.0235255	0.136393	1.44847	0.534527
1792			Succinyl-CoA	-0.68346	139.992	868.614			7.28991	6.69117	0.768517	0.361062	0.421747	1.08948	0.123642
1794					140.338	866.597			6.17345	6.16223	0.0240346	0.964055	0.637178	1.00182	0.00262468
1796					140.869	723.521			4.1176	4.00084	0.304598	0.631346	0.540063	1.02918	0.0415003
1797					141.215	722.514			9.2075	8.88304	0.311667	0.594574	0.527815	1.03653	0.051756
1798					141.215	869.617			3.68381	2.88691	1.33784	0.0480452	0.184349	1.27604	0.351672
1802			2-Oxoglutaryl-CoA	21.9842	141.516	896.644			0.200339	0.163317	1.0082	0.214382	0.339156	1.22669	0.294772
1803					141.672	293.052			0.0365309	0.021211	1.34657	0.0247594	0.13954	1.72226	0.784303
1806					142	132.074			0.220509	0.170563	1.39526	0.166855	0.308541	1.29283	0.37053
1807					142.078	865.584			4.03499	3.83733	0.982516	0.219408	0.34205	1.05151	0.0724622
1810					142.133	864.58			7.58224	7.14618	1.23851	0.106098	0.259	1.06102	0.0854533
1811					142.193	322.115			0.0990549	0.0694162	1.03337	0.178478	0.316869	1.42697	0.512956
1812					142.23	848.57			0.067194	0.0475882	1.25238	0.0520743	0.190931	1.41199	0.497728
1813					142.457	183.016			0.0746092	0.0648607	0.693252	0.243156	0.356248	1.1503	0.20201
1815					142.891	981.593			0.230022	0.279152	0.871139	0.384623	0.435294	0.824001	-0.279282
1816			O-Phospho-4-hydroxy-L-threonine	1.59172	142.921	216.106			0.133132	0.0585023	0.877525	0.0870998	0.237884	2.27568	1.1863
1821					143.278	983.566			0.222587	0.240886	0.499836	0.578713	0.522242	0.924036	-0.113979
1823					143.887	788.526			6.75706	7.42698	1.21406	0.123628	0.275735	0.909799	-0.13638
1825					144.099	790.545			10.009	10.524	0.779592	0.466657	0.476912	0.951071	-0.0723755
1827			2-Methyl-1,4-naphthalenediol bis(dihydrogen phosphate)	5.17125	144.192	335.165			0.416472	0.17005	1.03728	0.160896	0.303998	2.44911	1.29226
1828			3,4,5-trihydroxy-6-({6,13,14-trihydroxy-3,10-dioxo-12-[5,6,7-trihydroxy-1-oxo-3-(1,2,3,4-tetrahydroxybutyl)-1H-isochromen-8-yl]-2,9-dioxatetracyclo[6.6.2.0,.0,]hexadeca-1(15),4,6,8(16),11,13-hexaen-7-yl}oxy)oxane-2-carboxylic acid	-7.86405	144.218	791.549			4.71792	4.90749	0.586056	0.580666	0.522938	0.96137	-0.0568367
1829					144.218	792.554			2.55292	2.7981	1.14565	0.19794	0.329418	0.912376	-0.132299
1832					144.759	793.564			0.332868	0.432698	0.784196	0.202912	0.332376	0.769285	-0.37841
1835					145.3	824.568			0.333259	0.320666	0.495078	0.639387	0.542624	1.03927	0.0555746
1836					145.651	823.565			0.703294	0.72572	0.243898	0.710124	0.564005	0.969098	-0.045286
1838			Oxalyl-CoA	23.1403	145.891	840.58			20.0204	19.8104	0.273326	0.857813	0.609777	1.0106	0.0152115
1839					145.891	841.582			9.94815	9.77052	0.37641	0.754727	0.57892	1.01818	0.0259921
1842					146.656	97.0401			1.08446	1.49464	0.567514	0.222347	0.343703	0.725566	-0.462821
1844					146.656	959.575			0.514598	0.555085	0.684427	0.436698	0.462683	0.927062	-0.109262
1845					147.004	956.549			0.467652	0.505139	0.569743	0.450708	0.469465	0.925788	-0.111246
1846			TG(22:4(7Z,10Z,13Z,16Z)/22:6(4Z,7Z,10Z,13Z,16Z,19Z)/o-18:0)	-10.9682	147.195	970.571			0.0541824	0.0346722	1.56181	0.0280844	0.147588	1.5627	0.644043
1847					147.279	766.542			21.745	22.9274	0.666014	0.456436	0.472172	0.948429	-0.0763885
1848			2-[({2-[7,8,9,12,13,14,17,18,19,25-decahydroxy-24-(hydroxymethyl)-4,22,27-trioxo-3,23,26-trioxahexacyclo[13.10.3.1]nonacosa-5(10),6,8,11,13,15(28),16,18,20-nonaen-29-yl]-3,4,5-trihydroxyphenyl}(hydroxy)methylidene)amino]acetic acid	-14.1697	147.279	842.591			4.01133	4.00178	0.0327713	0.968401	0.638217	1.00238	0.00343611
1849			TG(22:1(13Z)/15:0/22:1(13Z))	-18.872	147.279	958.57			1.05902	1.08883	0.164531	0.80763	0.595341	0.97262	-0.0400524
1850					147.287	225.113			0.160621	0.135838	0.851852	0.11914	0.271731	1.18244	0.24177
1851					147.464	764.527			7.97969	8.90793	1.67104	0.0279748	0.14734	0.895796	-0.158758
1852					147.591	765.532			2.34609	2.95672	1.90571	0.0152246	0.116343	0.793476	-0.333742
1853					147.638	767.545			10.1373	10.5702	0.491966	0.591694	0.526817	0.95905	-0.0603223
1854					147.678	760.496			0.338742	0.323829	0.530419	0.773809	0.584995	1.04605	0.064952
1856					148.081	226.012			3.34245	3.00289	1.37922	0.0482621	0.184684	1.11308	0.154555
1857					148.146	254.015			5.28637	5.25775	0.0475265	0.958064	0.635735	1.00545	0.00783431
1859					148.359	119.034			6.20181	5.68111	0.1853	0.691639	0.558325	1.09166	0.126517
1860					148.603	826.561			0.0874927	0.0822568	0.390752	0.660517	0.549163	1.06365	0.0890269
1861			Gallagic acid	23.3327	148.9	605.407			0.0806408	0.0350843	2.64796	7.02022e-05	0.0135357	2.29849	1.20068
1862					149.013	762.513			17.4801	18.5001	0.94986	0.273979	0.37312	0.944867	-0.0818168
1863					149.013	763.514			8.28603	8.51736	0.548372	0.5818	0.523341	0.97284	-0.0397258
1864			TG(22:2(13Z,16Z)/15:0/22:2(13Z,16Z))	-22.872	149.013	954.535			0.525418	0.551722	0.545592	0.522864	0.501057	0.952323	-0.0704767
1865					149.215	253.031			3.02891	2.79614	0.819252	0.311566	0.393392	1.08325	0.115361
1868					149.749	955.543			0.176844	0.179625	0.128539	0.893354	0.619392	0.98452	-0.0225077
1869					149.825	843.598			0.661074	0.731461	0.716252	0.403408	0.445594	0.903772	-0.145969
1870					150.08	845.614			1.08317	1.10687	0.208511	0.733171	0.571841	0.978595	-0.0312168
1871			(2E)-Pentenoyl-CoA	9.8519	150.097	846.626			1.51758	1.49133	0.287784	0.745418	0.575892	1.0176	0.0251683
1873					150.601	240.161			0.183735	0.108498	1.25495	0.216269	0.340253	1.69344	0.759954
1874					150.616	929.557			0.117045	0.13249	0.738983	0.274687	0.37348	0.88343	-0.178812
1875					150.664	420.189			0.0303415	0.00840011	1.16078	0.138562	0.287866	3.61204	1.85281
1876					150.919	930.534			0.218248	0.239051	0.840425	0.305978	0.390511	0.912974	-0.131354
1877					150.935	700.532			0.537194	0.509747	0.108987	0.655207	0.547545	1.05384	0.0756615
1878					150.935	736.495			0.543943	0.606693	1.39224	0.119391	0.27196	0.896571	-0.15751
1879					150.938	847.631			0.662069	0.698468	0.46453	0.444176	0.466332	0.947888	-0.0772117
1880					150.94	812.551			0.349765	0.326909	0.493958	0.670547	0.552175	1.06992	0.0974989
1881					150.954	931.539			0.0906762	0.103772	0.552479	0.355142	0.418253	0.8738	-0.194625
1882					150.969	402.178			0.0327581	0.0109689	0.827589	0.175959	0.315121	2.98644	1.57843
1883					151.006	202.072			0.180467	0.153457	0.550472	0.443376	0.465945	1.17601	0.233897
1884					151.292	739.516			2.88986	3.1099	0.909075	0.270516	0.371344	0.929245	-0.105869
1885					151.363	182.996			0.189595	0.225235	0.900467	0.258338	0.364866	0.841763	-0.248515
1886					151.423	211.134			0.102548	0.0643136	1.05734	0.145831	0.293189	1.5945	0.6731
1887					151.504	419.204			0.0759758	0.0257228	0.559848	0.144196	0.292022	2.95364	1.56249
1888					151.558	740.521			1.00545	1.14588	0.775952	0.317893	0.396581	0.877449	-0.188612
1890					151.559	228.16			4.94262	2.22715	1.2284	0.111458	0.264444	2.21926	1.15008
1891			2-oxo-3-(2,3,4,5-tetrahydroxyphenyl)propanoic acid	1.75148	151.715	229.164			0.584136	0.238759	1.19468	0.11614	0.268954	2.44655	1.29075
1892			Permethrin	20.3343	152.48	392.303			0.0345184	0.0154769	0.885671	0.144695	0.292381	2.23033	1.15725
1899					153.569	394.118			0.0294134	0.0177009	1.11709	0.2816	0.377178	1.66169	0.732651
1900					153.605	817.584			2.2286	2.26709	0.353646	0.804661	0.594454	0.983021	-0.0247057
1901					153.851	816.581			4.61279	4.67886	0.27191	0.831359	0.602298	0.985879	-0.0205174
1903					153.986	141.017			4.31347	3.84705	1.11216	0.104984	0.257829	1.12124	0.165093
1905					154.142	818.595			32.9573	31.7709	0.403623	0.554995	0.513554	1.03734	0.0528946
1906					154.142	819.597			15.0435	14.4861	0.427394	0.536029	0.506284	1.03848	0.0544718
1907					154.16	393.134			0.0470147	0.0257067	0.714519	0.167072	0.308703	1.82889	0.870967
1908			3,5-Di-O-galloyl-4-O-digalloylquinic acid	-12.2819	154.214	801.581			1.15355	1.07812	0.55572	0.378791	0.431992	1.06997	0.0975654
1909			TG(18:0/22:0/18:0)	-3.87813	154.216	948.59			0.0821158	0.0699086	0.992709	0.219211	0.341938	1.17462	0.232189
1910					154.399	820.605			4.36277	4.2906	0.136243	0.798027	0.592457	1.01682	0.0240632
1913					154.529	239.128			0.0310477	0.0294393	0.119379	0.668399	0.551535	1.05463	0.076742
1916					154.669	789.51			2.14833	2.49048	0.282759	0.453498	0.470788	0.862618	-0.213206
1917			Dihydrostreptomycin 3'alpha,6-bisphosphate	0.32517	154.748	744.557			0.895155	0.840667	0.467444	0.509344	0.495528	1.06482	0.0906036
1918					155	99.0081			12.1156	9.89027	1.8459	0.00399839	0.0702419	1.225	0.292783
1919					155.006	83.0132			1.62605	1.6217	0.151647	0.974624	0.639695	1.00268	0.00386496
1920					155.064	258.025			0.620833	0.618943	0.158074	0.961322	0.636521	1.00305	0.00439748
1921					155.078	224.023			0.237737	0.251255	0.396303	0.82643	0.600873	0.946201	-0.0797808
1923					155.081	347.026			1.98166	1.54339	1.14138	0.163078	0.305684	1.28397	0.360607
1924					155.083	742.544			1.01988	1.05886	0.443681	0.672229	0.552675	0.963188	-0.0541106
1926					155.215	710.478			0.123026	0.144858	0.855022	0.432098	0.460405	0.849287	-0.235676
1927					155.324	381.079			3.313	4.00323	0.214388	0.482474	0.484025	0.827583	-0.273024
1928					155.696	149.045			0.544667	0.409715	1.80525	0.0122167	0.105594	1.32938	0.410752
1929					155.706	112.987			8.08619	8.82479	0.903065	0.311152	0.393181	0.916304	-0.126101
1930					155.769	233.03			4.28448	3.42117	2.01142	0.00329913	0.065904	1.25234	0.324629
1932					155.834	142.998			26.3195	21.2692	0.768964	0.209708	0.336389	1.23745	0.307368
1933					155.87	202.09			0.476184	0.286308	1.27253	0.118173	0.270846	1.66319	0.733953
1934					155.898	129.019			23.8865	22.9161	0.0831134	0.72885	0.570393	1.04234	0.0598305
1935					155.898	135.066			0.37157	0.364719	0.24419	0.815533	0.597685	1.01879	0.026851
1938					155.914	461.266			0.0288611	0.0231167	1.21299	0.22603	0.345735	1.2485	0.320195
1939					155.922	743.547			0.254139	0.289154	0.475848	0.450749	0.469485	0.878905	-0.186221
1940					156.124	195.087			0.190012	0.174249	0.935735	0.201379	0.331474	1.09046	0.124943
1941					156.201	802.583			0.790294	0.610953	1.77243	0.00538605	0.0763505	1.29354	0.371327
1942					156.366	804.582			0.502549	0.402688	0.741453	0.114689	0.267579	1.24798	0.3196
1944					156.658	248.08			0.575601	0.540595	0.358294	0.786429	0.588917	1.06475	0.0905203
1950					156.799	248.582			0.118216	0.0937276	0.826117	0.418438	0.453486	1.26127	0.334876
1954					157.448	790.563			13.246	13.4589	0.232704	0.843439	0.605748	0.984187	-0.0229959
1955			3,4,5-trihydroxy-6-({6,13,14-trihydroxy-3,10-dioxo-12-[5,6,7-trihydroxy-1-oxo-3-(1,2,3,4-tetrahydroxybutyl)-1H-isochromen-8-yl]-2,9-dioxatetracyclo[6.6.2.0,.0,]hexadeca-1(15),4,6,8(16),11,13-hexaen-7-yl}oxy)oxane-2-carboxylic acid	14.9419	157.494	791.567			6.00301	6.09289	0.227466	0.851811	0.608105	0.985249	-0.0214394
1956					157.624	217.003			1.88259	1.65627	0.856423	0.157035	0.300947	1.13664	0.184777
1958					157.701	218.006			0.0561036	0.0500688	1.24723	0.0611102	0.205489	1.12053	0.164181
1961					158.386	169.017			1.7999	2.20425	1.4927	0.052469	0.191549	0.816561	-0.292368
1962			2-Aminoethylarsote	10.7831	158.466	170.02			0.0656981	0.0848486	1.44711	0.0590715	0.202396	0.774298	-0.369039
1964			[2,6-dihydroxy-4-({[3-hydroxy-6-(hydroxymethyl)-2,5-bis(3,4,5-trihydroxybenzoyloxy)oxan-4-yl]oxy}carbonyl)phenyl]oxidanesulfonic acid	-9.54303	158.498	717.53			0.731567	0.807802	0.935015	0.307176	0.391134	0.905627	-0.143011
1966			N(omega)-(ADP-D-ribosyl)-L-arginine	23.9518	158.603	716.526			1.83851	1.94722	0.621573	0.528235	0.503207	0.944174	-0.0828747
1967					158.944	718.539			0.317701	0.39673	1.32094	0.0774021	0.227021	0.800798	-0.32049
1968					158.993	792.578			9.44204	10.8742	1.07424	0.150611	0.296507	0.868295	-0.203743
1969					159.121	793.584			4.05447	4.76225	1.14244	0.125005	0.276927	0.851377	-0.23213
1972					159.344	800.565			0.156433	0.168888	0.817996	0.462241	0.474878	0.926251	-0.110525
1973					159.52	197.031			0.473446	0.477199	0.00993841	0.930984	0.62907	0.992135	-0.0113921
1974					159.959	808.523			1.36595	1.6465	0.776124	0.346027	0.41276	0.829607	-0.2695
1975					160.178	300.04			2.27954	2.12991	0.783653	0.275981	0.374135	1.07025	0.0979529
1976					160.21	805.507			0.0460365	0.0715589	1.02571	0.325605	0.400366	0.643337	-0.636353
1977					160.22	557.29			0.155186	0.220976	2.37646	7.31065e-05	0.0138817	0.702273	-0.509895
1978					160.226	912.579			0.0589013	0.0595926	0.194607	0.851924	0.608136	0.988399	-0.0168342
1980					160.232	558.293			0.0292632	0.0418606	1.64894	0.0165872	0.120464	0.699063	-0.516506
1981					160.281	343.026			0.564371	0.0308199	2.68107	5.89433e-08	0.000200695	18.3119	4.19471
1986					160.35	559.305			0.0272343	0.0260312	0.419647	0.798881	0.592715	1.04622	0.0651832
1989					161.075	772.535			7.40953	7.42252	0.110357	0.971302	0.638907	0.99825	-0.00252718
1990			2,3,4,7,8,9,15,21,22,23,28-undecahydroxy-14-(hydroxymethyl)-12,27,31,34-tetraoxo-13,25,32,35-tetraoxaoctacyclo[14.13.3.3]pentatriaconta-1,3,5(30),6,8,10,19,21,23-nonaene-20-carboxylic acid	-2.90667	161.083	773.538			3.73826	3.63048	0.353613	0.573961	0.520536	1.02969	0.0422061
1991					161.092	189.004			0.868921	0.779114	1.00538	0.199949	0.330625	1.11527	0.157392
1992					161.096	774.549			11.7499	11.4261	0.059469	0.699337	0.56051	1.02835	0.0403268
1993					161.096	775.552			5.9461	5.71021	0.182295	0.59914	0.529386	1.04131	0.0584007
1994					161.096	916.61			0.0892742	0.077854	1.07098	0.0908184	0.241672	1.14669	0.197472
1995			TG(18:3(6Z,9Z,12Z)/24:0/18:3(6Z,9Z,12Z))	7.04677	161.096	964.558			0.201974	0.181682	0.709949	0.495321	0.489613	1.11169	0.15276
1996			TG(18:3(6Z,9Z,12Z)/20:0/22:2(13Z,16Z))	9.55953	161.115	966.576			0.359716	0.322259	0.727895	0.288178	0.380904	1.11623	0.158639
1997					161.133	226.012			1.3288	1.40939	0.618407	0.405478	0.446699	0.94282	-0.0849462
1998					161.133	254.015			2.1184	2.18824	0.141013	0.726673	0.56966	0.968086	-0.0467931
1999					161.133	834.51			0.362692	0.344707	0.124218	0.616739	0.535306	1.05217	0.0733742
2000					161.145	917.616			0.0435067	0.0371509	0.798454	0.262617	0.367185	1.17108	0.227842
2003					161.576	776.562			4.10857	4.13913	0.375649	0.921724	0.626734	0.992618	-0.0106898
2004					161.755	688.495			0.224998	0.261108	1.16912	0.177773	0.316383	0.861705	-0.214735
2005					161.945	555.275			0.378284	0.485294	2.19286	0.000518773	0.0346345	0.779495	-0.359389
2006					161.976	253.031			1.24008	1.21262	0.111315	0.782862	0.587816	1.02265	0.0323124
2007					162.016	241.072			0.0959396	0.0866414	0.503034	0.64747	0.545157	1.10732	0.147069
2008					162.274	838.543			0.71015	0.695357	0.0269496	0.770603	0.583987	1.02127	0.0303711
2009					162.554	937.559			0.345502	0.310263	0.926206	0.145774	0.293149	1.11358	0.1552
2010					162.647	556.278			0.107071	0.149455	2.33429	0.00025114	0.0257053	0.716409	-0.481144
2011					162.728	839.549			0.371819	0.362216	0.228091	0.676228	0.553856	1.02651	0.0377486
2012			TG(14:0/20:4(5Z,8Z,11Z,14Z)/24:1(15Z))	6.30465	162.771	938.542			0.734978	0.691919	0.664377	0.266267	0.369126	1.06223	0.0870992
2013			TG(14:0/20:3(5Z,8Z,11Z)/24:1(15Z))	3.75805	162.771	940.556			0.437603	0.454264	0.587703	0.433744	0.461223	0.963323	-0.0539081
2014					162.814	748.532			10.4897	10.7569	0.542049	0.59102	0.526582	0.975165	-0.0362821
2015					162.814	749.535			4.45453	4.56924	0.481585	0.609097	0.532761	0.974895	-0.0366816
2016					162.814	939.546			0.295222	0.296245	0.244062	0.972679	0.639234	0.996549	-0.00498773
2017					162.825	158.045			0.089299	0.0326351	1.60949	0.013281	0.109659	2.73629	1.45222
2018					162.827	777.568			1.29061	1.35939	0.707577	0.690172	0.557905	0.949407	-0.0749018
2019			TG(14:0/20:2n6/24:1(15Z))	7.03838	162.831	942.575			0.326599	0.304219	0.483049	0.39062	0.438636	1.07357	0.102413
2021					162.873	746.517			22.9094	21.9992	0.536835	0.413647	0.451003	1.04138	0.0584934
2022					162.873	747.521			10.9744	10.5398	0.515911	0.411102	0.449672	1.04123	0.0582906
2023					162.873	891.599			0.476684	0.431973	1.19414	0.0643274	0.210144	1.1035	0.142093
2024					162.876	943.579			0.139924	0.127928	0.357872	0.421993	0.45531	1.09377	0.129313
2025					162.981	811.513			0.152072	0.126577	1.08856	0.14167	0.290185	1.20142	0.264737
2026			TG(16:0/24:0/16:0)	-7.90747	162.981	920.533			0.0386714	0.0347203	0.650343	0.549239	0.511379	1.1138	0.155489
2027					163.152	531.273			0.289303	0.289574	0.00753097	0.98799	0.642828	0.999065	-0.00134914
2030					163.461	750.549			9.93471	9.29707	0.418778	0.413178	0.450758	1.06859	0.0957019
2031					163.461	810.511			0.389644	0.360227	0.47927	0.41943	0.453997	1.08166	0.113252
2032					163.461	890.598			0.817456	0.759829	1.01552	0.111113	0.264102	1.07584	0.105466
2033					163.461	892.612			1.23141	1.1723	0.714952	0.263072	0.367428	1.05043	0.0709777
2034					163.461	893.617			0.653745	0.630881	0.577264	0.415732	0.452087	1.03624	0.0513614
2035			Acetoacetyl-CoA	-0.226112	163.488	852.615			0.108404	0.101137	0.537447	0.512465	0.496819	1.07185	0.100108
2036					163.591	751.55			4.40451	4.11319	0.435942	0.410263	0.449231	1.07082	0.0987226
2037					163.597	532.276			0.0601292	0.0482421	0.948586	0.220994	0.342945	1.2464	0.317773
2039					163.679	814.542			1.85426	1.79733	0.2061	0.695159	0.559328	1.03167	0.044988
2040					163.688	850.601			0.131276	0.108077	1.24997	0.0711675	0.219209	1.21465	0.28054
2041					163.692	149.027			0.139291	0.128015	0.623829	0.688135	0.55732	1.08809	0.121792
2042					163.711	894.625			0.66298	0.670584	0.183822	0.82974	0.601831	0.98866	-0.0164536
2043					163.738	815.548			0.874904	0.86074	0.030867	0.843231	0.605689	1.01646	0.0235471
2044					163.746	79.9566			1.01172	0.941613	1.07223	0.193799	0.326881	1.07446	0.103606
2045					163.746	126.987			3.17323	2.94422	1.14491	0.102105	0.254737	1.07778	0.108067
2046					163.754	106.98			0.457254	0.422084	0.946566	0.181758	0.3191	1.08333	0.115467
2047					163.754	895.629			0.315395	0.29158	0.567207	0.535354	0.506019	1.08168	0.113268
2048					163.871	321.149			0.27522	0.124646	1.15887	0.178607	0.316958	2.20802	1.14275
2049					164.08	125.994			1.45546	1.35737	0.906509	0.226887	0.346268	1.07226	0.10066
2051					164.387	124.277			0.0341522	0.0270775	1.63738	0.0235586	0.136454	1.26128	0.334883
2052					164.4	915.546			0.147382	0.130455	0.809075	0.210611	0.336929	1.12976	0.176016
2053					164.407	913.561			0.155478	0.151008	0.234847	0.694214	0.559059	1.0296	0.0420811
2054					164.457	849.581			0.142322	0.137831	0.277205	0.691666	0.558333	1.03258	0.0462499
2055					164.458	124.573			0.0404459	0.0377721	0.304376	0.706656	0.562813	1.07079	0.0986724
2056					164.542	723.521			5.23142	5.10271	0.202075	0.662451	0.549749	1.02522	0.0359366
2057					164.542	914.543			0.30349	0.283923	0.604894	0.380869	0.433174	1.06892	0.0961498
2058					164.558	722.514			11.6793	11.5489	0.00602782	0.834723	0.603265	1.01129	0.0161989
2059					164.592	122.975			2.96075	3.49848	1.07975	0.111157	0.264146	0.846294	-0.240768
2060					164.596	851.6			0.198638	0.191371	0.60591	0.637309	0.541966	1.03797	0.0537672
2061					164.647	866.596			4.14531	3.93339	0.615807	0.31705	0.396161	1.05388	0.0757067
2062			Succinyl-CoA	-0.782162	164.647	868.613			4.94363	4.75179	0.603902	0.45466	0.471337	1.04037	0.0570982
2063					164.948	867.598			1.98303	1.88534	0.545646	0.370787	0.427412	1.05181	0.0728771
2064					165.085	786.513			2.69903	2.74243	0.435654	0.913253	0.624572	0.984174	-0.0230145
2065			Malonyl-CoA	8.33966	165.165	854.595			0.0733242	0.0562719	1.18758	0.145801	0.293168	1.30303	0.381874
2066					165.249	869.617			2.49819	2.39315	0.611465	0.438606	0.46362	1.04389	0.0619717
2068					165.445	941.564			0.0696219	0.101188	1.59396	0.0539436	0.194071	0.688043	-0.539429
2069			2-Oxoglutaryl-CoA	19.0442	165.446	896.641			0.220501	0.216053	0.165143	0.818869	0.598666	1.02059	0.029397
2071					165.541	865.584			2.68584	2.45772	1.30145	0.0498943	0.187417	1.09282	0.128054
2072					165.917	870.619			0.712372	0.554369	1.44239	0.0753328	0.224491	1.28501	0.361784
2073					165.917	276.029			0.427176	0.453342	0.00532019	0.797378	0.59226	0.942281	-0.0857704
2074					166.152	864.58			5.04013	4.61407	1.35865	0.0494363	0.186656	1.09234	0.127421
2075					166.173	848.569			0.0565737	0.0510772	0.294266	0.595559	0.528155	1.10761	0.147453
2076			TG(18:0/22:6(4Z,7Z,10Z,13Z,16Z,19Z)/22:6(4Z,7Z,10Z,13Z,16Z,19Z))	23.41	166.174	980.555			0.101271	0.115136	0.905458	0.319306	0.397283	0.879576	-0.18512
2077					166.27	724.527			2.53329	2.41674	0.562249	0.398147	0.44276	1.04823	0.0679549
2078					166.281	897.646			0.0752522	0.068454	0.722912	0.324216	0.399692	1.09931	0.136599
2080			3,4,5-trihydroxy-6-({6,13,14-trihydroxy-3,10-dioxo-12-[5,6,7-trihydroxy-1-oxo-3-(1,2,3,4-tetrahydroxybutyl)-1H-isochromen-8-yl]-2,9-dioxatetracyclo[6.6.2.0,.0,]hexadeca-1(15),4,6,8(16),11,13-hexaen-7-yl}oxy)oxane-2-carboxylic acid	-11.2045	166.433	791.546			5.27469	5.50387	0.654758	0.595379	0.528093	0.958362	-0.0613581
2082			3,4,5-trihydroxy-6-{[7,8,8,12,22-pentahydroxy-19-(hydroxymethyl)-3,6,16-trioxo-21-(3,4,5-trihydroxybenzoyloxy)-2,17,20,23-tetraoxapentacyclo[16.3.1.1tricosa-4,10,12,14-tetraen-13-yl]oxy}oxane-2-carboxylic acid	17.8334	166.447	827.6			0.0937531	0.0789606	0.8522	0.187106	0.322633	1.18734	0.247734
2083					166.704	118.058			0.169105	0.154575	0.235247	0.845062	0.606207	1.094	0.129616
2085					166.999	752.561			1.31808	1.24861	0.236945	0.718838	0.567	1.05563	0.0781107
2087					167.037	789.534			2.47003	2.61787	0.740836	0.408811	0.448466	0.943526	-0.0838655
2088					167.057	510.292			0.115191	0.0869833	1.95884	0.00834137	0.0890062	1.32428	0.405214
2089					167.057	823.565			0.470394	0.450824	0.37363	0.587162	0.525233	1.04341	0.0613055
2090			TG(18:0/22:5(4Z,7Z,10Z,13Z,16Z)/22:6(4Z,7Z,10Z,13Z,16Z,19Z))	20.2593	167.134	982.568			0.23603	0.246474	0.638804	0.666371	0.550928	0.957626	-0.0624654
2092					167.192	841.582			7.43589	7.10411	0.640424	0.40809	0.448085	1.0467	0.0658526
2093					167.212	303.233			0.176442	0.163822	0.772474	0.241292	0.355145	1.07703	0.107063
2096			Coumaphos anti-dimer	10.1853	167.93	726.546			0.566926	0.516825	0.412461	0.44538	0.466913	1.09694	0.133486
2097					167.939	725.535			0.553584	0.550074	0.154623	0.957627	0.63563	1.00638	0.00917784
2098					167.959	824.568			0.19314	0.195189	0.0913392	0.922919	0.627037	0.989505	-0.0152211
2099					167.981	795.581			0.566152	0.491843	0.701237	0.278984	0.37572	1.15108	0.202992
2100					167.999	765.529			3.27147	3.65183	1.15046	0.134789	0.284961	0.895842	-0.158684
2101					167.999	959.575			0.284477	0.297546	0.740055	0.569979	0.519093	0.956075	-0.0648048
2102					168.015	956.55			0.191868	0.221261	0.675735	0.28904	0.381385	0.867157	-0.205634
2103			2-[({2-[7,8,9,12,13,14,17,18,19,25-decahydroxy-24-(hydroxymethyl)-4,22,27-trioxo-3,23,26-trioxahexacyclo[13.10.3.1]nonacosa-5(10),6,8,11,13,15(28),16,18,20-nonaen-29-yl]-3,4,5-trihydroxyphenyl}(hydroxy)methylidene)amino]acetic acid	-14.4344	168.021	842.591			2.74473	2.99217	0.852093	0.490675	0.487611	0.917303	-0.12453
2104					168.031	957.591			0.260355	0.266131	0.381432	0.774606	0.585245	0.978295	-0.0316579
2105					168.032	767.545			13.9934	14.1983	0.413772	0.844624	0.606084	0.985565	-0.0209767
2107					168.034	764.525			9.59811	10.1251	0.741928	0.407951	0.448011	0.947957	-0.0771063
2108			TG(22:1(13Z)/15:0/22:1(13Z))	-18.0573	168.034	958.571			0.604135	0.577307	0.285696	0.552772	0.512717	1.04647	0.0655318
2109			CoA	12.0466	168.124	768.551			3.68827	3.69641	0.28909	0.979821	0.640919	0.997795	-0.00318415
2110					168.217	699.521			0.0762548	0.0870411	0.633265	0.319173	0.397217	0.876078	-0.19087
2111					168.457	760.497			0.495551	0.555279	0.208049	0.591436	0.526727	0.892436	-0.16418
2112			TG(15:0/18:1(11Z)/24:1(15Z))	-23.1932	168.612	930.536			0.137886	0.144522	0.254412	0.704269	0.561989	0.954084	-0.0678122
2113			TG(22:2(13Z,16Z)/15:0/22:2(13Z,16Z))	-21.342	168.783	954.536			0.318535	0.327962	0.496031	0.582799	0.523695	0.971254	-0.0420791
2114					168.847	953.558			0.179109	0.15854	1.18305	0.168574	0.309816	1.12974	0.175986
2115					168.861	763.514			11.1258	11.2547	0.129682	0.910041	0.623746	0.988545	-0.0166219
2116					168.893	698.517			0.258331	0.273467	0.69627	0.441879	0.465218	0.944651	-0.0821467
2117					169.003	844.612			2.09106	2.02128	0.39444	0.554534	0.513381	1.03452	0.0489655
2118					169.11	507.274			0.090845	0.0930949	0.250749	0.781406	0.587365	0.975833	-0.0352945
2119					169.28	830.595			0.0323847	0.0303859	0.285963	0.719626	0.567269	1.06578	0.0919092
2120			TG(14:0/20:5(5Z,8Z,11Z,14Z,17Z)/24:1(15Z))	7.98393	169.363	936.528			0.0423544	0.0368915	0.8403	0.389425	0.437975	1.14808	0.199224
2121			Methyl viologen	17.879	169.542	258.171			0.453201	0.393664	1.38555	0.0415139	0.173356	1.15124	0.203188
2123			(2E)-Pentenoyl-CoA	9.67337	169.726	846.625			1.55217	1.45191	0.856096	0.205082	0.333638	1.06905	0.0963313
2124					169.733	983.574			0.101908	0.100347	0.250113	0.900259	0.621206	1.01556	0.0222706
2125					169.741	845.614			0.92513	0.877564	0.324824	0.739069	0.573802	1.0542	0.0761522
2126					169.755	700.531			1.00526	0.996505	0.119803	0.938167	0.630862	1.00879	0.0126238
2127					169.756	260.035			0.15531	0.144137	0.101168	0.695602	0.559454	1.07751	0.107704
2129					169.756	931.541			0.0552535	0.0568359	0.0806041	0.831567	0.602358	0.972159	-0.0407364
2130					169.758	847.631			0.666387	0.636995	0.553974	0.39663	0.441935	1.04614	0.0650778
2131					170.014	701.536			0.430894	0.431843	0.350591	0.983687	0.641825	0.997802	-0.0031749
2132					170.014	739.516			4.30045	4.29479	0.100177	0.986255	0.642424	1.00132	0.00190041
2133					170.169	169.017			0.258802	0.344129	1.74553	0.0227045	0.134851	0.752049	-0.411101
2136					170.595	672.498			0.178057	0.173785	0.147528	0.814666	0.597429	1.02459	0.0350433
2138					170.63	183.016			0.0475833	0.0396625	0.523771	0.294142	0.384198	1.19971	0.26268
2139					170.63	929.558			0.0738335	0.0843814	0.988471	0.252391	0.361566	0.874997	-0.19265
2140					170.631	740.522			1.49034	1.63474	1.10931	0.217286	0.340838	0.911669	-0.133418
2141					170.631	816.581			4.49997	4.36319	0.291632	0.595344	0.528081	1.03135	0.0445291
2142					170.631	817.584			2.09155	2.02509	0.23731	0.643344	0.543869	1.03282	0.0465873
2144					171.139	788.553			0.970447	1.40814	0.552487	0.329835	0.402646	0.689171	-0.537066
2145					171.458	802.584			0.464614	0.443268	0.24381	0.554	0.51318	1.04815	0.0678509
2146					171.464	805.582			0.252503	0.238867	0.593774	0.313645	0.394449	1.05708	0.0800907
2147			1,2,3,4,6,7,8,9-Octachlorodibenzo-p-dioxin	12.3304	171.487	460.764			0.0848226	0.0748488	0.951232	0.175757	0.314979	1.13325	0.180469
2148					171.487	818.595			33.3865	30.506	1.64314	0.0164931	0.120193	1.09442	0.130172
2149					171.487	819.596			15.5139	14.0373	1.75283	0.00941449	0.0937302	1.10519	0.144289
2150			3,5-Di-O-galloyl-4-O-digalloylquinic acid	-11.2201	171.492	801.582			1.05936	0.918479	1.46118	0.0290452	0.149715	1.15339	0.205876
2152					171.495	820.605			4.60705	4.27038	1.3453	0.0506611	0.188672	1.07884	0.10948
2154					171.512	804.58			0.472028	0.452006	0.590208	0.342502	0.410598	1.0443	0.0625316
2155					172.21	821.608			0.425732	0.482792	0.27639	0.548442	0.511076	0.881812	-0.181456
2156					172.264	734.478			0.337395	0.399318	1.35675	0.127224	0.278816	0.844928	-0.243099
2157					172.318	742.543			2.00725	2.03248	0.279711	0.885472	0.617301	0.987589	-0.0180174
2158			Dihydrostreptomycin 3'alpha,6-bisphosphate	0.405998	172.355	744.557			1.54016	1.46023	0.314819	0.509475	0.495583	1.05474	0.0768846
2159					172.359	776.549			0.213967	0.276305	1.42166	0.0857069	0.236417	0.774385	-0.368877
2160					172.364	745.561			0.61357	0.578529	0.423958	0.44981	0.469037	1.06057	0.084839
2161					172.365	743.544			0.798752	0.784193	0.111726	0.844485	0.606044	1.01856	0.0265375
2163			Metosulam	-13.7047	172.993	419.257			0.038117	0.0516305	1.41001	0.10984	0.262833	0.738266	-0.437788
2164					173.078	703.55			0.104005	0.104213	0.182588	0.993279	0.644053	0.998003	-0.00288384
2166					173.204	777.549			0.0751273	0.0802872	0.371558	0.7428	0.575033	0.935733	-0.0958314
2167					173.218	790.563			17.4688	16.5529	0.727152	0.280691	0.376655	1.05533	0.0776933
2168			3,4,5-trihydroxy-6-({6,13,14-trihydroxy-3,10-dioxo-12-[5,6,7-trihydroxy-1-oxo-3-(1,2,3,4-tetrahydroxybutyl)-1H-isochromen-8-yl]-2,9-dioxatetracyclo[6.6.2.0,.0,]hexadeca-1(15),4,6,8(16),11,13-hexaen-7-yl}oxy)oxane-2-carboxylic acid	14.1006	173.218	791.566			7.99213	7.49436	0.87303	0.193272	0.326554	1.06642	0.0927755
2170			2,3,4,7,8,9,15,21,22,23,28-undecahydroxy-14-(hydroxymethyl)-12,27,31,34-tetraoxo-13,25,32,35-tetraoxaoctacyclo[14.13.3.3]pentatriaconta-1,3,5(30),6,8,10,19,21,23-nonaene-20-carboxylic acid	12.636	173.228	773.55			0.605093	0.58581	0.293799	0.623613	0.537562	1.03292	0.0467236
2173					173.322	205.046			0.231477	0.216746	0.446322	0.526031	0.502328	1.06797	0.0948664
2176			[6,7,8,11,12,13,22-heptahydroxy-3,16-dioxo-21-(3,4,5-trihydroxybenzoyloxy)-2,17,20-trioxatetracyclo[17.3.1.0tricosa-4,6,8,10,12,14-hexaen-23-yl]oxidanesulfonic acid	-3.73246	174.078	715.515			0.31143	0.347748	0.886749	0.297352	0.385939	0.895563	-0.159134
2177					174.091	714.512			1.0135	1.14715	1.20497	0.10701	0.259949	0.883487	-0.178719
2178					174.093	775.565			0.696422	0.802807	0.851895	0.301454	0.388133	0.867484	-0.205092
2183			TG(22:1(13Z)/15:0/22:1(13Z))	-6.12242	174.722	958.582			0.1293	0.149089	0.829639	0.387256	0.436768	0.867272	-0.205444
2184					174.788	135.05			0.0612985	0.0737824	0.669788	0.541489	0.508408	0.830801	-0.267426
2185					174.843	778.563			0.546074	0.538455	0.0641408	0.842783	0.605562	1.01415	0.02027
2186			TG(20:0/22:6(4Z,7Z,10Z,13Z,16Z,19Z)/22:6(4Z,7Z,10Z,13Z,16Z,19Z))	6.6952	174.905	1008.59			0.065471	0.0939182	1.47955	0.0871756	0.237963	0.697106	-0.520549
2187			TG(20:1(11Z)/22:6(4Z,7Z,10Z,13Z,16Z,19Z)/22:6(4Z,7Z,10Z,13Z,16Z,19Z))	10.9337	174.936	1006.58			0.155552	0.170921	0.684158	0.457215	0.472537	0.910081	-0.135934
2188			MC-7181	-8.16906	174.945	361.126			0.163879	0.150022	0.82955	0.709274	0.563714	1.09237	0.127465
2189					174.953	245.067			1.36242	1.24941	1.14164	0.175489	0.314792	1.09045	0.124925
2190					174.953	779.568			0.188082	0.186681	0.0265504	0.932603	0.629475	1.0075	0.0107831
2191					174.953	793.584			8.9266	9.06697	0.312602	0.806979	0.595147	0.984518	-0.0225103
2193			[2,6-dihydroxy-4-({[3-hydroxy-6-(hydroxymethyl)-2,5-bis(3,4,5-trihydroxybenzoyloxy)oxan-4-yl]oxy}carbonyl)phenyl]oxidanesulfonic acid	-9.53499	174.953	717.53			1.9056	2.04161	0.889769	0.422444	0.45554	0.933381	-0.0994618
2194			TG(22:2(13Z,16Z)/22:6(4Z,7Z,10Z,13Z,16Z,19Z)/o-18:0)	-0.0219462	174.953	974.613			0.499048	0.387783	1.6229	0.0176288	0.123349	1.28693	0.363929
2195					174.953	975.614			0.279101	0.212647	1.55678	0.0191833	0.127284	1.3125	0.392322
2196					174.954	121.05			0.247673	0.243391	0.184171	0.809675	0.59595	1.01759	0.0251623
2199			TG(18:4(6Z,9Z,12Z,15Z)/24:1(15Z)/22:6(4Z,7Z,10Z,13Z,16Z,19Z))	11.5591	174.958	1010.61			0.39295	0.4495	0.68288	0.446223	0.467319	0.874193	-0.193977
2200					174.958	1011.61			0.221235	0.253264	0.671156	0.479105	0.482532	0.873536	-0.195061
2201			N(omega)-(ADP-D-ribosyl)-L-arginine	23.7221	174.958	716.526			4.45585	4.56634	0.500441	0.773938	0.585035	0.975802	-0.0353396
2202					174.962	960.6			0.491458	0.489189	0.248444	0.965896	0.637619	1.00464	0.00667643
2203			TG(18:3(6Z,9Z,12Z)/24:1(15Z)/22:6(4Z,7Z,10Z,13Z,16Z,19Z))	-0.278805	174.962	1012.62			0.0602435	0.0888524	1.44138	0.131029	0.281962	0.678018	-0.560605
2204					175.025	241.129			0.0826355	0.074336	0.653811	0.358684	0.420351	1.11165	0.1527
2205					175.116	111.019			13.4596	12.4966	1.47867	0.0544677	0.194959	1.07706	0.1071
2206					175.116	319.078			0.525111	0.432344	1.30218	0.063576	0.209081	1.21457	0.280445
2207					175.116	328.078			2.78037	2.59892	1.02851	0.175989	0.315142	1.06982	0.0973693
2208					175.116	364.064			0.506011	0.4353	1.44455	0.0338419	0.159594	1.16244	0.21716
2209					175.116	372.105			1.41328	1.17419	1.55397	0.0398741	0.170346	1.20362	0.267383
2210					175.254	373.108			0.207851	0.16927	1.61151	0.030254	0.152278	1.22793	0.296225
2211					175.392	286.069			0.357844	0.306468	1.50448	0.0336844	0.159291	1.16764	0.223594
2212					175.392	289.068			0.300465	0.250307	1.99376	0.00398029	0.0701428	1.20039	0.263499
2213					175.392	331.078			0.812365	0.64211	2.20816	0.000831662	0.042156	1.26515	0.339307
2214					175.392	691.515			0.268017	0.255389	0.420714	0.499765	0.491508	1.04944	0.0696251
2215					175.392	961.6			0.27752	0.26213	0.0895925	0.581711	0.523309	1.05871	0.0823085
2216					175.473	342.094			0.0611306	0.0622515	0.12957	0.90061	0.621298	0.981994	-0.0262142
2217					175.473	1002.64			0.505192	0.398582	2.15889	0.00139437	0.049323	1.26747	0.341953
2218					175.509	108.045			0.176792	0.154906	1.49294	0.0627319	0.207869	1.14128	0.190656
2219					175.52	1003.65			0.292941	0.239234	1.80722	0.0139117	0.111943	1.2245	0.29219
2221					175.585	241.929			0.108331	0.0973303	0.616668	0.379391	0.432334	1.11303	0.154488
2222					175.626	764.549			13.5458	13.0764	0.347773	0.576656	0.521505	1.0359	0.0508866
2223					175.65	110.024			7.38398	6.34601	1.93291	0.00637959	0.0794511	1.16356	0.21855
2224					175.65	112.023			0.368175	0.346076	0.677535	0.383618	0.434728	1.06386	0.0893016
2225					175.65	200.056			4.14603	3.56374	1.97794	0.00515252	0.0754932	1.16339	0.218339
2226					175.65	244.065			15.6772	13.4669	2.01761	0.003723	0.0686646	1.16413	0.219247
2227					175.65	303.083			14.5951	12.6298	2.00875	0.00269249	0.0610471	1.15561	0.208659
2228					175.65	304.087			1.70431	1.46811	1.98955	0.00317281	0.0649904	1.16089	0.215233
2230			TG(20:5(5Z,8Z,11Z,14Z,17Z)/24:1(15Z)/o-18:0)	-12.3753	175.819	978.633			0.147167	0.120512	0.36631	0.195981	0.328227	1.22119	0.288286
2231					175.819	122.024			1.10213	0.996973	1.55979	0.0389632	0.168625	1.10547	0.144664
2232					175.819	124.04			0.481496	0.415859	2.04986	0.0033927	0.0665522	1.15783	0.211427
2233					175.819	182.045			0.305815	0.277569	1.45801	0.0559783	0.197472	1.10176	0.13981
2234			TG(22:1(13Z)/22:6(4Z,7Z,10Z,13Z,16Z,19Z)/o-18:0)	0.000791262	175.819	976.629			0.970029	0.844268	1.4878	0.0351485	0.162049	1.14896	0.200327
2235					175.82	82.0291			0.868757	0.767565	1.88656	0.00799455	0.0873311	1.13184	0.178664
2236					175.82	94.0292			0.50784	0.431715	1.98574	0.00487393	0.0743918	1.17633	0.234297
2237					175.82	140.035			1.88258	1.61963	1.95947	0.00588489	0.0780075	1.16235	0.217045
2238					175.82	153.03			0.483412	0.424582	1.83638	0.0140713	0.112503	1.13856	0.187212
2239					175.821	242.812			0.108881	0.0927023	0.919893	0.264261	0.368063	1.17452	0.232077
2241					175.823	977.63			0.519583	0.452297	1.46893	0.0397136	0.170045	1.14877	0.200086
2242					175.824	152.035			2.25113	1.9307	1.92833	0.00634523	0.0793565	1.16597	0.221528
2245					175.826	164.035			0.196487	0.191198	0.499942	0.499882	0.491558	1.02766	0.0393682
2246					175.826	280.042			0.380427	0.326779	1.26878	0.118176	0.270849	1.16417	0.219305
2247					175.826	333.094			0.0852401	0.0694327	0.85921	0.21763	0.341036	1.22766	0.295916
2248					175.826	355.089			0.20653	0.180951	1.32886	0.121137	0.273535	1.14136	0.190752
2250					175.826	762.537			0.821287	1.07902	0.926723	0.23334	0.350324	0.761141	-0.393765
2252			TG(20:0/22:5(4Z,7Z,10Z,13Z,16Z)/20:0)	-2.36568	175.827	994.618			0.047066	0.0614931	0.517768	0.471502	0.479119	0.765388	-0.385737
2254					175.829	281.036			1.35498	1.18912	1.29103	0.118778	0.271401	1.13948	0.188377
2255					175.859	306.058			8.46593	7.51526	1.02496	0.222445	0.343757	1.1265	0.171846
2256					175.859	1004.65			0.104941	0.0825112	1.44641	0.0445418	0.178684	1.27184	0.346914
2258					175.985	689.499			0.337903	0.382031	1.10465	0.205791	0.334047	0.884492	-0.177079
2259					175.985	765.551			6.17787	5.94797	0.360523	0.563009	0.516538	1.03865	0.0547109
2261					176.665	374.085			0.0467559	0.0454122	0.00270748	0.888963	0.61823	1.02959	0.0420694
2263			TG(15:0/18:0/24:1(15Z))	-12.4605	176.682	932.562			0.0792105	0.0924325	0.813213	0.302604	0.388741	0.856955	-0.222708
2264			TG(18:0/22:0/18:0)	5.74582	176.686	948.599			0.945526	0.826843	1.0573	0.180906	0.318525	1.14354	0.193504
2266					176.688	688.494			0.812609	0.918861	1.05689	0.266205	0.369093	0.884366	-0.177285
2267					176.689	949.603			0.487084	0.428916	0.953446	0.243667	0.356548	1.13562	0.183477
2269			2-({2-[4-(1,2-dihydroxyethyl)-5,11,12,13-tetrahydroxy-8-oxo-3,7-dioxatricyclo[7.4.0.0trideca-1(13),9,11-trien-10-yl]-3,4,8,9,10-pentahydroxy-6-oxo-6H-benzo[c]chromen-1-yl}formamido)acetic acid	18.1926	176.691	690.511			0.681199	0.657856	0.27162	0.574173	0.520612	1.03548	0.0503065
2270					176.697	750.535			0.243662	0.291907	0.877494	0.369309	0.426556	0.834724	-0.260629
2271					176.698	747.532			0.459851	0.479626	0.393763	0.654036	0.547186	0.95877	-0.060744
2273			TG(20:0/22:6(4Z,7Z,10Z,13Z,16Z,19Z)/o-18:0)	12.7089	176.732	950.603			0.162075	0.144765	0.976614	0.268861	0.370486	1.11958	0.162953
2274					177.116	766.553			3.23509	4.10938	0.859698	0.252462	0.361606	0.787245	-0.345115
2277					177.139	128.035			15.2065	11.48	1.6156	0.0315278	0.15496	1.32462	0.405573
2280					177.238	751.538			0.0751571	0.0823207	0.223511	0.645732	0.544616	0.912979	-0.131346
2282					177.365	134.047			4.2292	4.86303	1.49053	0.0499879	0.187571	0.869665	-0.201469
2283					177.365	329.083			0.362058	0.3349	1.0144	0.189243	0.32401	1.08109	0.112491
2284					177.552	895.571			0.0334598	0.0216379	1.20765	0.0725899	0.221011	1.54635	0.628868
2285			TG(14:0/22:0/o-18:0)	21.7064	177.572	878.544			0.118306	0.0942541	1.01625	0.0635977	0.209112	1.25518	0.327896
2286					177.756	736.518			1.65585	1.61998	0.179185	0.858106	0.609858	1.02214	0.0315913
2287			1-Carboxyvinyl carboxyphosphote	-15.0299	177.911	197.056			0.0529408	0.0495053	0.528427	0.73549	0.572614	1.0694	0.0967958
2293					178.327	737.519			0.65539	0.580147	0.750161	0.478891	0.482436	1.1297	0.175935
2296					178.493	662.479			0.107029	0.109208	0.210584	0.872216	0.613731	0.980047	-0.029077
2298			PE-NMe(14:1(9Z)/20:5(5Z,8Z,11Z,14Z,17Z))	13.9533	178.865	722.974			0.18242	0.174108	0.224362	0.82027	0.599077	1.04774	0.0672828
2301					178.937	88.0034			1.39164	1.28907	1.02948	0.135917	0.28584	1.07957	0.110454
2302					178.952	556.278			0.0283505	0.0365942	1.27442	0.135313	0.285371	0.774729	-0.368237
2303					179.071	190.035			9.92256	8.48417	1.65096	0.00844882	0.0895096	1.16954	0.225939
2305					179.113	663.482			0.0278084	0.0327014	0.81863	0.425663	0.457175	0.850373	-0.233832
2306					179.149	206.155			0.271731	0.192257	1.49415	0.0219369	0.13334	1.41337	0.499142
2311					179.283	555.274			0.157493	0.205911	2.08105	0.00176228	0.052135	0.764858	-0.386737
2312					179.294	162.04			0.32916	0.30627	0.330756	0.763318	0.581677	1.07474	0.103985
2313					179.295	518.289			0.0230136	0.024612	0.285642	0.674561	0.553364	0.935055	-0.0968764
2314					179.3	211.108			0.0334214	0.0381059	0.46035	0.38268	0.434199	0.877065	-0.189245
2315					179.3	246.081			0.197455	0.197997	0.188714	0.975239	0.63984	0.997261	-0.00395725
2316					179.3	922.573			0.0486973	0.0451624	0.476113	0.57418	0.520615	1.07827	0.108717
2317			N-(3,5-Dichlorophenyl)succinimide	-16.3811	179.306	245.077			2.79863	2.51248	1.52845	0.0304824	0.152749	1.11389	0.155608
2318					179.329	305.099			0.40115	0.367348	0.985824	0.178511	0.316892	1.09201	0.126992
2319					179.339	195.087			0.0635012	0.0533145	1.79331	0.00483263	0.0742207	1.19107	0.252256
2320					179.552	419.095			0.031686	0.0276401	0.787232	0.394844	0.44096	1.14638	0.197082
2322					179.625	923.6			0.0308775	0.0288554	0.318516	0.558154	0.514737	1.07007	0.0977118
2324					179.672	709.463			0.144656	0.161985	0.740715	0.623749	0.537606	0.893026	-0.163226
2325					179.77	102.019			6.77277	7.32292	0.120082	0.762585	0.581443	0.924873	-0.112673
2327					179.895	119.975			9.44184	6.46427	0.103247	0.50818	0.495044	1.46062	0.546581
2328					179.898	156.99			0.245107	0.247057	0.101862	0.927191	0.628117	0.992107	-0.0114328
2329					179.898	215.148			0.429996	0.183924	1.30867	0.096292	0.248184	2.3379	1.22521
2330					179.984	214.145			3.87957	1.84081	1.23706	0.10463	0.257455	2.10753	1.07556
2331			Prothiofos	22.6743	179.984	346.261			0.0329246	0.0299104	0.415471	0.500619	0.49187	1.10078	0.13852
2332					180.143	209.045			0.683309	0.622543	0.90351	0.228319	0.34718	1.09761	0.134366
2333					180.143	348.029			0.0207	0.0115097	1.45051	0.0210917	0.131593	1.79849	0.846785
2334					180.143	365.037			0.0726914	0.0583348	1.04321	0.183419	0.320211	1.24611	0.317427
2335					180.148	87.008			26.6464	24.4053	1.05649	0.195602	0.327994	1.09183	0.126744
2336					180.163	347.026			0.416672	0.308635	1.21317	0.0587172	0.201846	1.35005	0.433012
2337			Succinyl-CoA	-2.63185	180.164	868.612			0.216225	0.263894	0.49029	0.319501	0.39738	0.819364	-0.287424
2338					180.173	109.051			0.686758	0.732214	0.270382	0.573605	0.520407	0.93792	-0.0924638
2341					180.181	308.074			0.112032	0.115397	0.316714	0.714868	0.56564	0.970835	-0.0427021
2342					180.189	199.17			0.0402622	0.0431445	0.594351	0.644585	0.544257	0.933195	-0.0997501
2343					180.197	239.06			0.0733101	0.0617957	1.58946	0.0203811	0.13005	1.18633	0.246505
2344					180.209	144.03			0.358416	0.37818	0.442793	0.513515	0.497252	0.947739	-0.0774383
2345			3-[(2,6-Dichlorobenzylidene)amino]-6H-dibenzo[b,d]pyran-6-one	3.9751	180.209	369.222			0.17011	0.116401	1.07856	0.314403	0.394832	1.46141	0.547362
2346			PA(15:0/22:5(4Z,7Z,10Z,13Z,16Z))	2.24719	180.209	709.967			0.112395	0.120089	0.805825	0.7984	0.592569	0.935924	-0.0955363
2347					180.21	148.04			0.140117	0.153421	0.687668	0.253191	0.362015	0.913287	-0.130859
2348					180.212	265.075			0.197968	0.219949	0.973682	0.200178	0.330761	0.900061	-0.151905
2351					180.458	119.034			15.2233	11.6761	1.97697	0.00198188	0.0544115	1.30381	0.38273
2353			Cobaltous sulfate	-15.1842	180.536	156.001			0.286497	0.269469	0.312857	0.572968	0.520177	1.06319	0.0883976
2355					180.555	933.595			0.0230612	0.021225	0.364817	0.559365	0.515188	1.08651	0.119699
2356					180.6	72.0083			0.989227	0.969963	0.262179	0.767295	0.582941	1.01986	0.0283718
2358					180.812	141.016			4.10141	3.9136	0.579922	0.451667	0.46992	1.04799	0.0676237
2359					180.812	179.038			0.883523	0.864528	0.232605	0.786256	0.588864	1.02197	0.031355
2360					180.834	177.04			1.40693	1.29088	0.316434	0.39321	0.440065	1.0899	0.124191
2363			Nifurthiazole	12.3837	180.857	255.233			1.69497	1.49733	1.66733	0.0206206	0.130578	1.13199	0.178867
2365					180.996	267.091			0.0514588	0.0563479	0.55579	0.408854	0.448489	0.913235	-0.130942
2366					181.033	76.9693			0.090813	0.0798477	1.01223	0.176183	0.315278	1.13733	0.185648
2367					181.033	382.063			0.0415465	0.0283859	1.87111	0.00669683	0.0802885	1.46363	0.549553
2368			PE-NMe2(14:1(9Z)/20:5(5Z,8Z,11Z,14Z,17Z))	-0.716657	181.035	736.991			0.177111	0.145816	0.123112	0.512923	0.497008	1.21462	0.280504
2369					181.036	155.001			7.97955	7.30278	0.974298	0.149933	0.296045	1.09267	0.127862
2370					181.036	196.994			0.109792	0.102658	0.726201	0.482123	0.48387	1.06949	0.0969289
2371					181.05	203.023			0.182134	0.174124	0.525623	0.695277	0.559362	1.046	0.0648808
2373					181.059	202.026			0.12132	0.104252	1.15588	0.119506	0.272065	1.16372	0.218748
2374					181.059	233.03			2.44264	2.22569	0.886055	0.175594	0.314865	1.09747	0.134184
2375					181.065	201.025			1.96162	1.79438	0.925309	0.240229	0.354512	1.0932	0.128559
2376					181.093	217.003			3.86995	3.42547	1.60353	0.0353093	0.162343	1.12976	0.176013
2380			PE(18:4(6Z,9Z,12Z,15Z)/P-16:0)	4.64801	181.391	696.96			0.0799318	0.103565	1.03425	0.295499	0.384937	0.771802	-0.373696
2381					181.607	358.226			0.0934557	0.0512103	1.12489	0.194484	0.327306	1.82494	0.867849
2382					181.715	129.019			12.6039	12.1523	0.33472	0.630357	0.539745	1.03716	0.0526319
2383					181.722	258.025			0.343901	0.286653	1.25376	0.128367	0.279773	1.19971	0.26269
2384			PG(16:0/16:0)	-10.4699	181.918	723.982			0.313995	0.287011	0.0540234	0.672326	0.552704	1.09402	0.129637
2385					181.961	510.292			0.0356567	0.0311317	0.710302	0.322056	0.398638	1.14535	0.195792
2387					181.987	253.031			1.7867	1.64969	1.24041	0.0886112	0.239444	1.08305	0.115104
2388					182.171	276.036			0.440278	0.43404	0.304157	0.801822	0.593601	1.01437	0.0205865
2389					182.244	147.029			3.54322	3.23481	0.804684	0.239014	0.353784	1.09534	0.131379
2390					182.421	312.021			0.1189	0.100712	1.73195	0.0115941	0.103153	1.1806	0.239521
2391			Thiamphenicol	-21.8778	182.555	357.222			0.591926	0.348355	1.16611	0.16874	0.309938	1.69921	0.76486
2392					182.625	821.57			0.304055	0.253336	1.4521	0.058957	0.202218	1.20021	0.263282
2393					182.703	724.488			0.337155	0.256379	0.552562	0.25451	0.362753	1.31506	0.395133
2394					182.76	710.975			0.263536	0.249084	0.310672	0.792645	0.590822	1.05802	0.081366
2401					182.862	254.015			7.88487	7.17446	1.45059	0.0636311	0.209159	1.09902	0.136218
2402					182.862	507.273			0.0528588	0.0457732	0.883244	0.205541	0.333903	1.1548	0.207639
2404					182.867	255.019			0.490141	0.440249	1.08443	0.153608	0.298517	1.11333	0.154878
2405					182.998	406.148			0.0368697	0.0483707	1.27694	0.0773261	0.226929	0.762232	-0.391697
2407					183.198	413.058			0.216531	0.175044	1.90139	0.00385045	0.0694137	1.23701	0.306855
2408					183.241	256.02			0.0564781	0.0467929	0.562336	0.2894	0.381585	1.20698	0.271401
2409					183.264	157.013			0.17126	0.150239	1.03998	0.160874	0.303981	1.13991	0.188923
2410					183.287	236.005			1.47318	1.25201	1.10084	0.093484	0.24486	1.17665	0.234689
2411					183.458	311.169			0.45604	0.413601	0.70907	0.437015	0.462839	1.10261	0.140921
2414					183.69	379.101			0.656168	0.492716	1.84363	0.0120119	0.104807	1.33174	0.413309
2415					183.72	220.009			0.218138	0.156313	1.60025	0.0491125	0.186114	1.39552	0.480807
2419					183.748	484.276			0.153288	0.108943	2.31085	0.000816695	0.0418797	1.40705	0.492674
2420					183.75	309.048			0.628207	0.511477	2.04441	0.00395808	0.0700204	1.22822	0.29657
2421					183.755	867.585			0.125307	0.114464	0.591991	0.313614	0.394433	1.09473	0.130577
2422					183.76	133.015			0.13048	0.105751	0.822889	0.109253	0.262242	1.23385	0.303166
2423					183.76	313.08			0.0693526	0.0488226	1.6034	0.0393038	0.16927	1.4205	0.5064
2424					183.76	380.104			0.0839371	0.0532204	2.06359	0.00100188	0.044903	1.57716	0.657329
2426					183.76	866.582			0.283428	0.247526	1.10047	0.110986	0.263976	1.14505	0.195406
2429					184.179	84.0084			0.94124	1.17745	1.21917	0.0865719	0.237331	0.79939	-0.323028
2430			Succinyl-CoA	-18.1081	184.179	868.598			1.05647	1.0904	0.364804	0.801694	0.593563	0.968885	-0.0456026
2431					184.249	294.056			0.149774	0.0900997	2.27109	0.000733136	0.0402103	1.66231	0.733192
2432					184.319	869.601			0.519867	0.524371	0.342346	0.950407	0.633875	0.991411	-0.0124453
2433					184.319	894.615			0.717628	0.657608	0.748909	0.361114	0.421777	1.09127	0.126009
2434					184.319	895.614			0.366731	0.352084	0.34727	0.685828	0.556655	1.0416	0.0587997
2437					184.42	293.051			1.68767	1.23611	2.04084	0.00714712	0.0828826	1.36531	0.449224
2440					184.504	271.07			0.677912	0.505752	1.83466	0.0190076	0.12686	1.3404	0.422668
2441					184.504	402.128			0.234949	0.22618	0.146532	0.826551	0.600908	1.03877	0.0548749
2443					184.518	369.039			0.144307	0.110017	1.88323	0.011522	0.102861	1.31168	0.391412
2444					184.562	779.538			0.135578	0.146915	0.582435	0.654981	0.547476	0.922835	-0.115855
2445					184.573	326.111			0.729118	0.898846	1.02843	0.149702	0.295886	0.81117	-0.301923
2446					184.631	883.536			0.720692	0.894096	0.997987	0.291397	0.382692	0.806057	-0.311047
2447					184.651	93.0282			0.26874	0.20117	2.21891	0.00128727	0.0483131	1.33588	0.417794
2448					184.838	699.48			0.0588355	0.0436399	0.333343	0.482919	0.484221	1.34821	0.43104
2450					185.059	774.547			0.477863	0.853344	0.73996	0.281532	0.377139	0.559988	-0.836532
2451					185.167	803.536			0.527835	0.550543	0.362606	0.676613	0.553969	0.958753	-0.060769
2452					185.18	746.515			1.60803	2.06486	0.988092	0.237732	0.353011	0.778758	-0.360753
2453					185.252	134.229			0.262153	0.198009	1.76511	0.00626188	0.0791237	1.32395	0.404843
2454					185.256	208.029			0.445491	0.438496	0.156798	0.883986	0.616904	1.01595	0.0228335
2455					185.322	92.0248			8.49448	7.10158	2.03597	0.00502303	0.0749924	1.19614	0.258386
2456					185.322	135.03			355.442	293.092	2.13488	0.00232611	0.0575076	1.21273	0.278259
2457					185.322	136.034			18.9403	15.3242	2.18112	0.00151011	0.0502916	1.23597	0.305648
2458					185.322	192.99			0.515153	0.363849	2.12057	0.00212105	0.0557421	1.41584	0.501661
2459					185.352	137.035			0.55766	0.480905	0.837626	0.235651	0.351745	1.1596	0.213633
2460					185.387	109.991			0.637143	0.597932	1.38317	0.0737901	0.222552	1.06558	0.0916369
2461					185.39	198.027			0.347023	0.272694	2.00914	0.00289228	0.0627853	1.27258	0.347751
2462					185.396	884.542			0.311347	0.419375	1.04946	0.222169	0.343603	0.742407	-0.429717
2463					185.402	766.544			4.93342	7.29786	1.15947	0.140339	0.2892	0.676008	-0.564887
2464					185.453	410.088			0.0571155	0.0450058	0.980147	0.297628	0.386088	1.26907	0.34377
2465					185.476	122.975			5.74766	5.37269	0.5989	0.496496	0.490116	1.06979	0.0973305
2466					185.502	194.986			0.150992	0.111079	1.91196	0.00934696	0.0934517	1.35932	0.442887
2467					185.517	80.9644			0.146785	0.133627	0.622677	0.299928	0.387321	1.09846	0.135486
2468					185.526	358.045			0.071353	0.0593864	0.666578	0.323248	0.399221	1.2015	0.264841
2470					185.556	205.028			0.885965	0.847774	0.43575	0.654591	0.547356	1.04505	0.0635702
2471					185.819	804.541			0.200011	0.233281	0.370857	0.441171	0.464874	0.85738	-0.221994
2472					186.104	805.551			0.0478719	0.0806113	1.41155	0.0319644	0.155864	0.593861	-0.751803
2473					186.198	356.209			0.177631	0.110344	0.872389	0.225922	0.345676	1.60978	0.686867
2474					186.213	178.018			0.560434	0.633706	0.619443	0.347314	0.413545	0.884375	-0.17727
2475					186.251	901.549			0.176664	0.216004	1.46939	0.110041	0.263035	0.817875	-0.290047
2477					186.284	124.007			0.144784	0.129114	0.797481	0.248354	0.359271	1.12136	0.165255
2478					186.316	221.03			2.51149	2.08679	1.95229	0.00575006	0.0775812	1.20352	0.267255
2479					186.345	112.987			5.78631	3.9634	1.42086	0.0368415	0.16507	1.45994	0.545906
2481					186.444	355.206			1.05302	0.679021	1.09852	0.212412	0.337999	1.55079	0.633004
2482					186.651	85.0288			0.802331	1.00453	0.423254	0.409986	0.449085	0.798713	-0.324251
2483			2,5-Dichloro-4-oxohex-2-enedioate	12.2752	186.772	228.009			2.79521	2.14144	1.47029	0.0431487	0.176286	1.30529	0.384373
2486					187.116	171.008			18.7167	15.0702	2.06454	0.00379061	0.0690662	1.24197	0.312629
2487					187.116	302.066			4.87519	5.3281	0.576011	0.460986	0.474296	0.914995	-0.128164
2488					187.116	303.07			0.44481	0.489033	0.562732	0.45295	0.470529	0.90957	-0.136743
2489					187.116	304.063			1.41048	1.54242	0.582091	0.477997	0.482038	0.914462	-0.129004
2490					187.116	784.529			0.130994	0.129181	0.0785619	0.933141	0.62961	1.01403	0.0201059
2491					187.141	279.039			6.29136	4.72721	1.57145	0.062325	0.207279	1.33088	0.412382
2492					187.166	280.042			0.47317	0.403384	1.86324	0.0083467	0.0890314	1.173	0.230207
2493					187.166	795.554			1.10078	1.06059	0.206465	0.697007	0.559852	1.03789	0.053658
2496					187.265	173.005			4.65678	4.06812	1.63515	0.0215847	0.132623	1.1447	0.194973
2497					187.265	281.036			1.78418	1.4541	1.45631	0.0741671	0.22303	1.227	0.295131
2499					187.337	79.9566			0.985893	0.853763	0.887443	0.249016	0.35965	1.15476	0.207596
2500			Formyl-CoA	-2.36561	187.562	796.55			0.724886	0.717886	0.146104	0.929841	0.628783	1.00975	0.0139995
2501					187.598	260.035			0.135725	0.142647	0.209158	0.791064	0.590339	0.951473	-0.0717658
2503			Propenoyl-CoA	-13.649	187.751	822.578			0.169848	0.178986	0.317589	0.660134	0.549047	0.948947	-0.0756006
2504					187.764	226.012			14.3023	15.1527	0.56572	0.496738	0.490219	0.943881	-0.0833229
2505					187.844	740.502			0.657498	0.689494	0.649319	0.686293	0.55679	0.953596	-0.06855
2506					187.895	166.017			60.9907	53.9676	1.19344	0.064289	0.21009	1.13014	0.176496
2507					187.895	742.501			0.208064	0.260471	1.07865	0.162965	0.305598	0.798798	-0.324098
2508					187.9	741.506			0.293479	0.307069	0.65002	0.716184	0.566092	0.955742	-0.0653061
2509					187.948	769.539			1.08554	1.2612	1.03295	0.362911	0.422826	0.860725	-0.216376
2510					187.948	797.551			0.227814	0.237679	0.305526	0.740418	0.574247	0.958494	-0.0611581
2512			CoA	-9.83358	187.978	768.534			2.47956	2.91667	1.14592	0.295341	0.384851	0.850134	-0.234238
2513					187.996	191.019			3.63236	3.15568	1.48796	0.0387475	0.168275	1.15106	0.202957
2514					188.002	99.0081			7.48186	5.41253	0.884458	0.305725	0.39038	1.38232	0.467094
2515					188.017	200.014			0.04716	0.044088	0.445407	0.63428	0.541002	1.06968	0.0971773
2516					188.035	794.55			1.57069	1.55206	0.00224776	0.911428	0.624103	1.01201	0.0172184
2517					188.039	168.013			2.74463	2.40261	1.29544	0.0455468	0.180361	1.14235	0.192009
2518			Fluo-3	-12.139	188.079	770.533			0.957224	1.13757	1.09771	0.296249	0.385344	0.841465	-0.249024
2521			2,3,4,7,8,9,15,21,22,23,28-undecahydroxy-14-(hydroxymethyl)-12,27,31,34-tetraoxo-13,25,32,35-tetraoxaoctacyclo[14.13.3.3]pentatriaconta-1,3,5(30),6,8,10,19,21,23,28-decaene-20-carboxylic acid	15.5532	188.242	771.536			0.340475	0.420411	1.34311	0.190713	0.324946	0.809863	-0.30425
2524			Boscalid	-11.4946	188.547	344.21			0.0644709	0.0329917	1.34263	0.100442	0.252906	1.95416	0.966546
2525					188.634	343.206			0.379514	0.224513	1.03447	0.180803	0.318456	1.69039	0.757354
2529					188.811	373.054			0.0443773	0.0377152	0.497443	0.353705	0.417397	1.17664	0.234675
2530					188.822	816.536			0.177891	0.150405	1.28588	0.126401	0.27812	1.18275	0.242143
2532					188.856	223.997			0.512452	0.436126	1.91908	0.00277777	0.0618077	1.17501	0.23267
2533					188.859	111.008			2.69618	2.40081	1.22643	0.0854533	0.236146	1.12303	0.167396
2534					188.869	241.023			0.296018	0.260107	0.738596	0.240266	0.354534	1.13806	0.18658
2535					188.887	259.023			0.255238	0.227163	1.15559	0.11613	0.268945	1.12359	0.168112
2536					188.926	215.014			0.579846	0.500886	1.10243	0.239103	0.353837	1.15764	0.211188
2537					188.936	106.98			0.436243	0.393627	0.208768	0.557063	0.514329	1.10827	0.148304
2541					189.063	105.96			0.232413	0.215182	0.779946	0.337734	0.407639	1.08008	0.111137
2542					189.093	210.982			4.07069	4.07281	0.0931249	0.995404	0.644543	0.999479	-0.000751715
2543					189.101	208.985			14.5604	12.7311	1.09199	0.12988	0.281024	1.14368	0.193684
2544					189.138	142.998			26.738	23.0475	1.10044	0.105848	0.25874	1.16012	0.214279
2545					189.274	261.019			0.0652078	0.0497114	0.968676	0.12164	0.273984	1.31173	0.391469
2547			Bismuth	5.43782	189.711	209.989			0.839678	0.740894	1.10485	0.152196	0.297577	1.13333	0.18057
2548					189.714	292.071			0.0965121	0.0914374	0.538043	0.559086	0.515084	1.0555	0.0779246
2549					189.733	153.998			2.05089	1.87475	0.00289638	0.682211	0.555606	1.09395	0.12955
2550					189.733	398.104			0.106333	0.116528	0.512767	0.3758	0.430288	0.912508	-0.132091
2553					189.837	94.9245			2.97757	2.88127	0.573442	0.635007	0.541234	1.03342	0.0474324
2554					189.839	108.901			1.21361	1.20723	0.15234	0.950288	0.633846	1.00528	0.00760187
2557			Plutonium	-1.15906	189.888	245.007			0.0939447	0.0971018	0.122726	0.758422	0.58011	0.967487	-0.0476861
2558					189.892	92.9273			5.0127	4.77187	0.601768	0.468007	0.477529	1.05047	0.0710328
2560					189.941	244.023			0.22961	0.202839	1.68398	0.0133309	0.109844	1.13198	0.178853
2562					190	144.001			1.5111	1.36618	0.783258	0.279795	0.37615	1.10608	0.145454
2563			4-Bromophenol	-15.3065	190	174.012			0.666886	0.692982	0.354253	0.812675	0.596841	0.962344	-0.0553759
2566					190.149	230.997			0.197121	0.206121	0.03717	0.707564	0.563126	0.956337	-0.0644094
2570					190.524	173.009			9.2426	8.62987	0.556931	0.295793	0.385096	1.071	0.0989599
2571					190.573	110.898			0.74937	0.757575	0.201768	0.898661	0.620788	0.989169	-0.0157115
2572					190.583	266.044			0.0654595	0.0575998	0.540332	0.405812	0.446877	1.13645	0.18454
2574			dTDP	-12.6132	190.589	403.191			0.130558	0.0676869	0.877639	0.239511	0.354082	1.92885	0.947741
2576					190.721	271.042			0.0429548	0.0418537	0.0587197	0.744269	0.575515	1.02631	0.0374624
2577					190.826	124.987			0.68142	0.533184	1.19566	0.0854413	0.236134	1.27802	0.353909
2578			Bis(4-nitrophenyl)phosphate	3.51824	190.832	341.191			0.142394	0.0970783	1.0463	0.324737	0.399946	1.46679	0.552664
2581					191.506	158.87			0.116654	0.104631	0.600843	0.288693	0.381192	1.11491	0.156925
2583					191.654	211.986			0.265336	0.24787	0.424883	0.454271	0.471153	1.07047	0.098238
2584					191.87	228			3.02995	2.98708	0.126503	0.848174	0.607084	1.01435	0.0205561
2586					192.326	197.022			0.116541	0.108397	0.781532	0.405599	0.446764	1.07513	0.104515
2587					192.382	184.927			0.0578341	0.0581108	0.0798263	0.984387	0.641989	0.995238	-0.00688692
2588					192.532	138.97			0.0561903	0.047109	1.71233	0.015986	0.118697	1.19277	0.254317
2589					192.998	155.911			0.375893	0.351096	0.673874	0.482184	0.483897	1.07063	0.0984563
2590					193.13	226.996			46.447	47.896	0.0495364	0.892764	0.619237	0.969747	-0.0443195
2591					193.13	228.993			13.2456	16.0635	0.584247	0.300195	0.387463	0.824575	-0.278278
2592					193.144	657.337			0.0261002	0.0235331	0.435207	0.508966	0.495371	1.10909	0.149371
2594					193.164	148.863			0.409341	0.424064	0.392549	0.73659	0.57298	0.965282	-0.0509784
2596					193.274	132.886			0.204104	0.171297	1.0898	0.156632	0.300623	1.19152	0.252806
2597					193.285	170.023			0.154863	0.194848	0.780479	0.214285	0.3391	0.794786	-0.331361
2598					193.364	217.03			0.0941088	0.0765906	1.27569	0.0616329	0.206264	1.22873	0.297163
2601			DG(14:0/22:1(13Z)/0:0)	-17.3878	193.522	623.998			0.0481026	0.0466353	0.113475	0.80193	0.593634	1.03146	0.0446914
2603			Capsicoside C3	-11.2768	193.543	872.014			0.0539418	0.046181	1.4452	0.0313804	0.154651	1.16805	0.224103
2605			Sphinganine 1-phosphate	-22.9668	193.658	382.486			0.155249	0.142921	0.95091	0.205937	0.334131	1.08625	0.119361
2607					193.696	658.002			0.0347258	0.0341113	0.0377968	0.893679	0.619478	1.01801	0.0257577
2608					193.707	541.496			0.0175682	0.019243	0.346685	0.58516	0.524529	0.912963	-0.131372
2611					193.735	919.011			0.0313422	0.0251518	1.05735	0.0504953	0.188403	1.24612	0.317446
2612					193.735	927.012			0.0462198	0.039043	1.1926	0.119623	0.272171	1.18382	0.243447
2613					193.802	1032.35			0.0456372	0.0375618	1.11567	0.0779563	0.227684	1.21499	0.280946
2615					193.869	926.348			0.0400746	0.0445031	0.617263	0.35068	0.415582	0.900489	-0.15122
2618					193.882	70.9454			2.56697	2.28857	2.105	0.00121963	0.0476091	1.12165	0.165623
2620					193.882	819.676			0.0390633	0.0331059	0.840674	0.183401	0.320199	1.17995	0.238727
2621					193.882	980.017			0.167909	0.14954	1.42155	0.0549684	0.1958	1.12284	0.167153
2622					193.882	1049.35			0.0660363	0.0609846	0.409268	0.434619	0.461657	1.08284	0.114814
2623					193.891	692.673			0.0638629	0.0531959	1.46997	0.056665	0.19859	1.20052	0.263664
2624					193.895	552.66			0.100197	0.0852596	1.65856	0.0339933	0.159884	1.1752	0.232908
2625			Acidissiminin epoxide	21.65	193.897	677.002			0.0639731	0.0609891	0.531749	0.558997	0.515051	1.04893	0.0689133
[truncated: 3,275 more rows]

## Sheet: differentially expressed
id	MS2 name	MS2 score	MS1 name	MS1 ppm	rt	mz	SuperClass	type	MEAN treat	MEAN control	VIP	P-VALUE	Q-VALUE	FOLD CHANGE	LOG_FOLDCHANGE
7	Palmitoleic acid	0.999964			37.2826	253.217	Lipids and lipid-like molecules	forward	29.7452	24.8465	1.32793	0.044694	0.178941	1.19716	0.259611
8	Linoleic acid	0.999935			37.2826	279.233	Lipids and lipid-like molecules	forward	16.4099	13.9042	1.52942	0.0217694	0.133001	1.18021	0.239046
10	3-Hydroxybutyric acid	0.999885			252.91	103.039	Organic acids and derivatives	forward	11.1532	6.68389	2.22815	0.00103063	0.0453054	1.66867	0.7387
12	L-Lactic acid	0.999824			243.058	89.0236	Organic acids and derivatives	forward	382.864	332.604	1.93629	0.00530055	0.0760432	1.15111	0.203028
13	Pelargonic acid	0.999801			52.6717	157.123	Lipids and lipid-like molecules	forward	47.5788	40.5368	1.49693	0.0203406	0.12996	1.17372	0.231087
14	Adrenic acid	0.999753			37.7136	331.264	Lipids and lipid-like molecules	forward	19.9327	15.4367	1.79942	0.00808561	0.0877786	1.29125	0.36877
19	Sarcosine	0.999448			369.244	88.0397	Organic acids and derivatives	forward	39.6711	35.7644	2.1372	0.000848293	0.0424557	1.10923	0.149562
24	L-Malic acid	0.998841			430.704	133.013	Organic acids and derivatives	forward	47.0985	34.2413	2.0004	0.00154571	0.050567	1.37549	0.459942
30	Adenine	0.998294			250.162	134.047	Organoheterocyclic compounds	forward	14.9648	19.3462	1.61892	0.0228617	0.135152	0.773529	-0.370473
34	Pentadecanoic acid	0.997074			44.1779	241.217	Lipids and lipid-like molecules	forward	1.73593	1.41094	1.3495	0.0388286	0.168407	1.23033	0.29905
36	Oleamide	0.996241			33.401	280.265	Lipids and lipid-like molecules	forward	1.81128	2.4011	1.74974	0.0115783	0.10309	0.754357	-0.406681
42	Thymidine	0.995444			93.8949	241.083	Nucleosides, nucleotides, and analogues	forward	5.14852	4.28157	1.67364	0.0197775	0.128683	1.20248	0.266018
52	Ethyl tetradecanoate	0.992282			96.752	255.233	Lipids and lipid-like molecules	forward	2.15807	2.00287	1.37257	0.0397599	0.170132	1.07749	0.107671
54	D-Xylitol	0.99155			98.0546	151.061	Organic oxygen compounds	forward	2.60976	2.14614	1.87813	0.00477395	0.0739739	1.21603	0.282175
60	Xanthine	0.988585			237.625	151.026	Organoheterocyclic compounds	forward	6.56375	5.27073	1.99374	0.00365099	0.0682259	1.24532	0.316517
80	Uridine	0.977402			175.65	243.062	Nucleosides, nucleotides, and analogues	forward	157.969	137.023	1.94811	0.00541636	0.0764578	1.15287	0.205224
81	D-Glutamine	0.976354			394.479	145.061	Organic acids and derivatives	forward	41.6607	36.5852	1.39579	0.0453527	0.180041	1.13873	0.187426
86	N-Acetyl-L-aspartic acid	0.973429			420.622	174.04	Organic acids and derivatives	forward	344.62	318.561	1.48614	0.0305541	0.152896	1.0818	0.113436
87	Malic acid	0.973032			588.357	133.014	Organic acids and derivatives	forward	11.1227	9.41274	1.72573	0.00634846	0.0793655	1.18166	0.240815
90	L-Serine	0.971003			397.707	104.035	Organic acids and derivatives	forward	3.4446	2.91984	1.87874	0.0052349	0.0758021	1.17973	0.238451
93	D-Glucose	0.963401			243.048	179.056	Organic oxygen compounds	forward	1.78884	1.55603	1.69353	0.0147476	0.114796	1.14962	0.201155
94	L-2-Hydroxyglutaric acid	0.962743			197.541	147.03	Lipids and lipid-like molecules	forward	1.01929	0.920298	1.53741	0.0427992	0.17567	1.10756	0.147386
97	Hydroxyphenyllactic acid	0.960192			212.046	181.05	Phenylpropanoids and polyketides	forward	1.09995	1.34241	1.54238	0.0203841	0.130056	0.819387	-0.287383
110	3-Hydroxymethylglutaric acid	0.941498			397.707	161.045	Lipids and lipid-like molecules	forward	53.9198	46.9875	1.84808	0.0154811	0.117151	1.14754	0.19854
152	Cytidine	0.858758			261.079	242.078	Nucleosides, nucleotides, and analogues	forward	3.82398	2.75188	1.71541	0.000912989	0.0435529	1.38959	0.474656
163	Sorbitol	0.824219			174.723	181.071	Organic oxygen compounds	forward	0.738675	0.631339	2.17386	0.000511245	0.0344691	1.17001	0.226525
171	Deoxycytidine	0.78999			227.422	226.083	Nucleosides, nucleotides, and analogues	forward	0.894907	0.7166	1.41668	0.0226578	0.134761	1.24882	0.320569
172	Ethyl dodecanoate	0.788053			97.0443	227.201	Lipids and lipid-like molecules	forward	0.213718	0.184786	1.40389	0.0328817	0.157717	1.15657	0.209853
174	Acetylglycine	0.78272			336.542	116.035	Organic acids and derivatives	forward	2.56271	2.25467	1.68313	0.0124445	0.106453	1.13662	0.184753
178	N4-Acetylcytidine	0.758979			181.062	284.089	Nucleosides, nucleotides, and analogues	forward	0.21534	0.161119	1.99193	0.00526327	0.0759068	1.33653	0.418489
184	Tiglic acid	0.725496			397.714	99.0446	Lipids and lipid-like molecules	forward	2.87121	2.46846	1.86158	0.0136186	0.110896	1.16316	0.218049
186	1-deoxy-1-(N6-lysino)-D-fructose	0.719062			486.6	132.03	Organic acids and derivatives	forward	0.79659	0.932689	1.51379	0.0461461	0.181341	0.854079	-0.227559
187	3,7-Dimethyluric acid	0.716044			375.229	195.051	Organoheterocyclic compounds	forward	1.71906	1.06328	2.43479	0.000123701	0.0185758	1.61676	0.693105
194	But-2-enoic acid	0.680391			96.1499	85.0288	Lipids and lipid-like molecules	forward	1.66058	1.3871	1.66672	0.00835443	0.0890678	1.19716	0.259616
202	Guanosine monophosphate	0.645281			487.382	362.051	Nucleosides, nucleotides, and analogues	forward	2.72159	2.34014	1.66528	0.0209911	0.131378	1.163	0.217851
203	Alpha-Hydroxyisobutyric acid	0.639353			293.43	103.039	Organic acids and derivatives	forward	1.02015	0.705696	2.44752	0.000113872	0.0178241	1.4456	0.531667
205	Beta-Guanidinopropionic acid	0.63018			369.382	130.062	Organic nitrogen compounds	forward	20.4208	18.4352	2.23444	0.00047459	0.0336145	1.10771	0.147577
224	Cytidine monophosphate N-acetylneuraminic acid	0.513102			467.382	613.142	Nucleosides, nucleotides, and analogues	forward	0.0929522	0.0782046	1.5901	0.0171782	0.122127	1.18858	0.249235
237					237.622	98.0241			54.6072	46.4192	1.42004	0.0362713	0.164072	1.17639	0.234371
238					27.9581	303.053			0.418363	0.255799	1.61092	0.022885	0.135197	1.63552	0.709747
251					31.5675	285.222			1.62036	1.39131	1.35658	0.04117	0.172728	1.16463	0.219872
259					183.518	483.273			0.668594	0.508503	2.43979	0.000717821	0.0398788	1.31483	0.394876
260					473.503	243.028			0.145659	0.221299	2.10896	0.000334728	0.0293706	0.658199	-0.603404
271					243.052	187.041			19.575	16.9844	2.11658	0.00119148	0.0472992	1.15253	0.204801
297					73.1048	147.03			1.73636	1.59111	1.33246	0.0479303	0.184171	1.09129	0.126029
298					33.5069	340.286			6.16912	7.64447	1.79427	0.0066513	0.0801721	0.807005	-0.309351
300					397.077	265.02			0.143063	0.12227	1.42704	0.0400403	0.170657	1.17006	0.226581
302					219.127	885.555			9.41562	10.7672	1.51412	0.0338299	0.159571	0.87447	-0.193519
304					32.562	395.244			0.265522	0.218628	1.68592	0.0104284	0.098175	1.21449	0.280356
308					167.089	509.288			0.498753	0.397305	2.08186	0.00344433	0.0668999	1.25534	0.328078
312					470.791	369.022			0.198299	0.17126	2.20653	0.00110659	0.0462977	1.15788	0.211485
314					39.6342	363.252			0.246832	0.210273	1.49744	0.0351287	0.162012	1.17387	0.231268
317					397.74	353.073			0.129567	0.118716	1.89651	0.00855818	0.0900145	1.09141	0.126189
326					214.664	163.061			0.596079	0.668146	1.42514	0.0217298	0.13292	0.892139	-0.16466
332					30.0014	183.991			0.263223	0.0461359	2.82052	6.17419e-07	0.000540249	5.70539	2.51233
338					221.832	554.346			5.65049	4.91744	1.8633	0.0098365	0.0954191	1.14907	0.200469
339					182.214	159.041			2.48276	2.06009	1.53943	0.0375191	0.166233	1.20517	0.269241
361					3.76621	280.998			0.0784431	0.0990931	1.68583	0.0175689	0.123189	0.79161	-0.337138
373					5.73262	119.016			6.24184	5.76492	1.64261	0.0165589	0.120383	1.08273	0.114672
378					5.74505	146.965			2.59197	2.30544	1.946	0.00223365	0.0567382	1.12428	0.169007
380					5.74633	334.939			0.0989492	0.0341216	1.3685	0.0151439	0.116085	2.8999	1.536
398					18.5074	135.97			18.5779	17.0017	1.39518	0.0481513	0.184513	1.09271	0.127906
416					21.4179	176.983			0.344163	0.318026	1.60754	0.0169814	0.121581	1.08218	0.113946
419					21.4296	246.95			0.29804	0.00649459	2.99015	2.47619e-06	0.00105389	45.8905	5.52012
420			Pyrophosphate	20.8452	21.6681	174.954			0.257352	0.277571	1.31978	0.0475205	0.183533	0.927154	-0.109119
424					22.4055	197.993			0.115046	0.0953012	1.56617	0.0204956	0.130303	1.20718	0.271643
499					29.859	723.522			0.108656	0.0757552	2.06723	0.00146141	0.0498982	1.4343	0.52035
501					29.8614	700.525			0.322183	0.27075	1.5891	0.0222511	0.133967	1.18996	0.250916
511					30.0014	132.991			0.25547	0.0316634	2.85034	1.77622e-06	0.000863976	8.06829	3.01226
514					30.0559	112.985			6.53192	1.71503	2.94815	7.77758e-07	0.000560897	3.80863	1.92927
522					30.7628	182.988			8.51769	1.2435	2.92399	1.13749e-06	0.000645503	6.84975	2.77605
527					30.8356	864.554			0.0536902	0.0743962	1.61935	0.0102803	0.0975007	0.721679	-0.47057
528					30.8842	286.226			0.322924	0.255655	1.5703	0.0274851	0.146219	1.26312	0.336997
539			{4-[2,3-dioxo-3-(2,4,6-trihydroxy-3-methoxyphenyl)propyl]-2-hydroxy-6-methoxyphenyl}oxidanesulfonic acid	5.19792	31.6317	445.37			0.565851	0.488145	1.75318	0.0169791	0.121575	1.15918	0.213111
542			O-Hexanoyl-adnosine monophosphate	3.23815	31.6591	446.373			0.213951	0.173636	1.91654	0.005661	0.0772912	1.23218	0.301216
561					32.5904	109.051			0.777169	0.615144	1.58672	0.045693	0.180602	1.26339	0.337303
575					33.3445	461.29			2.24461	1.40317	1.8835	0.00171882	0.0518263	1.59967	0.677779
576					33.3565	316.241			0.137867	0.166918	1.37762	0.0423309	0.174836	0.825955	-0.275865
578					33.3909	437.292			5.06895	3.16524	1.7414	0.0035525	0.0676067	1.60144	0.679371
592			Daphnin	-1.14788	33.4154	341.289			1.2664	1.55301	1.77222	0.0101431	0.0968673	0.815449	-0.294333
596			[2,6-dihydroxy-3-(3,5,6,7-tetrahydroxy-4-oxo-4H-chromen-2-yl)phenyl]oxidanesulfonic acid	24.47	33.4277	415.307			13.2138	8.47009	1.10171	0.0080175	0.0874444	1.56006	0.641599
607					33.6216	338.27			0.858484	1.04503	1.55455	0.0308947	0.153623	0.821493	-0.28368
608			trans-2-[(Dimethylamino)methylimino]-5-[2-(5-nitro-2- furyl)-vinyl]-1,3,4-oxadiazole	20.7103	33.6457	278.249			0.341164	0.471306	1.56195	0.0404135	0.171348	0.723869	-0.466199
619					34.2531	789.53			1.53201	2.00403	1.74695	0.0299217	0.151585	0.764462	-0.387482
624					34.4731	738.511			0.720626	0.899096	1.46209	0.0333405	0.158622	0.8015	-0.319225
645			Prunin 6'-O-gallate	-0.929473	37.6887	587.504			0.494096	0.329725	1.44496	0.0189135	0.126631	1.49851	0.583527
651					37.7494	631.474			0.751537	0.461243	1.71208	0.00515821	0.0755147	1.62937	0.704318
669					39.398	585.489			0.50298	0.318852	1.80565	0.0123781	0.106205	1.57747	0.657616
672					39.5061	399.222			1.94408	1.69392	1.81587	0.009459	0.0939126	1.14768	0.198724
676					39.8154	400.224			0.428835	0.346116	1.84949	0.00681044	0.0809594	1.23899	0.309166
681					40.3772	441.268			0.285867	0.2368	1.48556	0.0284001	0.148296	1.20721	0.271673
687			CMP-N-glycoloyl-beta-neuraminate(2-)	17.6819	41.1694	629.456			0.244467	0.176928	2.02503	0.0057657	0.0776315	1.38173	0.466478
689					41.2589	520.292			0.36458	0.276206	1.89195	0.00604082	0.0784822	1.31996	0.40049
692					41.295	377.237			1.82768	1.46632	1.411	0.0318416	0.155611	1.24644	0.317816
697					41.6261	470.275			1.85567	1.55447	1.47803	0.0369497	0.165258	1.19377	0.255522
698					41.6261	492.26			8.12936	6.52762	1.93402	0.0059401	0.0781778	1.24538	0.316585
699					41.7476	493.264			2.28916	1.8067	1.97461	0.0034735	0.0670934	1.26704	0.341462
705			{4-[3-hydroxy-2-oxo-8-(3,5,7-trihydroxy-4-oxo-3,4-dihydro-2H-1-benzopyran-2-yl)-4-oxatricyclo[4.3.1.0decan-10-yl]-2-methoxyphenyl}oxidanesulfonic acid	5.01675	42.1793	565.52			0.244151	0.186763	1.79125	0.00678345	0.080801	1.30728	0.386565
706			3-(ADP)-glycerate	-19.6459	42.1945	516.26			2.79874	2.21195	1.55018	0.0255397	0.141532	1.26528	0.339462
708					42.3172	517.263			0.832854	0.65008	1.5529	0.0261291	0.142992	1.28116	0.357448
718			6-Mercaptopurine ribonucleoside 5'-diphosphate	7.62246	43.8898	445.262			0.798664	0.609754	1.03301	0.0355224	0.162731	1.30981	0.389363
719					43.8911	421.259			1.0287	0.878507	1.46187	0.0224537	0.134365	1.17097	0.227701
730			Cefuroxime axetil	-16.475	44.7804	511.473			0.701275	0.483326	1.34707	0.0375162	0.166228	1.45093	0.536983
742					45.1778	483.116			0.247615	0.122362	1.65623	0.00913691	0.09257	2.02362	1.01694
752					46.6692	586.317			0.0895571	0.138739	1.50334	0.044488	0.178593	0.645507	-0.631496
779					49.2238	776.501			0.0593038	0.0417482	1.78625	0.0123881	0.106242	1.42051	0.50641
789			Perflutren	-17.7078	49.5353	189.023			0.764971	0.646881	1.68521	0.00931868	0.0933343	1.18255	0.241903
795					50.1523	186.004			0.526668	0.465732	1.71979	0.0171247	0.121979	1.13084	0.177393
796					50.1546	276.036			1.30028	1.15581	1.79138	0.0148572	0.115157	1.125	0.169925
819					51.7942	205.035			10.9816	8.93081	2.52854	0.00034977	0.0299218	1.22963	0.298227
820					51.7942	206.038			0.695092	0.614492	1.74488	0.0196954	0.128493	1.13117	0.17781
825					51.9696	239.126			0.478701	0.395115	1.71029	0.00603688	0.0784704	1.21155	0.276853
831					52.5267	158.126			4.30293	3.67264	1.41366	0.0296915	0.1511	1.17162	0.228501
834					52.6717	265.057			0.776275	0.700845	1.42118	0.0445982	0.17878	1.10763	0.147472
836					52.7108	346.152			0.983504	0.820954	1.42371	0.0353162	0.162356	1.198	0.260629
839					52.7877	363.167			0.176011	0.141924	1.62993	0.0126955	0.10743	1.24018	0.310546
840					52.8288	210.002			0.332891	0.256059	1.61162	0.0338759	0.159659	1.30006	0.378576
845			UDP-6-sulfoquinovose	-3.09168	53.0853	631.371			0.0789613	0.0557429	1.14823	0.0451837	0.179761	1.41653	0.502357
849					53.4761	839.524			0.424025	0.677852	1.97128	0.00190442	0.0536182	0.625542	-0.676822
853					53.5738	149.043			0.266651	0.36425	1.42036	0.0334853	0.158905	0.732055	-0.449977
855					53.5739	262.02			0.467924	0.415292	1.95505	0.0095194	0.0941583	1.12673	0.172148
894					55.3436	223.064			0.0692658	0.0537212	2.01109	0.00152422	0.0504019	1.28936	0.366653
910					56.2796	332.135			0.0510644	0.0402454	1.56465	0.0462052	0.181437	1.26883	0.343495
911					56.307	394.063			0.0810105	0.0638029	1.40624	0.0272334	0.145634	1.2697	0.344487
918					56.6376	268.031			0.417873	0.366474	1.80154	0.0182429	0.124954	1.14025	0.189355
931					57.2963	200.02			0.205765	0.161341	2.07125	0.00150794	0.0502744	1.27534	0.350882
933					57.3451	441.338			4.06956	3.04448	1.46486	0.0229051	0.135235	1.3367	0.418679
949					57.908	442.341			1.20583	0.880181	1.54301	0.0129533	0.108425	1.36997	0.45415
966					58.5613	142.998			2.57379	2.17042	1.46815	0.0450767	0.179582	1.18585	0.245925
968					58.6373	231.044			0.0609904	0.0919136	1.81643	0.00602499	0.0784349	0.663562	-0.591697
969					58.7226	810.539			1.00451	1.25184	1.50052	0.0236846	0.136683	0.802431	-0.317551
970					58.7326	537.325			0.0589483	0.0442525	1.25422	0.0470989	0.182868	1.33209	0.413691
978					58.8103	809.533			2.66539	3.37662	1.90748	0.0093681	0.0935392	0.789368	-0.34123
983					59.0018	175.024			0.405366	0.318335	1.73012	0.0186961	0.126096	1.27339	0.348679
994					59.3882	112.987			3.26307	2.84358	1.87107	0.00556545	0.0769723	1.14752	0.198523
998					59.5798	121.04			1.39312	1.20299	2.30465	0.000201859	0.0229101	1.15805	0.211695
1004					59.7303	181.062			0.238873	0.215482	1.77609	0.0123115	0.105954	1.10855	0.148673
1005					59.7779	140.986			13.3553	9.12304	1.38267	0.0476571	0.183746	1.46391	0.549831
1016			Cyfluthrin	-14.7885	60.556	435.288			0.221462	0.180957	1.45843	0.0472849	0.183162	1.22384	0.291415
1017					60.6829	194.013			8.14933	3.79914	1.91458	0.00520536	0.0756921	2.14505	1.10101
1020					60.7646	196.008			0.341202	0.170011	1.614	0.0158145	0.118179	2.00694	1.005
1022					60.7977	195.016			0.414936	0.207343	1.84222	0.00643754	0.0796089	2.00121	1.00087
1025					60.858	368.263			0.553129	0.397614	1.73666	0.0234645	0.136281	1.39112	0.476247
1026					60.8888	369.267			0.110979	0.0761631	1.65112	0.0196192	0.128316	1.45713	0.543125
1027					61.1349	286.959			0.175142	0.143026	2.32155	0.000321908	0.0288779	1.22455	0.292247
1029					61.1349	483.116			0.339914	0.216902	1.49023	0.020346	0.129972	1.56713	0.648123
1031					61.243	222.991			0.0502522	0.0411839	1.28331	0.0499649	0.187533	1.22019	0.287105
1036					61.3528	284.961			0.185965	0.148079	2.15428	0.00135269	0.0489441	1.25585	0.328663
1040					61.3946	269.944			0.623946	0.547484	1.83525	0.00661077	0.0800675	1.13966	0.188603
1042					61.4363	78.9182			13.4137	11.7242	2.13302	0.000562972	0.0359739	1.1441	0.194214
1043					61.4363	80.9161			16.7945	14.5901	2.21861	0.00029694	0.0278521	1.15109	0.202994
1044					61.4363	267.946			0.550435	0.483504	1.38876	0.03271	0.157375	1.13843	0.187044
1065			Phosphate	9.37015	62.3402	95.9796			0.24359	0.196655	1.91226	0.0117672	0.103846	1.23867	0.308788
1092			Gallagic acid	22.3552	64.0004	605.406			0.0318997	0.0273328	1.36898	0.0499044	0.187433	1.16708	0.222909
1096					64.1583	228.051			0.0980364	0.0283366	2.00254	0.0020235	0.0548218	3.4597	1.79065
1105			Streptidine 6-phosphate	-8.79687	65.0901	343.25			0.187392	0.129019	1.61622	0.0273265	0.145851	1.45244	0.538474
1109					65.1673	342.247			0.930683	0.652806	1.84351	0.00920495	0.0928582	1.42567	0.511636
1152					69.7365	694.477			0.0162592	0.0269776	2.00484	0.00492016	0.0745809	0.60269	-0.730511
1165					71.6526	251.015			3.24154	2.90966	1.4918	0.0327501	0.157455	1.11406	0.155832
1170					72.3495	188.02			5.29805	4.8014	1.69479	0.0102893	0.0975422	1.10344	0.142007
1171					72.4587	100.003			1.58974	1.41345	1.71634	0.00765747	0.0856249	1.12472	0.169561
1175					72.6165	262.02			0.188348	0.15651	1.43013	0.0255823	0.141638	1.20343	0.267148
1176					72.6676	347.026			0.147412	0.121428	1.51187	0.0414856	0.173304	1.21399	0.279757
1177					72.8992	216.014			0.389198	0.337073	1.83701	0.00978763	0.095228	1.15464	0.207441
1185					73.4265	112.987			4.4662	3.57699	2.08004	0.00118513	0.0472279	1.24859	0.320299
1190					73.7344	179.038			0.77816	0.712106	1.51321	0.0460682	0.181215	1.09276	0.127975
1203			5-Hydroxyisourate	4.50805	75.0704	185.118			0.49909	0.418841	1.51731	0.0383996	0.167705	1.1916	0.252898
1219					78.6573	483.116			0.343867	0.226285	1.44929	0.0225459	0.134545	1.51962	0.603709
1226					79.8361	173.118			0.211465	0.337444	1.65569	0.0146082	0.114333	0.626667	-0.674228
1228					80.1266	133.05			0.119711	0.0942082	1.44297	0.0238697	0.137185	1.27071	0.34563
1233					80.7982	285.036			0.0760948	0.0605888	1.63095	0.0263645	0.143566	1.25592	0.328745
1250					83.179	159.029			0.181129	0.138544	1.61571	0.0288829	0.149361	1.30737	0.386672
1274					84.6627	196.011			0.617919	0.454598	1.73505	0.0268859	0.144816	1.35926	0.442826
1286					84.8938	258.031			0.057958	0.0446626	1.5927	0.0367896	0.16498	1.29769	0.375941
1333					89.7033	97.0401			1.64028	1.31761	1.8449	0.00442336	0.072402	1.24489	0.316016
1353					91.9287	134.047			6.77301	7.34761	1.4148	0.0452663	0.179898	0.921798	-0.117478
1357					92.4026	332.059			0.0363497	0.0480909	1.83658	0.00329343	0.0658638	0.755855	-0.403819
1363					93.6864	301.105			1.43046	1.1852	1.68663	0.0171501	0.12205	1.20694	0.271354
1367					93.8455	242.086			0.525841	0.435989	1.6452	0.0206236	0.130584	1.20609	0.270337
1369					93.9616	431.094			0.0939206	0.0734324	1.776	0.00723175	0.0833513	1.27901	0.355026
1382					95.4899	183.102			0.186669	0.225928	1.44942	0.0461494	0.181346	0.826233	-0.275379
1395					96.2425	129.019			18.0616	16.0095	2.18012	0.000694206	0.0393505	1.12818	0.173993
1402					96.45	250.986			0.0930053	0.0774367	1.62653	0.0191962	0.127315	1.20105	0.264295
1413			Endothion	22.469	96.6951	281.248			0.463027	0.400973	1.93787	0.0053877	0.0763564	1.15476	0.207592
1426					97.0443	303.233			0.316144	0.258997	1.82893	0.00880578	0.0911313	1.22065	0.287645
1446					98.3206	152.064			0.119649	0.0926943	1.8758	0.0053019	0.0760481	1.29079	0.368259
1474					103.93	273.002			0.0896195	0.058517	1.77289	0.00141258	0.0494833	1.53151	0.614955
1476					104.029	162.012			0.1903	0.148335	1.64874	0.020413	0.130121	1.28291	0.359419
1479					104.343	210.986			0.589844	0.448042	1.16882	0.0450501	0.179538	1.31649	0.396701
1481					104.853	400.998			0.472909	0.309908	1.53302	0.00450733	0.0727944	1.52596	0.60972
1487					105.816	159.066			0.200666	0.103176	1.48437	0.0465149	0.181937	1.94488	0.959683
1505					108.454	127.998			1.34625	1.11349	1.68132	0.0311243	0.154111	1.20904	0.273863
1515					109.433	292.031			0.246906	0.212204	1.56486	0.023919	0.137318	1.16353	0.218511
1516					109.531	185.006			0.0780647	0.0488708	1.54528	0.00952197	0.0941688	1.59737	0.675697
1552					112.862	295.031			2.01285	1.61202	1.53492	0.0294824	0.150656	1.24865	0.32037
1572					117.327	170.996			0.395455	0.340372	1.57978	0.0286302	0.148806	1.16183	0.216402
1583					118.616	195.087			0.110914	0.132569	1.56114	0.0233173	0.136009	0.83665	-0.257304
1595					120.112	381.078			43.4182	37.2716	1.72329	0.017794	0.123788	1.16492	0.220225
1596			S-(1,2-Dichlorovinyl)thiol	-13.492	120.192	130.014			10.2798	9.38978	1.77655	0.0118023	0.103986	1.09479	0.130651
1600					120.205	102.019			90.0941	83.7856	1.4511	0.0403329	0.171199	1.07529	0.104731
1603					120.209	196.011			0.872856	0.541644	1.90263	0.00279336	0.0619436	1.61149	0.688399
1604					120.212	172.025			9.07185	7.74541	1.59196	0.0341775	0.160235	1.17126	0.228056
1606					120.682	118.014			5.38264	4.78762	1.7726	0.00694076	0.0817151	1.12428	0.169005
1607					120.707	154.014			5.01887	4.3251	1.49645	0.0494648	0.186704	1.16041	0.214629
1618					121.542	302.052			0.485856	0.302308	1.46809	0.00198073	0.0544001	1.60715	0.684507
1630					122.485	237.008			0.661291	0.468721	1.66141	0.0146979	0.114632	1.41084	0.496554
1631					122.531	346.041			1.13075	0.846635	1.64859	0.0265526	0.14402	1.33558	0.417472
1633					122.865	364.053			51.9652	42.4381	1.52965	0.0477281	0.183857	1.22449	0.292187
1643					123.826	175.024			5.59433	4.44618	1.56497	0.0470044	0.182719	1.25823	0.331398
1655					124.72	129.019			96.7579	85.7753	1.81267	0.0197224	0.128556	1.12804	0.173816
1672					125.582	111.008			42.8708	37.5569	1.7535	0.014505	0.113988	1.14149	0.190915
1680			2-Iodo-6-methoxyphenol	-0.707675	126.213	251.041			2.35987	1.93859	1.43569	0.0255602	0.141583	1.21731	0.283699
1682					126.676	233.03			14.9455	12.707	1.52393	0.0289731	0.149558	1.17616	0.234086
1686					127.273	967.577			1.07552	0.853527	1.45601	0.0298061	0.151342	1.26009	0.333523
1717					131.596	280.032			0.0381948	0.0246561	1.24591	0.04636	0.181687	1.5491	0.631432
1777					139.044	279.036			4.81597	3.36204	1.89175	0.00466625	0.0735091	1.43246	0.518491
1779					139.203	261.025			1.84419	1.37508	1.5968	0.0235734	0.136481	1.34115	0.423469
1786					139.568	278.052			5.17153	3.91209	1.52729	0.028782	0.14914	1.32194	0.402654
1789					139.835	87.008			100.696	75.0301	1.66363	0.0172409	0.122299	1.34207	0.424464
1791					139.923	88.0113			3.46746	2.39388	1.56298	0.0235255	0.136393	1.44847	0.534527
1798					141.215	869.617			3.68381	2.88691	1.33784	0.0480452	0.184349	1.27604	0.351672
1803					141.672	293.052			0.0365309	0.021211	1.34657	0.0247594	0.13954	1.72226	0.784303
1846			TG(22:4(7Z,10Z,13Z,16Z)/22:6(4Z,7Z,10Z,13Z,16Z,19Z)/o-18:0)	-10.9682	147.195	970.571			0.0541824	0.0346722	1.56181	0.0280844	0.147588	1.5627	0.644043
1851					147.464	764.527			7.97969	8.90793	1.67104	0.0279748	0.14734	0.895796	-0.158758
1852					147.591	765.532			2.34609	2.95672	1.90571	0.0152246	0.116343	0.793476	-0.333742
1856					148.081	226.012			3.34245	3.00289	1.37922	0.0482621	0.184684	1.11308	0.154555
1861			Gallagic acid	23.3327	148.9	605.407			0.0806408	0.0350843	2.64796	7.02022e-05	0.0135357	2.29849	1.20068
1918					155	99.0081			12.1156	9.89027	1.8459	0.00399839	0.0702419	1.225	0.292783
1928					155.696	149.045			0.544667	0.409715	1.80525	0.0122167	0.105594	1.32938	0.410752
1930					155.769	233.03			4.28448	3.42117	2.01142	0.00329913	0.065904	1.25234	0.324629
1941					156.201	802.583			0.790294	0.610953	1.77243	0.00538605	0.0763505	1.29354	0.371327
1977					160.22	557.29			0.155186	0.220976	2.37646	7.31065e-05	0.0138817	0.702273	-0.509895
1980					160.232	558.293			0.0292632	0.0418606	1.64894	0.0165872	0.120464	0.699063	-0.516506
1981					160.281	343.026			0.564371	0.0308199	2.68107	5.89433e-08	0.000200695	18.3119	4.19471
2005					161.945	555.275			0.378284	0.485294	2.19286	0.000518773	0.0346345	0.779495	-0.359389
2010					162.647	556.278			0.107071	0.149455	2.33429	0.00025114	0.0257053	0.716409	-0.481144
2017					162.825	158.045			0.089299	0.0326351	1.60949	0.013281	0.109659	2.73629	1.45222
2051					164.387	124.277			0.0341522	0.0270775	1.63738	0.0235586	0.136454	1.26128	0.334883
2071					165.541	865.584			2.68584	2.45772	1.30145	0.0498943	0.187417	1.09282	0.128054
2074					166.152	864.58			5.04013	4.61407	1.35865	0.0494363	0.186656	1.09234	0.127421
2088					167.057	510.292			0.115191	0.0869833	1.95884	0.00834137	0.0890062	1.32428	0.405214
2121			Methyl viologen	17.879	169.542	258.171			0.453201	0.393664	1.38555	0.0415139	0.173356	1.15124	0.203188
2133					170.169	169.017			0.258802	0.344129	1.74553	0.0227045	0.134851	0.752049	-0.411101
2148					171.487	818.595			33.3865	30.506	1.64314	0.0164931	0.120193	1.09442	0.130172
2149					171.487	819.596			15.5139	14.0373	1.75283	0.00941449	0.0937302	1.10519	0.144289
2150			3,5-Di-O-galloyl-4-O-digalloylquinic acid	-11.2201	171.492	801.582			1.05936	0.918479	1.46118	0.0290452	0.149715	1.15339	0.205876
2194			TG(22:2(13Z,16Z)/22:6(4Z,7Z,10Z,13Z,16Z,19Z)/o-18:0)	-0.0219462	174.953	974.613			0.499048	0.387783	1.6229	0.0176288	0.123349	1.28693	0.363929
2195					174.953	975.614			0.279101	0.212647	1.55678	0.0191833	0.127284	1.3125	0.392322
2208					175.116	364.064			0.506011	0.4353	1.44455	0.0338419	0.159594	1.16244	0.21716
2209					175.116	372.105			1.41328	1.17419	1.55397	0.0398741	0.170346	1.20362	0.267383
2210					175.254	373.108			0.207851	0.16927	1.61151	0.030254	0.152278	1.22793	0.296225
2211					175.392	286.069			0.357844	0.306468	1.50448	0.0336844	0.159291	1.16764	0.223594
2212					175.392	289.068			0.300465	0.250307	1.99376	0.00398029	0.0701428	1.20039	0.263499
2213					175.392	331.078			0.812365	0.64211	2.20816	0.000831662	0.042156	1.26515	0.339307
2217					175.473	1002.64			0.505192	0.398582	2.15889	0.00139437	0.049323	1.26747	0.341953
2219					175.52	1003.65			0.292941	0.239234	1.80722	0.0139117	0.111943	1.2245	0.29219
2223					175.65	110.024			7.38398	6.34601	1.93291	0.00637959	0.0794511	1.16356	0.21855
2225					175.65	200.056			4.14603	3.56374	1.97794	0.00515252	0.0754932	1.16339	0.218339
2226					175.65	244.065			15.6772	13.4669	2.01761	0.003723	0.0686646	1.16413	0.219247
2227					175.65	303.083			14.5951	12.6298	2.00875	0.00269249	0.0610471	1.15561	0.208659
2228					175.65	304.087			1.70431	1.46811	1.98955	0.00317281	0.0649904	1.16089	0.215233
2231					175.819	122.024			1.10213	0.996973	1.55979	0.0389632	0.168625	1.10547	0.144664
2232					175.819	124.04			0.481496	0.415859	2.04986	0.0033927	0.0665522	1.15783	0.211427
2234			TG(22:1(13Z)/22:6(4Z,7Z,10Z,13Z,16Z,19Z)/o-18:0)	0.000791262	175.819	976.629			0.970029	0.844268	1.4878	0.0351485	0.162049	1.14896	0.200327
2235					175.82	82.0291			0.868757	0.767565	1.88656	0.00799455	0.0873311	1.13184	0.178664
2236					175.82	94.0292			0.50784	0.431715	1.98574	0.00487393	0.0743918	1.17633	0.234297
2237					175.82	140.035			1.88258	1.61963	1.95947	0.00588489	0.0780075	1.16235	0.217045
2238					175.82	153.03			0.483412	0.424582	1.83638	0.0140713	0.112503	1.13856	0.187212
2241					175.823	977.63			0.519583	0.452297	1.46893	0.0397136	0.170045	1.14877	0.200086
2242					175.824	152.035			2.25113	1.9307	1.92833	0.00634523	0.0793565	1.16597	0.221528
2256					175.859	1004.65			0.104941	0.0825112	1.44641	0.0445418	0.178684	1.27184	0.346914
2277					177.139	128.035			15.2065	11.48	1.6156	0.0315278	0.15496	1.32462	0.405573
2282					177.365	134.047			4.2292	4.86303	1.49053	0.0499879	0.187571	0.869665	-0.201469
2303					179.071	190.035			9.92256	8.48417	1.65096	0.00844882	0.0895096	1.16954	0.225939
2306					179.149	206.155			0.271731	0.192257	1.49415	0.0219369	0.13334	1.41337	0.499142
2311					179.283	555.274			0.157493	0.205911	2.08105	0.00176228	0.052135	0.764858	-0.386737
2317			N-(3,5-Dichlorophenyl)succinimide	-16.3811	179.306	245.077			2.79863	2.51248	1.52845	0.0304824	0.152749	1.11389	0.155608
2319					179.339	195.087			0.0635012	0.0533145	1.79331	0.00483263	0.0742207	1.19107	0.252256
2333					180.143	348.029			0.0207	0.0115097	1.45051	0.0210917	0.131593	1.79849	0.846785
2343					180.197	239.06			0.0733101	0.0617957	1.58946	0.0203811	0.13005	1.18633	0.246505
2351					180.458	119.034			15.2233	11.6761	1.97697	0.00198188	0.0544115	1.30381	0.38273
2363			Nifurthiazole	12.3837	180.857	255.233			1.69497	1.49733	1.66733	0.0206206	0.130578	1.13199	0.178867
2367					181.033	382.063			0.0415465	0.0283859	1.87111	0.00669683	0.0802885	1.46363	0.549553
2376					181.093	217.003			3.86995	3.42547	1.60353	0.0353093	0.162343	1.12976	0.176013
2390					182.421	312.021			0.1189	0.100712	1.73195	0.0115941	0.103153	1.1806	0.239521
2407					183.198	413.058			0.216531	0.175044	1.90139	0.00385045	0.0694137	1.23701	0.306855
2414					183.69	379.101			0.656168	0.492716	1.84363	0.0120119	0.104807	1.33174	0.413309
2415					183.72	220.009			0.218138	0.156313	1.60025	0.0491125	0.186114	1.39552	0.480807
2419					183.748	484.276			0.153288	0.108943	2.31085	0.000816695	0.0418797	1.40705	0.492674
2420					183.75	309.048			0.628207	0.511477	2.04441	0.00395808	0.0700204	1.22822	0.29657
2423					183.76	313.08			0.0693526	0.0488226	1.6034	0.0393038	0.16927	1.4205	0.5064
2424					183.76	380.104			0.0839371	0.0532204	2.06359	0.00100188	0.044903	1.57716	0.657329
2431					184.249	294.056			0.149774	0.0900997	2.27109	0.000733136	0.0402103	1.66231	0.733192
2437					184.42	293.051			1.68767	1.23611	2.04084	0.00714712	0.0828826	1.36531	0.449224
2440					184.504	271.07			0.677912	0.505752	1.83466	0.0190076	0.12686	1.3404	0.422668
2443					184.518	369.039			0.144307	0.110017	1.88323	0.011522	0.102861	1.31168	0.391412
2447					184.651	93.0282			0.26874	0.20117	2.21891	0.00128727	0.0483131	1.33588	0.417794
2453					185.252	134.229			0.262153	0.198009	1.76511	0.00626188	0.0791237	1.32395	0.404843
2455					185.322	92.0248			8.49448	7.10158	2.03597	0.00502303	0.0749924	1.19614	0.258386
2456					185.322	135.03			355.442	293.092	2.13488	0.00232611	0.0575076	1.21273	0.278259
2457					185.322	136.034			18.9403	15.3242	2.18112	0.00151011	0.0502916	1.23597	0.305648
2458					185.322	192.99			0.515153	0.363849	2.12057	0.00212105	0.0557421	1.41584	0.501661
2461					185.39	198.027			0.347023	0.272694	2.00914	0.00289228	0.0627853	1.27258	0.347751
2466					185.502	194.986			0.150992	0.111079	1.91196	0.00934696	0.0934517	1.35932	0.442887
2472					186.104	805.551			0.0478719	0.0806113	1.41155	0.0319644	0.155864	0.593861	-0.751803
2478					186.316	221.03			2.51149	2.08679	1.95229	0.00575006	0.0775812	1.20352	0.267255
2479					186.345	112.987			5.78631	3.9634	1.42086	0.0368415	0.16507	1.45994	0.545906
2483			2,5-Dichloro-4-oxohex-2-enedioate	12.2752	186.772	228.009			2.79521	2.14144	1.47029	0.0431487	0.176286	1.30529	0.384373
2486					187.116	171.008			18.7167	15.0702	2.06454	0.00379061	0.0690662	1.24197	0.312629
2492					187.166	280.042			0.47317	0.403384	1.86324	0.0083467	0.0890314	1.173	0.230207
2496					187.265	173.005			4.65678	4.06812	1.63515	0.0215847	0.132623	1.1447	0.194973
2513					187.996	191.019			3.63236	3.15568	1.48796	0.0387475	0.168275	1.15106	0.202957
2517					188.039	168.013			2.74463	2.40261	1.29544	0.0455468	0.180361	1.14235	0.192009
2532					188.856	223.997			0.512452	0.436126	1.91908	0.00277777	0.0618077	1.17501	0.23267
2560					189.941	244.023			0.22961	0.202839	1.68398	0.0133309	0.109844	1.13198	0.178853
2588					192.532	138.97			0.0561903	0.047109	1.71233	0.015986	0.118697	1.19277	0.254317
2603			Capsicoside C3	-11.2768	193.543	872.014			0.0539418	0.046181	1.4452	0.0313804	0.154651	1.16805	0.224103
2618					193.882	70.9454			2.56697	2.28857	2.105	0.00121963	0.0476091	1.12165	0.165623
2624					193.895	552.66			0.100197	0.0852596	1.65856	0.0339933	0.159884	1.1752	0.232908
2630					193.912	248.979			0.477658	0.436652	1.56333	0.0283959	0.148287	1.09391	0.129494
2648			N-debutylhalofantrine	-5.37816	193.991	445.322			0.0941673	0.0776046	1.67864	0.0147782	0.114897	1.21343	0.279085
2653					194.047	72.9424			2.62891	2.40999	1.79376	0.0109153	0.100323	1.09084	0.12544
2658					194.051	408.988			0.140759	0.126265	1.45169	0.036678	0.164786	1.11479	0.156772
2661					194.055	89.9689			1.08332	1.00428	1.65307	0.0194259	0.127862	1.0787	0.1093
2662			Methylarsote	-16.0873	194.055	140.975			2.72943	2.49741	1.85411	0.00901922	0.0920657	1.0929	0.128167
2663					194.055	250.976			0.299686	0.27557	1.52208	0.0301839	0.152133	1.08751	0.121032
2664			Methotrimeprazine	12.6086	194.055	329.483			0.480178	0.442995	1.64645	0.0201056	0.129433	1.08394	0.116279
2665			16a-hydroxy DHEA 3-sulfate	-10.3156	194.055	384.483			0.109355	0.0985159	1.33994	0.0466365	0.182132	1.11002	0.150585
2666			2-amino-4-[(2-{[1-carboxy-2-hydroxy-2-(2-hydroxyphenyl)ethyl]sulfanyl}-1-[(carboxymethyl)-C-hydroxycarbonimidoyl]ethyl)-C-hydroxycarbonimidoyl]butanoic acid	12.6079	194.055	488.493			0.110068	0.0943422	1.59757	0.0259863	0.142642	1.16668	0.222413
2669					194.055	944.017			0.200166	0.17034	1.58343	0.0158828	0.118386	1.1751	0.232783
2670					194.055	978.021			0.088714	0.0767416	1.35719	0.0477882	0.183951	1.15601	0.209153
2677			Hydroxystenozole	7.75881	194.07	327.486			0.198332	0.178355	1.5218	0.0325102	0.156974	1.11201	0.153163
2679					194.07	462.99			0.346139	0.316359	1.50168	0.038709	0.168212	1.09413	0.129788
2691			Lucyoside M	0.272406	194.072	838.009			0.414482	0.356695	1.8642	0.0083551	0.089071	1.16201	0.21662
2695					194.089	193.979			1.57838	1.45756	1.77958	0.0137565	0.111392	1.08289	0.114892
2696					194.089	356.983			0.367498	0.334835	1.58309	0.0206162	0.130568	1.09755	0.134286
2703			TG(20:4(5Z,8Z,11Z,14Z)/22:6(4Z,7Z,10Z,13Z,16Z,19Z)/o-18:0)	-8.92375	194.089	942.519			0.0749163	0.0590369	1.70217	0.0102372	0.0973027	1.26898	0.343664
2712					194.107	982.014			0.115773	0.101695	1.51633	0.0352231	0.162185	1.13843	0.187044
2731					194.128	551.994			0.0993408	0.0820914	1.45689	0.0490905	0.186077	1.21012	0.275155
2735					194.137	125.946			0.835986	0.773644	1.65928	0.0229007	0.135227	1.08058	0.111808
2738					194.137	837.345			0.258338	0.218807	2.14314	0.00156336	0.0507001	1.18067	0.239601
2759			Pulvomycin	-23.9196	194.183	840.006			0.202617	0.175325	1.84156	0.00723512	0.0833699	1.15566	0.208719
2763			11-hydroxy-Delta(9)-tetrahydrocannabinol	13.2344	194.185	331.48			0.229146	0.199423	1.97422	0.00495496	0.0747215	1.14905	0.200436
2765					194.185	411.983			0.145776	0.128853	1.72534	0.00897681	0.0918821	1.13133	0.178025
2771			PS(16:0/20:4(5Z,8Z,11Z,14Z))	-15.7391	194.206	785.006			0.0867797	0.0728589	1.51106	0.0356299	0.162925	1.19107	0.252253
2774					194.228	87.9719			1.54158	1.42135	1.70698	0.0157052	0.117844	1.08459	0.117146
2776					194.228	195.976			2.06964	1.90423	1.74516	0.0163452	0.119762	1.08686	0.120169
2777			Gold	-5.04277	194.228	197.973			1.0201	0.935849	1.49579	0.0410479	0.172508	1.09003	0.124365
2778					194.228	305.977			0.120128	0.106586	1.60564	0.0303326	0.15244	1.12705	0.172555
2783					194.228	498.325			0.230315	0.209533	1.68878	0.019524	0.128093	1.09918	0.136434
2784			Cucurbitacin S	-3.85743	194.228	499.656			0.218478	0.195713	1.50809	0.0387994	0.168359	1.11631	0.158743
2789					194.228	553.326			0.0807144	0.0626791	1.97079	0.00161941	0.0511076	1.28774	0.36484
2794			Thalicoside A	11.4617	194.228	800.013			0.0189968	0.0116466	1.34326	0.0196142	0.128304	1.6311	0.705845
2796					194.228	839.341			0.183263	0.160625	1.85579	0.00647315	0.0797047	1.14094	0.190223
2808					194.248	943.516			0.123088	0.109954	1.23512	0.0483763	0.184866	1.11945	0.162792
2809			TG(24:1(15Z)/15:0/24:1(15Z))	-7.8215	194.248	1014.69			0.0648039	0.05226	1.40207	0.03402	0.159935	1.24003	0.310373
2810					194.259	730.672			0.0344021	0.0218435	1.88325	0.00235818	0.057765	1.57494	0.655292
2812					194.263	679			0.0371898	0.0292456	1.53535	0.0122552	0.105741	1.27164	0.346688
2822					194.268	427.655			0.111589	0.0973232	1.55494	0.0349916	0.16176	1.14658	0.197339
2837					194.279	930.265			0.0540144	0.0428024	1.48045	0.0232281	0.135843	1.26195	0.335653
2839					194.284	276.48			0.0619361	0.0502034	1.58838	0.0381804	0.167342	1.2337	0.302994
2857					194.299	303.98			0.293849	0.264829	1.40684	0.0376528	0.166459	1.10958	0.150013
2858			4-Methyl-4-aza-5-pregnene-3,20-dione	-5.15685	194.299	330.482			0.391412	0.348345	1.8337	0.00804536	0.0875814	1.12363	0.168167
2872					194.338	466.984			0.0668758	0.0567581	1.52431	0.0409936	0.172409	1.17826	0.236657
2879					194.373	838.675			0.219472	0.191963	2.00415	0.00381632	0.0692164	1.14331	0.19321
2905			O-Phosphoviomycin	-6.27244	194.466	766.672			0.0451938	0.0344485	1.56643	0.0129321	0.108344	1.31192	0.391683
2928			ndrolone decanoate	-6.99509	194.659	429.651			0.039322	0.0289436	1.54584	0.0151659	0.116155	1.35857	0.44209
2937					194.968	301.983			0.296433	0.247368	1.66492	0.0120351	0.104897	1.19835	0.261045
2958			Phosphoramide mustard	19.9118	197.387	222.034			0.402862	0.352079	2.02704	0.00209855	0.0555348	1.14424	0.19439
2959					197.417	149.045			0.50539	0.457294	1.41996	0.0437657	0.177359	1.10518	0.144276
2960					197.541	221.03			5.5364	4.80704	2.01701	0.00203381	0.0549217	1.15173	0.203798
2962					197.622	443.068			0.210858	0.157042	1.89221	0.00379825	0.069111	1.34269	0.425125
2963					197.69	223.034			0.0735967	0.0602073	1.48612	0.0170777	0.121849	1.22239	0.289703
2969					198.035	226.012			7.39579	6.74205	1.5952	0.0311516	0.154169	1.09696	0.133516
2973					198.214	412.073			0.0392456	0.0276315	1.89681	0.00123649	0.0477897	1.42032	0.506216
2979					198.75	189.004			0.601906	0.530748	1.526	0.0250322	0.140244	1.13407	0.181512
2987					199.157	139.938			0.107362	0.065534	1.88012	0.00228195	0.0571454	1.63827	0.712169
2996					199.349	413.058			0.342733	0.280415	2.06634	0.00198035	0.0543963	1.22224	0.289522
3007					199.437	607.384			0.0284104	0.00978641	2.05232	0.00527443	0.0759478	2.90305	1.53757
3008					199.441	137.94			0.953927	0.766225	1.58333	0.0260069	0.142693	1.24497	0.316112
3012					199.573	129.019			5.59422	4.98636	1.79631	0.00527795	0.0759607	1.12191	0.165951
3013					199.748	88.0033			0.701899	0.609625	1.35817	0.0368705	0.165121	1.15136	0.20334
3020					200.025	181.036			0.0851968	0.066864	1.97083	0.00215135	0.0560169	1.27418	0.349571
3023					200.151	97.5281			0.0780492	0.0523141	1.79339	0.0162191	0.119392	1.49194	0.577185
3025					200.205	87.008			4.87806	4.22135	1.63824	0.0165334	0.120309	1.15557	0.208605
3027					200.212	719.469			0.0723684	0.0349988	2.04249	0.00350127	0.0672756	2.06774	1.04806
3035					200.311	190.035			2.03338	1.79228	1.44521	0.0334399	0.158816	1.13452	0.182088
3038					200.607	231.969			0.112336	0.0876021	1.40571	0.0420819	0.174388	1.28234	0.358779
3044					200.726	155.983			0.368928	0.296103	1.50345	0.0235785	0.13649	1.24594	0.317239
3049					200.889	289.067			0.451117	0.357689	1.66892	0.00607189	0.0785745	1.2612	0.334796
3052					200.943	695.468			0.213807	0.143315	1.65273	0.0161225	0.119105	1.49187	0.577122
3053					200.972	219.039			0.258552	0.193996	1.29565	0.0480667	0.184383	1.33277	0.414427
3054					201.04	594.379			0.0690306	0.0441079	1.92695	0.0115456	0.102957	1.56504	0.646201
3055					201.121	290.051			0.682672	0.558794	1.93536	0.00210067	0.0555545	1.22169	0.288875
3058					201.158	272.041			0.391472	0.331285	1.50625	0.0183347	0.125188	1.18168	0.240836
3059					201.179	217.003			3.94258	2.75283	1.68832	0.0144107	0.113669	1.43219	0.518224
3064					201.212	256.014			0.262755	0.195397	1.72301	0.0132274	0.10946	1.34473	0.427312
3065			2,2',3,3',4',5,6'-Heptabromodiphenyl ether	17.9718	201.212	723.5			0.149829	0.100898	1.35108	0.0428043	0.175679	1.48495	0.570418
3067			Giganin	-22.1721	201.321	581.873			0.0598993	0.0365263	1.90976	0.00721811	0.0832762	1.63989	0.713602
3071					201.496	295.025			0.0736213	0.0536079	1.36188	0.0403585	0.171247	1.37333	0.457678
3072					201.499	696.471			0.0766429	0.0410848	1.9184	0.00417008	0.0711516	1.86548	0.899548
3073					201.6	240.036			0.322987	0.232712	1.80928	0.00563425	0.0772028	1.38793	0.472935
3076					201.767	724.501			0.061172	0.0382398	1.41543	0.0245943	0.13911	1.59969	0.677795
3083					202.016	567.356			0.0912202	0.0701766	1.36816	0.0452928	0.179942	1.29987	0.378363
3093					202.481	869.679			0.0246134	0.0375207	1.39793	0.0431336	0.176259	0.655996	-0.608241
3126			4,6-Dichloro-3-methyl-cis-1,2-dihydroxycyclohexa-3,5-diene	-15.2035	204.693	196.048			0.0878389	0.0659799	1.92868	0.00427013	0.071658	1.3313	0.412832
3141					205.484	278.051			0.137576	0.108914	1.41383	0.0372615	0.165794	1.26316	0.337037
3150					205.572	242.015			0.248473	0.211752	1.51188	0.0283365	0.148154	1.17342	0.230714
3226			5-Phosphonooxy-L-lysine	-12.1174	209.638	243.171			0.0109725	0.0181722	1.60655	0.0217916	0.133046	0.603807	-0.72784
3243					211.391	605.322			0.0921024	0.0793333	1.737	0.024399	0.138597	1.16096	0.215312
3245					211.571	626.347			0.0621407	0.0472075	1.88457	0.0115004	0.102774	1.31633	0.39652
3248					211.842	208.985			1.3266	1.21305	1.40506	0.0487633	0.185525	1.09361	0.129094
3252					211.906	174.022			0.127277	0.0657425	2.03604	0.00887092	0.0914192	1.93599	0.95307
3254			Methylselenopyruvate	-11.9545	211.966	182.054			0.0896719	0.111703	1.56243	0.017109	0.121936	0.802768	-0.316945
3261			O-Acetyl-ADP-ribose	-21.3736	212.356	602.347			0.201488	0.165548	1.59543	0.0287054	0.148972	1.2171	0.283444
3265					213.575	938.592			0.016061	0.0208273	1.74994	0.0224388	0.134336	0.771149	-0.374919
3267					213.621	936.58			0.0447148	0.0555745	1.98531	0.00233841	0.0576069	0.804593	-0.313669
3268					213.698	937.582			0.0248395	0.0302991	1.83351	0.013416	0.110158	0.819809	-0.286639
3275					214.549	908.547			0.677729	0.818395	2.39415	7.68935e-05	0.0143173	0.82812	-0.272088
3278					214.689	223.082			2.81534	3.09347	1.29587	0.0389556	0.168613	0.910093	-0.135915
3281					214.73	909.552			0.496934	0.613956	2.77857	8.31588e-07	0.000566292	0.809397	-0.305081
3282					214.734	912.576			0.296795	0.357312	2.71952	6.08623e-07	0.000538858	0.830632	-0.267718
3286					215.179	910.562			0.865733	1.01673	2.38697	9.77353e-05	0.0164415	0.851489	-0.23194
3289					215.409	933.55			0.0264725	0.032368	1.44983	0.0352034	0.162149	0.817862	-0.290071
3291					215.537	911.566			0.517072	0.603716	2.46736	3.20973e-05	0.00823663	0.856483	-0.223503
3300					216.327	860.548			0.243847	0.272442	1.45138	0.0411078	0.172616	0.89504	-0.159976
3304					216.447	905.523			0.125388	0.14868	1.60943	0.0124981	0.106653	0.843346	-0.245804
3307					216.525	907.538			0.168316	0.221787	1.94522	0.00163929	0.0512469	0.758908	-0.398004
3313					216.821	884.545			3.38471	4.00901	2.54153	2.22581e-05	0.00657955	0.844276	-0.244213
3316					217.316	862.564			0.0986651	0.112556	1.30531	0.0439875	0.17774	0.876588	-0.190029
3318					217.394	865.584			0.0542421	0.0663407	1.49322	0.0426195	0.175351	0.81763	-0.29048
3319			Monobromobisphenol A	-10.2133	217.396	308.187			0.177102	0.15945	2.03846	0.00250274	0.0592468	1.1107	0.151474
3322					217.653	883.536			5.48814	6.48941	2.52803	2.72515e-05	0.00747894	0.845706	-0.241771
3323			2,6-Dichloro-4'-biphenylol	-23.0938	217.713	240.099			0.0474628	0.0342785	1.91425	0.00437231	0.0721582	1.38463	0.469496
3328					218.074	836.546			3.45617	4.18801	2.09753	0.00125662	0.0480009	0.825253	-0.277092
3329					218.074	837.552			1.2576	1.55198	2.15939	0.000799896	0.0415617	0.81032	-0.303437
3333					218.216	834.534			12.4782	14.2135	1.44093	0.0330514	0.158054	0.877913	-0.18785
3334					218.216	835.537			6.22958	7.04354	1.3817	0.0438887	0.177571	0.884439	-0.177165
3344					218.947	808.517			0.650927	0.725157	1.63941	0.0157011	0.117832	0.897637	-0.155797
3347					219.127	806.505			0.810859	0.917398	1.7053	0.0114921	0.10274	0.883869	-0.178096
3352					219.127	886.557			4.71253	5.36677	1.49397	0.0409709	0.172368	0.878094	-0.187553
3357					219.336	347.11			0.0665595	0.0863639	1.24179	0.0410957	0.172594	0.770686	-0.375784
3367					220.24	782.505			0.394608	0.43622	1.46888	0.0442597	0.178206	0.904609	-0.144634
3371					220.547	807.504			0.253963	0.314763	1.75898	0.014219	0.113014	0.806838	-0.309649
3379					221.503	528.309			0.156111	0.117074	2.49519	0.000103349	0.0169453	1.33343	0.415147
3383					221.744	593.358			0.116716	0.0978262	1.8682	0.0123986	0.106282	1.1931	0.254709
3389					222.032	556.352			0.291792	0.254448	1.86828	0.00631845	0.0792822	1.14677	0.19757
3393					222.23	525.281			0.230527	0.174335	2.35654	0.000190424	0.0224131	1.32232	0.40307
3400					222.991	481.314			0.757162	0.684326	1.6691	0.0243501	0.138468	1.10643	0.145918
3425					224.812	479.297			0.154017	0.114928	1.99047	0.00541773	0.0764626	1.34012	0.422358
3427					225.047	146.027			0.16276	0.301708	1.92101	0.00192623	0.0538456	0.539464	-0.8904
3429					225.683	527.32			0.0554943	0.0439398	1.90125	0.00132617	0.0486938	1.26296	0.336811
3431			Molybdopterin	-3.95597	225.879	526.315			0.213113	0.168955	2.19754	0.000259771	0.0261393	1.26136	0.334977
3436					227.422	286.105			0.257147	0.20784	1.35978	0.0264293	0.143723	1.23724	0.307121
3441					228.424	174.04			0.0316204	0.0233771	1.81478	0.0159036	0.118449	1.35262	0.435761
3443					228.562	325.089			14.5109	10.2	1.62282	0.011966	0.104628	1.42263	0.508565
3445			1,1-Dichloro-2,2-bis(4-chlorophenyl)ethylene	-15.6236	229.534	319.028			0.0149393	0.018824	1.61715	0.00937413	0.093564	0.793631	-0.333459
3460					231.373	228.994			1.5997	0.919127	1.45075	0.0498076	0.187273	1.74046	0.799465
3463					232.142	132.867			0.0720058	0.0626321	1.53694	0.0269671	0.145008	1.14966	0.201209
3489					236.854	419.107			0.0345872	0.0274309	1.61085	0.0185926	0.125838	1.26089	0.33444
3490					237.233	108.02			0.0763029	0.0620932	1.61001	0.0187166	0.126146	1.22884	0.297302
3492					237.627	152.029			0.336348	0.261154	2.12117	0.00175395	0.0520767	1.28793	0.365054
3493					237.627	214.022			0.478222	0.402137	1.9789	0.00281713	0.0621492	1.1892	0.249996
3496					237.635	288.004			0.0302729	0.0212439	1.94409	0.00231194	0.0573924	1.42502	0.51098
3497					237.636	441.089			0.0303166	0.0212394	2.16577	0.000504102	0.0343091	1.42737	0.513363
3506					237.662	188.056			0.0654303	0.0500875	2.08577	0.00215189	0.0560217	1.30632	0.385508
3507					237.662	425.063			0.0329295	0.028173	1.23102	0.0477612	0.183909	1.16883	0.225067
3523					237.676	352.052			0.996326	0.887277	1.88137	0.00521811	0.0757397	1.1229	0.167232
3524					237.676	353.055			0.0947878	0.0852204	1.69634	0.0156267	0.117603	1.11227	0.153503
3525			Bromucozole	4.91067	237.676	378.073			0.0667599	0.0594051	1.42185	0.0461205	0.1813	1.12381	0.168393
3539					238.554	431.013			0.105976	0.0918859	1.40623	0.03352	0.158972	1.15335	0.205826
3542					239.423	437.029			0.0354173	0.0278419	1.64962	0.0318696	0.155669	1.27209	0.347198
3543					239.453	275.045			0.0117588	0.0199107	1.47973	0.0265966	0.144126	0.590575	-0.759808
3550			Octafluorocyclobutane	2.684	243.047	201.038			0.4562	0.383603	1.78175	0.00841976	0.0893741	1.18925	0.250052
3553					243.051	488.091			0.174089	0.267521	1.67612	0.0118928	0.104342	0.650748	-0.61983
3554					243.056	188.045			1.31206	1.13057	2.10286	0.00125133	0.0479459	1.16053	0.214781
3555					243.057	71.0132			0.865224	0.70066	1.57123	0.0214617	0.132369	1.23487	0.304359
3557					243.058	90.0269			13.9579	11.9331	2.13753	0.00119674	0.0473579	1.16968	0.22612
3558					243.058	186.045			4.56023	4.12553	1.57431	0.0294334	0.150551	1.10537	0.144527
3561					243.929	87.0083			2.70843	2.2082	1.71456	0.0199802	0.129148	1.22653	0.294585
3569					244.827	247.014			0.199002	0.183639	1.40518	0.0475972	0.183653	1.08366	0.115907
3570					245.306	254.015			9.91838	8.55258	1.14569	0.0488864	0.185733	1.15969	0.213745
3572					245.754	194.969			0.0652837	0.0444245	1.60173	0.0208819	0.131144	1.46954	0.555368
3588					250.174	347.037			0.0428058	0.0533133	1.2948	0.0440216	0.177799	0.80291	-0.31669
3589					250.185	290.064			0.0160423	0.0248729	2.16708	0.00137543	0.0491529	0.644972	-0.632693
3599					252.015	200.061			0.0426312	0.0244385	2.07288	0.00359126	0.0678531	1.74443	0.802755
3607					252.935	104.043			0.488691	0.29037	2.20349	0.00114134	0.0467204	1.68299	0.751028
3608					252.958	233.078			0.0345025	0.0421273	1.6519	0.0348023	0.161409	0.819005	-0.288056
3610					252.992	189.04			5.24859	4.85393	1.49972	0.0422207	0.174638	1.08131	0.112775
3611					253.036	269.055			0.0418177	0.0476825	1.47859	0.0456141	0.180472	0.877003	-0.189346
3613					253.036	297.077			0.0313313	0.0387953	1.54965	0.0215996	0.132654	0.807607	-0.308274
3615					253.757	151.061			0.466758	0.403388	2.13718	0.000746765	0.0404983	1.15709	0.210507
3639					260.268	243.081			0.300536	0.223819	1.7922	0.00776138	0.0861594	1.34276	0.425205
3647					261.017	162.939			0.334772	0.300062	1.86187	0.00667637	0.0802363	1.11568	0.157918
3648					261.03	222.952			0.191209	0.17032	1.71294	0.00891561	0.0916153	1.12265	0.166903
3649					261.032	271.042			0.010151	0.00693027	1.40184	0.0371452	0.165594	1.46473	0.55064
3650					261.039	548.159			0.0213628	0.0129741	1.35524	0.000690099	0.0392565	1.64657	0.719468
3651					261.04	143.991			0.0619538	0.051318	1.54821	0.0330384	0.158028	1.20725	0.271728
3652					261.044	280.052			0.036418	0.025619	1.56556	0.00340216	0.0666165	1.42152	0.507433
3653					261.048	213.997			0.0642382	0.0437295	1.81712	0.0032625	0.0656438	1.46899	0.554823
3654					261.062	225.926			0.809704	0.681932	2.04169	0.00181438	0.0526435	1.18737	0.247768
3655					261.062	278.055			0.123771	0.0816337	1.76357	0.000428306	0.0324035	1.51617	0.600434
3656					261.079	305.075			0.2931	0.199188	1.67035	0.00067261	0.0388483	1.47148	0.557264
3657					261.084	198.907			0.0919579	0.0758145	2.13228	0.000352811	0.03003	1.21293	0.2785
3658					261.088	211.947			0.212613	0.159768	1.82875	0.00528413	0.0759833	1.33076	0.412253
3661					261.094	302.1			0.279649	0.198439	1.69369	0.0010425	0.045467	1.40924	0.494919
3662					261.099	398.123			0.130749	0.110957	1.90001	0.00282003	0.0621741	1.17838	0.236802
3667					261.235	544.268			0.0428895	0.0292276	2.10923	0.00138738	0.0492607	1.46743	0.553296
3668					261.262	345.081			0.0327235	0.0492401	1.59608	0.0240568	0.137688	0.664571	-0.589504
3670					261.884	295.995			0.0175648	0.00883128	2.2912	0.000287892	0.0274569	1.98893	0.991996
3672					261.997	135.031			6.57426	4.86876	1.80639	0.00648133	0.0797266	1.35029	0.433274
3677					263.859	371.194			0.00983268	0.0153701	1.67591	0.0189941	0.126827	0.63973	-0.644466
3689					265.641	620.295			0.075538	0.049698	2.04645	0.00178045	0.0522606	1.51994	0.604014
3693			O-Phosphorylhydroxylamine	16.6596	266.521	114.019			0.603164	0.471096	1.47812	0.034487	0.16082	1.28034	0.35653
3696					267.694	220.009			0.089722	0.0684036	1.59683	0.037718	0.166569	1.31166	0.391389
3711					269.786	191.019			0.662601	0.60053	1.46795	0.0320255	0.155989	1.10336	0.141903
3714					270.621	200.092			0.0152562	0.01828	1.71523	0.0177706	0.123726	0.834585	-0.260869
3715					270.621	407.131			0.0248519	0.0194184	1.70105	0.0212525	0.131932	1.27981	0.355934
3721					271.092	126.019			0.98972	0.88257	1.37444	0.0488692	0.185704	1.12141	0.165309
3722					271.092	144.03			1.526	1.3113	1.71748	0.011243	0.101712	1.16373	0.218762
3724					271.126	311.05			0.0112092	0.00799344	1.71802	0.017055	0.121786	1.4023	0.487799
3727					271.966	409.236			0.01747	0.0109687	2.07642	0.00166027	0.0513911	1.59271	0.671485
3737					273.822	600.324			0.168602	0.135211	2.00406	0.00341098	0.0666761	1.24695	0.318405
3743					274.73	597.305			0.0722034	0.0572064	1.79561	0.0064784	0.0797188	1.26216	0.335892
3748					276.58	219.977			0.141992	0.122609	1.69931	0.00765729	0.085624	1.15809	0.21175
3761					277.526	571.289			0.130099	0.111586	1.59544	0.0403345	0.171203	1.16591	0.221457
3763					277.743	215.033			0.117248	0.0653158	2.03509	0.0122119	0.105576	1.79509	0.844058
3768					278.404	242.052			0.381187	0.231977	2.02409	0.00949723	0.0940683	1.64321	0.716518
3769					280.175	166.037			0.0300588	0.0228657	1.72595	0.0103924	0.0980121	1.31458	0.394607
3806					284.999	87.0194			0.544753	0.475815	2.34545	0.000175875	0.0217249	1.14488	0.1952
3810					285.093	253.115			0.0868315	0.063363	2.02852	0.0013821	0.0492133	1.37038	0.454579
3812					285.255	188.056			0.11022	0.093641	1.746	0.0138555	0.111744	1.17705	0.235171
3814					285.291	451.091			0.0245131	0.0125352	1.22319	0.02268	0.134804	1.95554	0.967568
3821					285.605	208.119			0.0830287	0.0634756	1.52832	0.0240857	0.137765	1.30804	0.387409
3822					285.605	222.134			5.75285	4.35458	1.95333	0.00420172	0.0713136	1.3211	0.401743
3823			Selfotel	-23.9187	285.605	224.165			0.463664	0.389297	1.67302	0.0154072	0.11692	1.19103	0.252208
3824			Methyl viologen	17.6966	285.605	258.171			0.106259	0.0951995	2.14406	0.000952333	0.0441713	1.11617	0.158562
3826			Phosphoguanidinoacetate	-20.0337	285.621	198.09			0.064181	0.0518033	1.96038	0.00257985	0.0599971	1.23894	0.309101
3827			2,6-Dichloroindophenol	-13.835	285.636	269.099			0.00941413	0.00646508	1.51206	0.0170798	0.121855	1.45615	0.54216
3828					285.637	126.019			1.05788	0.925867	1.6375	0.0183496	0.125226	1.14258	0.192293
3829					285.637	223.138			0.526802	0.392393	1.9857	0.00372719	0.0686898	1.34254	0.42496
3831					285.64	225.109			0.225377	0.16613	1.93285	0.00307111	0.0642203	1.35663	0.440029
3833					285.669	205.119			0.0553366	0.0391204	1.5526	0.0222164	0.133899	1.41452	0.500312
3836					285.67	206.03			0.121912	0.110695	1.43978	0.037636	0.16643	1.10133	0.139251
3837					285.67	310.125			0.105115	0.0909887	1.66415	0.0235497	0.136437	1.15526	0.208214
3842					285.872	228.084			1.00369	0.930064	1.46732	0.0362546	0.164042	1.07916	0.10991
3843					285.96	103.003			0.18902	0.162062	1.45399	0.0466888	0.182216	1.16634	0.221993
3849					286.289	301.127			0.020716	0.0143561	1.80334	0.00875815	0.0909193	1.44301	0.529084
3857					286.929	119.034			14.2413	9.18907	1.74492	0.0328724	0.157699	1.54981	0.632094
3859					287.268	358.066			0.0299826	0.0255801	1.75554	0.0126951	0.107428	1.17211	0.229105
3860					287.374	133.106			2.69745	2.54432	1.58106	0.0212196	0.131863	1.06019	0.0843162
3868					287.946	218.006			0.108274	0.0971673	1.36283	0.0373216	0.165897	1.11431	0.156146
3895					291.607	301.98			0.0177293	0.0119616	1.77863	0.010593	0.0989129	1.48218	0.567725
3904					293.134	104.043			0.0256623	0.0155326	2.16312	0.00146865	0.0499579	1.65216	0.724349
3942					296.518	243.081			0.0186744	0.011887	2.52491	1.71269e-05	0.00549841	1.571	0.651684
3951					302.846	181.048			0.372415	0.304889	1.96773	0.00385281	0.0694272	1.22148	0.288629
3952					302.889	244.044			0.17137	0.140337	2.00842	0.00320907	0.0652574	1.22114	0.288223
3964					305.553	272.063			0.228711	0.190661	1.63191	0.0111291	0.101235	1.19957	0.26252
3979					306.587	146.965			20.0136	18.7999	1.34897	0.0438348	0.177478	1.06456	0.0902577
4002					308.43	126.019			0.642515	0.555015	1.40784	0.0291789	0.150005	1.15765	0.211204
4003					308.461	280.069			0.071442	0.0892106	1.75612	0.0145095	0.114003	0.800824	-0.320443
4014					311.228	219.045			0.0365628	0.0299792	1.34899	0.039863	0.170325	1.21961	0.286416
4016					311.251	245.071			0.0309929	0.0241852	1.82842	0.00393146	0.0698725	1.28148	0.357816
4019					311.27	244.067			0.553461	0.443097	1.97518	0.00112099	0.0464752	1.24907	0.320858
4020					311.273	181.071			0.764252	0.60468	1.95719	0.00163438	0.0512127	1.26389	0.337877
4052			Cer(d18:0/22:0)	-20.8535	317.577	625.07			0.0665064	0.0479526	1.65327	0.0334839	0.158902	1.38692	0.471884
4082					320.726	271.004			1.06858	0.951857	1.58483	0.022633	0.134714	1.12263	0.166878
4088					321.136	188.056			0.0441466	0.0294012	1.96622	0.0122503	0.105722	1.50152	0.586426
4090					321.144	309.062			0.0240713	0.018279	1.6684	0.0293714	0.150419	1.31688	0.397123
4109					321.194	303.076			0.0861362	0.0679927	1.99061	0.00292588	0.0630632	1.26684	0.341239
4123					322.039	247.043			0.100329	0.07691	1.9036	0.00613289	0.0787537	1.3045	0.383499
4126					322.061	208.985			0.459881	0.399411	1.5108	0.0412522	0.172877	1.1514	0.203388
4134					322.103	355.981			0.0140571	0.0118287	1.59745	0.0301376	0.152036	1.1884	0.249015
4149					323.031	265.058			0.0581946	0.0440865	1.67688	0.0162503	0.119483	1.32001	0.400549
4151					323.905	224.959			0.136144	0.127008	1.57197	0.0179168	0.12411	1.07193	0.100212
4161					324.95	202.939			0.143653	0.127564	2.09767	0.000723306	0.0399985	1.12613	0.171372
4170			Triphosphate	7.10399	327.551	258.964			0.0478438	0.0315071	1.65888	0.00834649	0.0890304	1.51851	0.602656
4178					328.27	142.975			2.14976	2.04715	1.43741	0.0284341	0.148372	1.05013	0.0705637
4182			Corynebactin	-21.7205	328.27	883.768			0.0717769	0.0538046	1.66505	0.0073749	0.0841313	1.33403	0.415791
4186					328.296	156.99			281.337	265.688	1.86563	0.00635358	0.0793796	1.0589	0.0825646
4188					328.296	352.946			20.6701	19.4448	1.56785	0.0197973	0.128729	1.06302	0.088162
4189					328.296	353.948			1.78064	1.61723	1.86909	0.00509454	0.0752713	1.10105	0.138874
4190			Butefine hydrochloride	23.4589	328.296	354.944			4.25746	4.00445	1.50189	0.0375194	0.166233	1.06318	0.088389
4191					328.296	450.921			9.84139	9.05409	1.79422	0.00933806	0.0934148	1.08696	0.120292
4192			Melleolide L	19.917	328.296	451.925			1.07576	0.970149	1.91079	0.0062778	0.0791685	1.10886	0.149072
4194					328.296	550.897			1.28354	1.16314	1.6427	0.0238048	0.13701	1.10351	0.142106
4197					328.296	548.899			3.73661	3.47775	1.34328	0.046725	0.182273	1.07443	0.103575
4198					328.296	884.766			0.206602	0.179638	1.82892	0.00577426	0.0776589	1.1501	0.201764
4200					328.297	157.994			12.6916	11.9143	1.96871	0.00324795	0.0655394	1.06524	0.0911756
4201					328.297	158.988			21.4872	20.088	1.96075	0.0046353	0.0733727	1.06965	0.0971402
4202					328.297	254.967			15.8133	14.7682	1.78134	0.0098007	0.0952792	1.07077	0.0986501
4203					328.297	255.971			1.02302	0.958792	1.68918	0.0135134	0.110514	1.06699	0.0935414
4206					328.297	506.887			0.728622	0.65219	2.1427	0.00050178	0.0342564	1.11719	0.159878
4207			PE-NMe(14:1(9Z)/14:1(9Z))	16.8816	328.297	646.877			1.64221	1.49537	1.89348	0.00514697	0.0754721	1.0982	0.135139
4208					328.297	688.815			0.388678	0.360903	1.52741	0.0234058	0.136173	1.07696	0.106965
4209					328.297	746.854			0.347287	0.321266	1.53257	0.0209466	0.131283	1.08099	0.112359
4211					328.3	490.858			0.340875	0.295133	1.47617	0.0460144	0.181127	1.15499	0.207877
4213			Avadharidine	4.28091	328.3	686.814			0.817545	0.735282	2.26046	0.000189104	0.0223534	1.11188	0.153001
4214					328.3	784.79			0.484724	0.455589	1.52982	0.0252007	0.140675	1.06395	0.0894306
4215					328.303	256.966			2.27654	2.17455	1.35241	0.0418847	0.174032	1.0469	0.0661233
4217					328.303	408.912			1.41068	1.3014	1.89029	0.00426837	0.0716492	1.08397	0.116323
4218					328.303	508.887			0.268502	0.23473	1.60513	0.0194542	0.127929	1.14387	0.193929
4219					328.303	588.835			0.600722	0.55723	1.58416	0.0199302	0.129034	1.07805	0.108424
4221			PE-NMe(14:0/14:1(9Z))	-5.08119	328.303	648.879			0.672119	0.604817	1.47656	0.0282961	0.148064	1.11128	0.152218
4225					328.303	942.808			0.0731366	0.0624259	1.32698	0.040945	0.172321	1.17158	0.22845
4228					328.315	310.935			1.41471	1.29476	2.18536	0.000594838	0.0368705	1.09264	0.127825
4231					328.328	842.836			0.294995	0.259267	1.59417	0.0177654	0.123712	1.1378	0.186252
4233					328.329	785.793			0.111992	0.0932643	1.27589	0.038736	0.168256	1.20081	0.264002
4235					328.335	392.88			0.57832	0.525183	1.7402	0.0235976	0.136525	1.10118	0.139046
4238					328.404	394.879			0.132727	0.0897134	1.32655	0.0285599	0.148651	1.47945	0.56506
4265					333.67	432.815			0.0645031	0.0598861	1.47884	0.0422261	0.174648	1.0771	0.107146
4266					333.711	434.814			0.0190317	0.0162207	1.49433	0.0259293	0.142501	1.1733	0.230569
4267					333.727	236.861			0.101801	0.0926475	1.26384	0.0495956	0.186921	1.0988	0.135928
4277					334.666	223.082			0.0223045	0.0313191	1.56224	0.0174573	0.122888	0.712169	-0.489708
4283					335.572	493.832			0.0173768	0.0145923	1.48502	0.044221	0.17814	1.19082	0.251961
4292					335.827	214.012			0.0303948	0.0263182	1.62839	0.0192113	0.127352	1.15489	0.207761
4295					336.463	259.013			0.018937	0.0122227	2.10957	0.000425881	0.0323355	1.54933	0.631649
4297					336.525	98.0241			2.57001	2.30828	1.80159	0.00877962	0.091015	1.11339	0.154953
4300					337.103	344.04			0.00604354	0.00952211	1.80389	0.0205257	0.130369	0.634686	-0.655886
4301					337.415	229.083			0.1444	0.102214	1.57811	0.0477833	0.183943	1.41272	0.498477
4307					339.584	123.901			0.56236	0.492427	1.79992	0.0258636	0.142339	1.14202	0.191584
4312					340.308	275.976			0.0421402	0.0336572	1.93805	0.0058496	0.0778974	1.25204	0.324282
4316					340.331	247.009			0.0509028	0.0424994	1.72537	0.0278808	0.147127	1.19773	0.260304
4317					340.334	176.028			1.05242	0.902218	1.49207	0.0371468	0.165597	1.16648	0.22216
4320					340.376	274.968			0.0146219	0.0120287	2.0169	0.00397356	0.0701058	1.21558	0.281647
4323					340.53	270.01			0.0110707	0.0075465	2.08575	0.00102628	0.0452455	1.467	0.552873
4343					344.891	165.053			0.0916539	0.163869	1.78365	0.0192657	0.127482	0.559314	-0.838271
4363					350.074	401.062			0.0561698	0.0459998	1.75339	0.0146678	0.114532	1.22109	0.288167
4374					351.609	220.007			1.2603	1.12194	1.43676	0.0373764	0.16599	1.12332	0.16777
4375					351.615	167.021			0.100995	0.0763117	1.64355	0.0105216	0.0985944	1.32346	0.40431
4402			Pahutoxin	-3.30497	355.476	437.074			0.0113616	0.00673319	1.24777	0.0326968	0.157349	1.68741	0.754809
4405					355.666	418.068			0.0219984	0.0142533	1.29326	0.0328392	0.157633	1.54339	0.626098
4407					355.769	419.065			0.0898916	0.0588386	1.35116	0.029024	0.149669	1.52776	0.611423
4408					355.776	420.068			0.0136258	0.00794864	1.36039	0.0255756	0.141622	1.71424	0.777566
4414					356.328	204.052			0.154241	0.184195	1.43559	0.0443002	0.178275	0.837379	-0.256047
4416					356.342	253.031			0.138073	0.122703	1.76447	0.0143792	0.113562	1.12527	0.170265
4433					357.282	344.959			0.0210977	0.0147383	1.82465	0.00374145	0.0687752	1.43149	0.517513
4443					358.313	205.083			0.0207834	0.0350276	1.63258	0.0364492	0.164385	0.593342	-0.753064
4457					363.189	171.027			0.102164	0.082199	1.44891	0.0234885	0.136325	1.24288	0.313687
4516					363.71	450.98			0.539395	0.491126	1.56271	0.0224589	0.134376	1.09828	0.135249
4518					363.771	247.985			0.107338	0.0514556	2.04837	4.18326e-05	0.00949566	2.08603	1.06076
4525			Selfotel	-23.6496	364.01	224.165			0.723893	0.667929	1.52605	0.019934	0.129043	1.08379	0.116081
4539					368.93	187.097			0.092569	0.12565	1.41726	0.0460764	0.181228	0.736719	-0.440814
4541					369.056	213.068			0.200383	0.182522	1.50349	0.0435626	0.177007	1.09786	0.134691
4542					369.223	206.03			0.0174316	0.0116079	1.43096	0.0181348	0.124676	1.5017	0.5866
4551					369.281	90.0439			0.148749	0.135081	1.58969	0.0160138	0.118781	1.10118	0.139054
4553					369.31	545.252			0.0386985	0.032586	1.7473	0.00634081	0.0793443	1.18758	0.248026
4555					369.329	212.065			3.51184	3.22383	1.53465	0.0296466	0.151005	1.08934	0.123455
4556					369.329	261.131			0.667939	0.582473	1.95502	0.00308162	0.0643014	1.14673	0.197527
4561					369.341	241.092			0.26933	0.24806	1.92673	0.00329069	0.0658444	1.08575	0.118689
4562					369.352	131.065			0.868977	0.774529	2.15557	0.000823749	0.0420107	1.12194	0.165998
4564			Risedronic acid	-6.20842	369.375	284.118			0.518554	0.467021	2.12355	0.00104541	0.0455063	1.11034	0.151007
4565					369.375	437.17			0.0963805	0.0871115	1.80353	0.00547061	0.0766474	1.1064	0.145878
4569					369.389	378.105			0.0690628	0.055166	1.85392	0.00966234	0.0947327	1.25191	0.32413
4570					369.389	436.165			0.770099	0.701034	1.98177	0.00214183	0.0559311	1.09852	0.135559
4574					369.747	299.088			0.0998758	0.0887589	1.50254	0.0263104	0.143435	1.12525	0.170243
4579					369.77	215.04			2.6556	2.50134	1.79287	0.00979229	0.0952463	1.06167	0.0863362
4591					370.653	193.035			0.0786568	0.0562235	2.40742	0.000195717	0.0226477	1.399	0.484399
4599					371.337	360.035			0.0746158	0.0591416	1.90584	0.00950116	0.0940843	1.26165	0.335309
4610					372.834	142.998			0.408137	0.370959	1.52892	0.0405807	0.171656	1.10022	0.137795
4637					374.636	904.471			0.0116178	0.018904	1.72356	0.017863	0.123969	0.614568	-0.702357
4647			4,6-Dichloro-3-methyl-cis-1,2-dihydroxycyclohexa-3,5-diene	18.3761	375.627	196.054			0.086368	0.0407535	2.39996	0.000504437	0.0343166	2.11927	1.08357
4648					375.683	280.029			0.0934083	0.0523632	2.43964	0.000169788	0.0214162	1.78385	0.834998
4683					381.916	292.016			0.03781	0.0296817	1.58413	0.0384207	0.167739	1.27385	0.349192
4691					383.408	286.061			0.0790584	0.0656331	1.76408	0.00792076	0.0869643	1.20455	0.268495
4697					385.186	249.997			0.0505637	0.0443339	1.52884	0.0482827	0.184716	1.14052	0.189691
4714					388.043	295.92			0.0310758	0.027754	1.63123	0.00748177	0.0847032	1.11969	0.163098
4719					388.753	262.955			0.0418791	0.0330027	1.21079	0.0356162	0.162901	1.26896	0.343647
4721			4-Bromophenylacetate	0.527247	388.894	216.051			0.069298	0.059925	1.41857	0.0251978	0.140667	1.15641	0.209657
4723					388.975	164.038			0.0231867	0.0280379	1.41925	0.0336386	0.159202	0.826977	-0.274081
4735					391.462	361.039			0.00973968	0.00750455	1.50165	0.0232657	0.135913	1.29784	0.376109
4737					391.873	158.046			0.0692981	0.0586139	1.939	0.00433258	0.0719657	1.18228	0.241573
4740					391.927	360.035			0.176006	0.16233	1.38014	0.0328389	0.157632	1.08425	0.116693
4752					393.26	433.195			0.0170052	0.0131295	1.7343	0.0132671	0.109607	1.29519	0.373161
4762			Methylmercury chloride	-3.7604	393.801	252.084			0.0180047	0.0128658	1.64438	0.0280854	0.14759	1.39942	0.484828
4763					394.001	189.088			0.244116	0.209552	1.60296	0.0164739	0.120137	1.16495	0.220263
4777					394.149	173.009			0.190335	0.166776	1.44276	0.0412985	0.17296	1.14126	0.190627
4780					394.149	566.142			0.036393	0.0303287	1.55768	0.0293018	0.150269	1.19995	0.262978
4782			Cyanotriphenylborate	-7.8981	394.183	292.135			0.02639	0.0207046	1.38336	0.0438864	0.177567	1.2746	0.350045
4786					394.289	649.218			0.0796225	0.0664797	1.57781	0.0223411	0.134145	1.1977	0.260262
4787					394.34	497.139			0.0468427	0.0365076	1.42059	0.0338692	0.159647	1.28309	0.359627
4796					394.434	313.113			2.25747	2.01215	1.41539	0.0468414	0.182459	1.12192	0.165966
4798					394.478	127.051			2.34488	2.04858	1.45872	0.0373066	0.165871	1.14463	0.194885
4799					394.478	481.164			0.275796	0.230606	1.66393	0.0123539	0.106114	1.19596	0.258171
4806					394.895	395.117			0.0738041	0.0638025	1.28058	0.0402586	0.171062	1.15676	0.210087
4809					395.216	152.986			0.124204	0.095917	2.25513	0.00158611	0.0508682	1.29491	0.372855
4816			Tetrafluoroethylene	14.9201	395.904	101.024			5.32396	4.81517	1.7057	0.0150826	0.115888	1.10566	0.144914
4820			2-phosphonato-D-glycerate(3-)	-22.6382	396.202	184.036			0.165761	0.144942	1.50763	0.0305729	0.152934	1.14364	0.193633
4824					397.211	323.098			0.4945	0.393769	1.70983	0.0256986	0.141929	1.25581	0.328622
4828			3-Iodo-4-hydroxyphenylpyruvate	16.1186	397.691	307.066			0.0598437	0.0456965	2.11818	0.00438634	0.0722256	1.30959	0.389116
4830					397.707	162.048			3.77175	3.26777	1.95197	0.0076953	0.0858204	1.15423	0.206927
4831					397.707	163.049			0.51807	0.448547	1.80651	0.0138601	0.11176	1.155	0.20789
4832					397.707	224.041			0.177944	0.155453	1.69981	0.0173286	0.122539	1.14468	0.19494
4833					397.719	342.997			0.0179907	0.0136546	1.36203	0.0359606	0.16352	1.31756	0.397869
4845					399.897	272.087			0.218829	0.187449	2.31904	0.000183539	0.0220957	1.1674	0.223304
4882					403.283	189.013			0.313889	0.280634	1.61005	0.0224825	0.134422	1.1185	0.161561
4884					403.564	254.015			2.21631	1.76964	1.45257	0.0183061	0.125115	1.25241	0.324709
4887					404.11	195.051			0.248689	0.1879	1.8505	0.00658308	0.0799955	1.32352	0.404382
4890			Kedarcidin chromophore	-9.68151	404.175	1031.5			0.0494411	0.0412998	1.62639	0.0223311	0.134125	1.19713	0.259576
4930					409.141	287.012			0.0104927	0.00781121	1.67293	0.0159905	0.118711	1.34329	0.425774
4959			Methyl viologen	17.6782	412.446	258.171			0.0492116	0.0414095	1.72041	0.00537233	0.0763017	1.18841	0.249038
4961					412.448	121.044			0.736792	0.683296	1.91799	0.00421282	0.07137	1.07829	0.108745
4964					412.448	320.029			0.0605821	0.0543906	1.6972	0.0257953	0.14217	1.11384	0.155536
4977					412.485	104.035			0.685871	0.54384	2.40102	0.000182733	0.0220576	1.26116	0.334757
4984					412.768	404.105			0.240899	0.184289	1.64774	0.0353761	0.162465	1.30718	0.386459
4996					413.363	405.108			0.0258363	0.0152815	2.0009	0.00657505	0.0799745	1.69069	0.75761
4998					413.41	230.067			0.475037	0.355349	1.4826	0.0379744	0.166999	1.33682	0.418806
5002					414.225	346.033			0.0416562	0.035727	1.4448	0.0367806	0.164965	1.16596	0.221514
5015					415.177	358.033			0.024715	0.0210453	1.57656	0.0209976	0.131392	1.17437	0.23189
5049					420.104	568.103			0.268231	0.23231	1.46695	0.0165564	0.120375	1.15463	0.20743
5054					420.619	349.089			1.00792	0.909786	1.45033	0.0382595	0.167473	1.10786	0.147778
5057			Selenium Sulfide	22.9797	420.62	112.04			1.4618	1.34099	1.45514	0.0389509	0.168605	1.09009	0.124449
5058					420.62	131.054			0.858827	0.781876	1.64743	0.0146143	0.114354	1.09842	0.135427
5059					420.62	393.053			0.594152	0.541849	2.20692	0.00035884	0.0302411	1.09653	0.132942
5061			O-Phosphorylhydroxylamine	16.8197	420.621	114.019			3.83768	3.40722	1.80211	0.00756334	0.085134	1.12634	0.171638
5062					420.621	130.05			17.7508	16.3149	1.60326	0.0221908	0.133848	1.08801	0.121689
5063					420.621	156.03			2.13382	1.94512	1.77153	0.0097471	0.0950686	1.09702	0.133584
5064					420.621	172.868			0.227967	0.186399	1.71654	0.0201335	0.129496	1.22301	0.290434
5066					420.622	175.044			23.4702	21.7164	1.39284	0.0455167	0.180312	1.08076	0.112045
5068					420.622	371.071			2.38241	2.16471	1.91663	0.00223139	0.0567188	1.10057	0.138245
5075			Disul	-15.5357	422.74	288.12			0.0577644	0.0413353	1.38903	0.0309519	0.153745	1.39746	0.482808
5085					423.233	287.987			0.0303293	0.0255376	1.42515	0.0395808	0.169795	1.18763	0.248085
5098					424.113	359.044			0.310175	0.282408	1.36201	0.0468463	0.182467	1.09832	0.135305
5127					425.922	104.035			0.123792	0.101428	1.93563	0.00504301	0.0750709	1.22049	0.287466
5137					427.022	131.035			0.46307	0.388648	1.2826	0.0462278	0.181474	1.19149	0.252766
5175			N-desmethyltoremifene	7.75824	430.435	392.943			0.0452902	0.0329931	1.30846	0.0452899	0.179937	1.37272	0.457036
5177					430.443	316.962			0.0259424	0.0154896	1.75945	0.0066298	0.0801168	1.67483	0.744018
5184					430.488	288.033			0.0333338	0.0130624	1.83517	0.0173582	0.12262	2.55189	1.35157
5190					430.876	134.017			2.0785	1.56503	1.69579	0.0113339	0.10209	1.32809	0.409354
5191					430.876	135.018			0.451851	0.29186	1.63124	0.0136518	0.111016	1.54817	0.630568
5192					431.009	259.057			0.0474365	0.0577627	1.57919	0.0138346	0.11167	0.82123	-0.284141
5195					431.348	132.23			0.027875	0.0192554	1.36842	0.0321581	0.15626	1.44764	0.533704
5198					431.427	217.992			0.127152	0.0849516	1.71222	0.0120759	0.105055	1.49676	0.581843
5213					434.081	204.034			0.0389193	0.0434469	1.55952	0.0275715	0.146418	0.895789	-0.158769
5229					436.933	226.996			0.129139	0.0952765	2.16593	0.00302141	0.0638322	1.35541	0.438733
5230					436.957	231.023			0.1396	0.125633	1.52453	0.0269847	0.145049	1.11117	0.152081
5232					437.194	168.027			0.11412	0.0952407	1.83199	0.00573598	0.0775358	1.19822	0.260898
5240					438.661	189.051			0.25738	0.227886	1.78561	0.00644172	0.0796202	1.12942	0.175588
5244					438.815	206.03			0.0264026	0.0202173	1.71743	0.023435	0.136227	1.30594	0.385088
5250					439.836	242.007			0.0486054	0.036525	1.78659	0.00920647	0.0928646	1.33075	0.412235
5257					441.599	180.063			0.388133	0.352658	1.66582	0.0154717	0.117122	1.10059	0.13828
5266					442.464	280.021			0.0100331	0.007595	1.66917	0.0236479	0.136617	1.32102	0.401653
5269					442.596	212.999			0.0236894	0.017922	1.71374	0.0120972	0.105137	1.32181	0.40251
5270			Chlorquinox	9.25505	442.668	268.937			0.0118601	0.00736252	1.89281	0.00151915	0.0503625	1.61087	0.687839
5272					442.901	416.054			0.0140907	0.0076938	1.41069	0.00644845	0.0796384	1.83143	0.872973
5277					443.26	110.985			1.19314	0.877282	2.12856	0.000697187	0.0394184	1.36004	0.443651
5278					443.26	188.962			0.370166	0.267463	1.94424	0.00364293	0.0681761	1.38399	0.468831
5280					443.286	266.94			0.266877	0.202982	1.81186	0.00645047	0.0796438	1.31478	0.394826
5281					443.286	267.94			0.0200764	0.0131253	1.77467	0.00631104	0.0792616	1.5296	0.613154
5282					443.286	284.951			0.0130601	0.00817526	1.42514	0.0132325	0.109478	1.59752	0.675832
5283					443.358	362.928			0.0258652	0.0185556	1.81214	0.00535338	0.076234	1.39393	0.479157
5284					443.429	326.907			0.0453335	0.0309562	2.00023	0.00308246	0.0643079	1.46444	0.55035
5287					443.44	242.937			0.0602837	0.0425216	1.25078	0.027523	0.146306	1.41772	0.503572
5289					443.44	344.917			0.032569	0.023276	1.77459	0.00893636	0.091706	1.39925	0.484655
5329					447.163	336.899			0.0344579	0.0265702	1.56166	0.020452	0.130207	1.29686	0.375023
5334					447.654	254.882			0.0468839	0.0364685	1.61734	0.0223739	0.134209	1.2856	0.362441
5343					448.163	236.988			0.377014	0.296403	1.74662	0.0101864	0.0970684	1.27196	0.347057
5356					450.94	134.017			0.945773	0.768621	1.56587	0.0299446	0.151633	1.23048	0.299223
5363			Cyclophosphamide	-17.7813	451.8	280.104			0.0630289	0.0538943	1.83071	0.00512639	0.0753936	1.16949	0.22588
5364					451.824	412.033			0.0297497	0.0250885	1.24354	0.0388277	0.168405	1.18579	0.245848
5411					453.656	206.03			0.0463595	0.0417271	1.5687	0.0265665	0.144053	1.11102	0.15188
5427					454.286	88.9873			10.3163	9.49507	2.2464	0.000299217	0.0279496	1.08649	0.119671
5431					454.543	390.982			0.169047	0.153042	1.50772	0.0436915	0.177231	1.10458	0.143494
5433					454.57	366.928			0.174371	0.155485	1.51306	0.0402565	0.171058	1.12146	0.16538
5436			2,3,4,5-Tetrachloro-4'-biphenylol	-16.8067	454.576	308.99			0.0559515	0.046258	1.55247	0.0255509	0.14156	1.20955	0.274473
5441					454.777	243.986			0.135697	0.121895	1.73396	0.0111912	0.101496	1.11323	0.154754
5442					455.148	153.991			1.71379	1.58076	1.64722	0.0164396	0.120037	1.08415	0.116571
5450					456.445	246.968			0.062278	0.0289892	2.17316	0.00277496	0.061783	2.14832	1.10321
5452					456.846	168.99			0.257375	0.103467	2.20145	0.00159179	0.0509095	2.48751	1.3147
5453					456.861	410.088			0.0409232	0.0328003	1.7563	0.0252313	0.140753	1.24765	0.319209
5468					459.15	845.977			0.0218438	0.0166153	1.49689	0.033092	0.158134	1.31468	0.394708
5479					459.169	300.04			0.239363	0.211163	1.33551	0.0439862	0.177738	1.13355	0.180846
5508					460.971	374.892			0.0485069	0.0432213	1.39006	0.0351839	0.162114	1.12229	0.166446
5510			S-(1,2-Dichlorovinyl)thiol	-12.6403	460.972	130.014			0.26582	0.236487	1.4123	0.0424876	0.175116	1.12404	0.168688
5511			3,5-Dibromo-4-hydroxybenzoate	-18.4623	460.972	296.915			0.36412	0.334382	1.71243	0.0151244	0.116023	1.08893	0.122914
5514					461.001	332.936			0.0433591	0.0373605	1.57888	0.0296804	0.151077	1.16056	0.214821
5520					461.921	254.958			0.610878	0.561809	1.88412	0.00298077	0.0635088	1.08734	0.120805
5522					461.947	326.979			0.199794	0.122226	1.86888	0.00580732	0.0777641	1.63463	0.708964
5523					461.956	258.93			0.0861068	0.0757408	2.00289	0.00228954	0.0572083	1.13686	0.185056
5524					462.087	138.98			4.60194	4.16531	1.92404	0.00299809	0.0636473	1.10483	0.143821
5541					463.019	246.986			0.314166	0.273097	2.11257	0.000517423	0.0346051	1.15038	0.202111
5555					463.792	214.012			0.244821	0.2173	2.00579	0.00175447	0.0520803	1.12665	0.172044
5556					463.792	228.976			0.417456	0.584276	1.78637	0.0147878	0.114929	0.714484	-0.485027
5562					463.913	266.088			0.0669885	0.0560835	1.93748	0.00217598	0.0562365	1.19444	0.256339
5566					464.467	216.958			0.844967	0.770727	1.52424	0.0276911	0.146693	1.09632	0.132675
5580					464.834	294.935			0.354258	0.319279	1.71201	0.00838183	0.0891966	1.10956	0.149983
5591					465.407	390.833			0.131137	0.106433	1.56183	0.0228332	0.135098	1.23211	0.301132
5597			Acutumidine	9.22545	465.511	384.834			0.0804761	0.0655041	1.31357	0.0385224	0.167907	1.22857	0.296976
5632					466.326	133.014			6.08364	5.13027	1.82733	0.00743036	0.0844292	1.18583	0.2459
5685					467.382	388.056			0.0415047	0.0351891	1.43585	0.0290289	0.149679	1.17948	0.238149
5694					467.811	313.004			0.993621	0.726279	1.4098	0.0217027	0.132865	1.3681	0.452172
5696					468.109	400.02			0.0263496	0.0218023	1.48295	0.0371634	0.165626	1.20857	0.273297
5703					469.168	209.03			1.77491	1.51861	1.38741	0.0305982	0.152986	1.16877	0.224996
5705					469.197	274.057			0.252192	0.214868	1.66518	0.0186469	0.125973	1.17371	0.231072
5712					470.064	445.007			0.267274	0.221944	1.54497	0.0353304	0.162382	1.20424	0.268124
5716					470.091	425.018			0.0711799	0.0585596	2.07122	0.001559	0.0506674	1.21551	0.281563
5718			SM C16:1	24.6888	470.151	717.072			0.0608229	0.0447428	2.2142	0.000985246	0.0446629	1.35939	0.44296
5725			DG(20:1n9/0:0/22:6n3)	3.96045	470.982	696.092			0.100121	0.0754677	1.85587	0.0119198	0.104448	1.32667	0.407811
5726					471.026	695.09			0.410004	0.309773	1.87489	0.00912503	0.0925194	1.32356	0.404429
5727					471.026	1043.14			0.0369551	0.0240177	1.98208	0.00569756	0.0774111	1.53866	0.621678
5728					471.038	349.045			0.245569	0.198791	1.55965	0.022602	0.134654	1.23531	0.304875
5729					471.043	347.04			13.7568	11.4215	1.86418	0.00796743	0.0871967	1.20447	0.268394
5730					471.043	348.044			1.43323	1.18116	1.85691	0.00779453	0.0863283	1.21341	0.279068
5731			PI(18:0/22:5(4Z,7Z,10Z,13Z,16Z))	-0.550784	471.043	914.172			0.0327839	0.0272116	1.62617	0.0122694	0.105795	1.20478	0.268767
5735			CE(18:1(9Z))	18.2711	471.868	652.136			0.166667	0.140971	1.65316	0.0318319	0.155591	1.18227	0.241563
5736			N-Lignoceroylsphingosine	-8.51954	471.875	651.132			0.690954	0.601013	1.6695	0.0361284	0.163819	1.14965	0.201193
5737					471.875	673.116			0.0747055	0.0667697	1.68702	0.0200806	0.129376	1.11885	0.16202
5744					471.919	486.077			0.0628065	0.0329561	1.98523	0.00657052	0.0799627	1.90576	0.93037
5747					471.931	444.074			0.204196	0.183883	1.48205	0.0388877	0.168503	1.11047	0.151166
5748					471.931	533.103			0.0503608	0.03641	1.61669	0.0266377	0.144224	1.38316	0.467964
5756					471.986	443.07			1.5081	1.32441	1.9775	0.00290081	0.0628563	1.1387	0.187385
5761					472.279	182.045			0.124301	0.102068	1.98918	0.00584109	0.0778707	1.21783	0.28431
5765					472.595	383.051			0.0323282	0.0278202	1.6902	0.00998929	0.0961464	1.16204	0.216659
5767					472.601	429.055			0.113073	0.100511	1.54941	0.0220315	0.13353	1.12497	0.169893
5769					472.609	402.054			1.54477	1.43995	1.4528	0.0418254	0.173924	1.0728	0.101375
5779					472.711	320.029			0.0417392	0.0603424	1.73112	0.00545656	0.0765986	0.691706	-0.531769
5780					472.711	459.067			0.112451	0.0996492	1.84314	0.0135347	0.110592	1.12847	0.17437
5784					472.742	547.119			0.0450691	0.0800639	2.17026	4.04723e-05	0.0093375	0.562914	-0.829013
5785					472.744	474.084			0.0712997	0.0581439	2.07744	0.00418936	0.0712505	1.22626	0.294269
5786					472.759	473.083			0.483423	0.408962	2.05816	0.00240382	0.0582438	1.18207	0.241318
5790					473.627	685.131			0.0521287	0.0404937	1.81725	0.0133768	0.110014	1.28733	0.36438
5805					475.307	199.001			0.153274	0.0840879	2.0688	0.00263653	0.0605321	1.82278	0.866138
5807			Fe(III)dicitrate	19.1719	475.5	435.06			0.0369881	0.0273758	1.36828	0.0384985	0.167867	1.35112	0.434157
5810					476.245	467			0.0560348	0.0473047	1.47159	0.0485726	0.185201	1.18455	0.244337
5814					476.389	542.993			0.00877136	0.00493449	1.2802	0.0350738	0.161911	1.77756	0.829899
5828					477.27	98.9552			1.29285	1.18715	1.93935	0.00244558	0.0586729	1.08904	0.12305
5866					478.26	236.903			0.326935	0.273869	1.65583	0.0114702	0.10265	1.19377	0.255519
5871					479.276	184.001			0.118285	0.0847479	1.39494	0.0267113	0.1444	1.39572	0.481012
5877					480.059	360.035			0.463226	0.386497	1.7227	0.015594	0.117502	1.19852	0.261257
5886					481.031	446.072			0.283041	0.253982	1.5341	0.0311004	0.15406	1.11441	0.156283
5892					481.93	96.9689			13.3514	12.0155	1.62196	0.0173371	0.122562	1.11119	0.152103
5895					481.948	704.092			0.0158847	0.0127086	1.52624	0.0389833	0.168658	1.24992	0.321837
5903					482.062	488.059			0.0257109	0.0212851	1.68099	0.0187159	0.126145	1.20793	0.272537
5906					482.731	190.035			0.27736	0.248271	1.60684	0.032643	0.157241	1.11717	0.159843
5915			PGP(18:2(9Z,12Z)/22:6(4Z,7Z,10Z,13Z,16Z,19Z))	2.41888	482.782	900.045			0.0305142	0.0266154	1.30124	0.0445249	0.178656	1.14649	0.197218
5927			3-Vinylbacteriochlorophyllide a	14.5182	482.824	618.005			0.0274441	0.0208765	1.49833	0.0110721	0.100993	1.3146	0.39462
5960					485.517	385.037			0.0495102	0.0401252	2.58498	3.07407e-05	0.00803462	1.23389	0.303219
5962					485.539	384.035			0.430641	0.38017	2.31466	0.000385174	0.0311165	1.13276	0.179842
5978					486.473	344.04			0.166387	0.140229	1.62498	0.0244659	0.138773	1.18653	0.246754
5981					486.497	378.045			0.100384	0.123517	1.43502	0.0430951	0.176192	0.812714	-0.299181
5984					487.358	363.055			0.253837	0.220382	1.61997	0.0296839	0.151084	1.15181	0.203897
5985					487.37	458.013			0.0324567	0.0279682	1.58714	0.0382794	0.167506	1.16049	0.214729
5987					487.382	460.028			0.041587	0.0330436	1.7382	0.0141409	0.112744	1.25855	0.331762
5993					487.391	443.002			0.02074	0.014784	1.59389	0.0135027	0.110475	1.40287	0.488383
5997					488.296	340.968			0.0443176	0.0260445	1.33142	0.0424979	0.175135	1.70161	0.766901
6000					488.3	500.023			0.0782359	0.0663255	1.9599	0.00576441	0.0776273	1.17957	0.238267
6004					488.34	394.961			0.0388213	0.0318477	1.90892	0.00855627	0.0900058	1.21897	0.28566
6005					488.349	311.962			0.308809	0.240406	2.13256	0.0016562	0.0513634	1.28453	0.361242
6011					488.386	275.088			0.219075	0.176626	1.83446	0.00695778	0.0818128	1.24033	0.310728
6013			Ioxynil	12.1764	488.402	371.926			0.034787	0.0282313	1.77678	0.0153491	0.116737	1.23221	0.30125
6014					488.412	324.974			0.0477804	0.0331252	1.88211	0.00814611	0.0880728	1.44242	0.528492
6015					488.422	310.957			6.55083	5.19791	2.06744	0.00293894	0.0631702	1.26028	0.333746
6018					488.86	352.913			0.198738	0.160084	2.07718	0.00356464	0.0676843	1.24146	0.312037
6019					489.207	370.924			0.543954	0.438295	1.91325	0.00753059	0.0849616	1.24107	0.311582
6022					489.213	232.953			2.79787	2.523	1.58358	0.0288353	0.149257	1.10895	0.14919
6023					489.214	156.979			0.374312	0.308115	1.90093	0.00591501	0.0781007	1.21485	0.280773
6025					489.215	154.974			32.4046	28.1322	2.20402	0.00110522	0.0462807	1.15187	0.203974
6026					489.215	155.978			0.72002	0.613711	2.17113	0.00174082	0.051984	1.17322	0.230477
6028					490.118	244.97			1.11994	0.959404	1.9624	0.00444836	0.07252	1.16733	0.223213
6032					490.99	83.0243			0.0400261	0.0351783	1.55532	0.0189446	0.126707	1.13781	0.186256
6033					491.004	399.045			0.0839328	0.0742083	1.52867	0.0337477	0.159413	1.13104	0.177654
6056					492.766	122.985			0.269463	0.236821	1.61608	0.0203538	0.129989	1.13784	0.186292
6057					492.766	168.042			5.93693	5.35623	1.60115	0.0301243	0.152009	1.10842	0.1485
6058			Desflurane	6.16754	492.766	169.046			0.246013	0.218252	1.61142	0.0267192	0.144419	1.1272	0.172742
6061					492.766	242.079			8.20146	7.41351	1.55565	0.0362823	0.164091	1.10629	0.145725
6062					492.766	243.083			0.563373	0.497454	1.62812	0.0195242	0.128094	1.13251	0.179527
6065					492.773	280.035			0.630114	0.57051	1.69195	0.0163182	0.119683	1.10448	0.143361
6077					492.804	191.02			4.94279	3.51342	1.63632	0.0313992	0.154691	1.40683	0.492452
6079					492.822	133.014			3.08783	2.71344	1.5965	0.0203193	0.129912	1.13798	0.18647
6089					493.7	196.976			0.257949	0.23387	1.83723	0.00861628	0.0902798	1.10296	0.141377
6127					498.196	186.964			0.870022	0.667438	1.25484	0.0257597	0.142081	1.30352	0.382418
6147					499.927	252.942			1.21048	0.89276	2.01832	0.00531944	0.0761117	1.35589	0.439241
6149					499.958	384.035			0.0190831	0.0150256	1.84735	0.00439708	0.072277	1.27004	0.344869
6158					501.819	175.991			0.858438	0.739392	2.1351	0.000492261	0.034037	1.16101	0.215375
6159					501.821	174.988			15.103	13.9259	1.34806	0.0471154	0.182895	1.08453	0.117069
6167					502.706	232.953			1.59056	1.21279	2.10914	0.00126625	0.0481002	1.31148	0.391197
6168					502.706	379.03			0.126621	0.107372	1.60463	0.0313615	0.154611	1.17927	0.237898
6175					504.527	377.034			0.0795581	0.0966626	1.5731	0.0274098	0.146044	0.82305	-0.280948
6184					507.221	663.115			0.28596	0.263895	1.3859	0.0435072	0.176911	1.08361	0.115849
6202					508.087	477.049			0.186103	0.141908	1.86426	0.008228	0.0884673	1.31143	0.391142
6205					508.09	446.034			0.0718736	0.0567342	1.64074	0.0128001	0.107836	1.26685	0.341245
6206					508.091	111.008			1.01128	0.89334	1.62297	0.0292495	0.150157	1.13202	0.178901
6210					508.091	476.045			1.2466	0.955643	1.90929	0.0100656	0.0965055	1.30447	0.383459
6211			Glyphosate	7.625	508.091	170.082			0.0398512	0.0267892	1.34837	0.0358813	0.163378	1.48758	0.57297
6224					508.092	342.045			0.672901	0.619906	1.54208	0.0274887	0.146227	1.08549	0.118344
6229					508.092	441.986			0.692903	0.652938	1.67646	0.0302096	0.152186	1.06121	0.0857064
6250					510.87	294.908			0.0384969	0.0289383	1.85869	0.0110793	0.101024	1.33031	0.41176
6269					513.805	400.028			0.412999	0.355399	1.82576	0.00957561	0.0943854	1.16207	0.216701
6271					514.5	377.014			0.784471	0.671536	1.50178	0.0391413	0.16896	1.16817	0.224256
6299					519.224	475.063			0.0147526	0.0205181	1.62814	0.0136802	0.111118	0.719004	-0.475928
6310			Bromucozole	-6.56473	521.161	378.069			0.0183006	0.0162055	1.57713	0.0167103	0.120816	1.12928	0.175407
6315					522.149	342.023			0.0353918	0.0298424	1.74263	0.010313	0.0976506	1.18595	0.246049
6396					564.996	305			0.457142	0.38603	1.47874	0.0353252	0.162372	1.18421	0.243927
6424					588.371	88.9873			56.8506	51.5016	1.80048	0.00300651	0.0637143	1.10386	0.142559
6426					589.29	289.949			0.579872	0.431963	1.48601	0.0296095	0.150927	1.34241	0.424826
6457					596.068	205.867			0.0238482	0.0145656	1.58745	0.0307185	0.153245	1.6373	0.711319
6475					597.877	330.902			0.602765	0.5526	1.34115	0.0383282	0.167587	1.09078	0.125361
6548					634.032	101.06			6.16817	4.39925	1.56108	0.00337873	0.0664569	1.4021	0.487587
6552					640.313	338.932			0.086165	0.0650365	1.61202	0.0234699	0.136291	1.32487	0.405852
6619					688.097	160.911			0.141488	0.0947903	1.86739	0.0114419	0.102535	1.49265	0.577873
6626			Chloramphenicol 3-acetate	-17.4548	692.515	366.167			0.0779457	0.0607211	2.26462	0.00561118	0.0771259	1.28367	0.36027
6648					705.294	160.911			0.125922	0.0978515	1.83066	0.00661276	0.0800727	1.28687	0.363869
6660					715.156	208.013			0.229207	0.197992	1.56725	0.0407778	0.172017	1.15766	0.211208
6663					716.104	109.051			0.73789	0.510626	1.44824	0.0265686	0.144058	1.44507	0.53114

## Sheet: PCA OPLSDA Heatmap((Fig. S2B)
id	met	X6	X20	X9	X18	X19	X7	X10	X17	X16	X8	X37	X28	X27	X36	X39	X26	X38	X30	X29	X40
30	Adenine	10.719	15.3565	21.0237	18.1709	12.957	11.6286	16.8803	15.8862	13.9637	13.0625	20.2017	25.6482	21.4859	26.1788	11.7986	15.6953	20.8629	19.9144	15.4248	16.2514
36	Oleamide	1.1319	2.57676	2.22926	1.94863	2.35541	1.90452	1.2176	1.62282	2.1039	1.02205	2.48277	2.56845	2.09528	2.91868	2.00675	2.3008	2.15719	3.16454	2.15938	2.15713
97	Hydroxyphenyllactic acid	1.16613	0.808003	0.86468	1.32245	1.54627	0.852499	1.10156	1.0817	0.96455	1.29172	1.43964	1.12184	1.11431	1.46543	1.33772	1.47606	1.28041	1.18032	1.70665	1.30174
186	1-deoxy-1-(N6-lysino)-D-fructose	0.976674	0.728537	1.06798	0.908841	0.602434	0.690948	0.753179	0.726777	0.772796	0.73774	0.947384	1.21818	0.811707	0.705121	0.924536	0.982157	0.930483	0.798997	1.03354	0.974787
13	Pelargonic acid	40.1029	50.516	53.4936	43.9083	47.7081	37.2899	46.2472	54.895	44.0085	57.6185	39.7209	42.278	39.7778	45.0002	40.9605	45.8751	25.3617	40.0415	41.6902	44.6621
194	But-2-enoic acid	1.60812	1.87143	1.81021	1.91314	1.45765	1.63443	1.55841	1.44784	1.36476	1.9398	1.45027	1.41589	1.39632	1.45659	1.32714	1.42056	0.837989	1.53118	1.52945	1.50559
42	Thymidine	4.83968	3.73728	4.83492	5.81777	5.38407	4.29837	6.34167	5.15391	5.38459	5.69296	4.35723	3.44695	3.99967	5.93536	4.45053	3.61076	3.77208	3.86036	4.25283	5.12991
178	N4-Acetylcytidine	0.183725	0.190604	0.199073	0.259697	0.226362	0.159922	0.221956	0.253754	0.176309	0.281996	0.175533	0.160173	0.202376	0.241333	0.150535	0.13378	0.135674	0.125991	0.144464	0.14133
110	3-Hydroxymethylglutaric acid	49.4369	50.9183	50.7787	51.3672	54.4589	51.4288	55.476	57.9688	51.0642	66.3006	55.1596	34.0047	54.4144	54.2582	43.3418	44.5956	47.8113	44.3201	46.4691	45.4998
184	Tiglic acid	2.60657	2.67163	2.70897	2.75967	2.94989	2.7711	2.96229	3.09984	2.71681	3.46536	2.97276	1.72419	2.89714	2.93002	2.2394	2.32334	2.54078	2.23231	2.45925	2.36542
80	Uridine	146.132	154.496	164.055	180.034	140.961	139.827	153.844	152.546	178.335	169.464	112.563	134.93	162.79	159.207	143.003	125.185	137.579	131.625	126.938	136.414
94	L-2-Hydroxyglutaric acid	1.01161	1.01097	0.928859	0.923014	1.02807	0.9922	0.903557	1.13473	1.06988	1.18997	0.806868	0.967763	1.00686	1.16425	0.807496	0.851278	0.957376	0.844701	0.874417	0.921967
172	Ethyl dodecanoate	0.180096	0.252742	0.216292	0.161561	0.167446	0.227987	0.245544	0.231846	0.219662	0.233998	0.17304	0.179641	0.176314	0.195722	0.16819	0.194085	0.219638	0.222037	0.160718	0.158473
163	Sorbitol	0.66755	0.833576	0.766461	0.743721	0.674799	0.666687	0.722004	0.780287	0.748207	0.783455	0.668079	0.725749	0.697241	0.594494	0.613366	0.669624	0.634938	0.547112	0.575978	0.586804
10	3-Hydroxybutyric acid	9.29938	14.2468	9.49775	12.0976	11.0312	8.1337	13.7164	11.0592	9.31372	13.1364	5.697	4.06824	4.25629	7.95686	8.2192	4.77021	12.5026	4.47836	4.54602	10.3441
187	3,7-Dimethyluric acid	1.68378	1.41783	1.38398	1.43947	1.61224	1.78644	1.73846	2.16288	1.51727	2.44827	0.915385	1.31867	1.12717	0.97965	1.08386	1.23641	1.54799	0.785474	0.767735	0.870421
203	Alpha-Hydroxyisobutyric acid	0.843246	0.994707	0.965074	0.849045	1.00976	1.10597	1.23984	1.06871	0.878433	1.24674	0.660203	0.611318	0.607734	0.601637	1.0495	0.723294	0.835411	0.627226	0.687631	0.653008
81	D-Glutamine	48.0534	39.4193	37.6329	35.3242	35.7629	43.2961	41.9596	35.2521	51.6071	48.2993	31.5711	36.1657	36.7785	29.7794	38.7293	40.8693	42.3476	41.7852	35.949	31.877
87	Malic acid	12.3551	10.4713	10.9218	10.3725	9.02266	11.0708	11.5356	11.2093	12.069	12.1986	9.35473	9.64816	10.4817	6.79959	10.6478	10.8525	9.75752	10.0523	9.61337	6.9197
14	Adrenic acid	21.9338	14.7577	22.516	17.3163	14.5812	16.8587	22.0856	18.5011	24.9037	25.8727	11.9256	14.3135	16.1157	12.6743	19.2816	18.2038	16.9774	16.6857	15.6102	12.5792
54	D-Xylitol	2.58978	2.09677	2.54325	2.29154	2.25995	2.85999	2.7487	2.50472	3.17637	3.02655	2.1089	2.03994	2.04008	1.64254	2.52843	2.22896	2.12633	2.38063	2.5705	1.79509
52	Ethyl tetradecanoate	2.11035	2.08717	2.31449	1.78238	1.91519	2.37449	2.25326	2.17479	2.23318	2.33539	1.89	1.92374	2.08756	1.90188	2.07833	2.05845	1.97511	2.24546	1.96368	1.9045
7	Palmitoleic acid	35.8719	21.6398	31.2559	19.7072	22.9265	32.8778	33.2699	29.8121	31.7805	38.3099	20.4214	22.4424	29.3494	18.8771	28.2411	27.7733	26.2676	23.9163	23.8634	27.3131
8	Linoleic acid	17.0088	13.1562	17.8631	12.787	13.3269	15.9827	16.8559	16.5989	20.4358	20.084	12.8028	14.3922	15.1761	9.83737	13.8482	13.8877	14.8659	15.2264	13.8883	15.1172
12	L-Lactic acid	349.031	375.716	376.267	369.834	350.898	399.631	412.808	407.492	401.128	385.834	308.632	265.732	289.505	280.866	345.121	378.189	366.391	401.168	338.49	351.943
93	D-Glucose	1.53366	1.74236	1.62095	1.62365	1.94794	1.85085	2.05092	1.86803	1.93807	1.71196	1.41519	1.25703	1.4309	1.22342	1.72039	1.80591	1.55704	1.80729	1.65143	1.69168
60	Xanthine	6.09601	6.1275	5.158	6.31657	6.23903	6.6158	7.256	5.85905	7.89407	8.07546	4.78421	4.49044	4.39943	5.61207	6.88759	5.18583	5.84552	5.55948	5.66913	4.27362
24	L-Malic acid	52.0016	41.2431	33.9041	41.935	49.6402	48.6542	47.1253	51.9562	46.9611	57.5639	28.7221	31.6275	38.556	22.6019	48.7778	40.8455	34.8032	36.0156	39.9396	20.5241
90	L-Serine	3.3904	3.48264	2.98729	3.61383	3.12368	3.2054	3.64719	3.31311	3.79391	3.88861	2.60465	2.61851	3.18619	2.45493	3.23716	3.08189	3.24516	3.32683	3.32293	2.12011
152	Cytidine	3.79843	3.56858	3.73829	3.61946	3.68054	3.9159	3.62435	3.57872	3.565	5.15053	2.49015	2.83519	3.09516	2.96863	2.83978	3.06385	3.09402	3.04099	3.26486	0.826188
171	Deoxycytidine	0.970489	0.885588	0.872595	0.776708	0.947493	0.852078	0.921001	0.838119	0.835503	1.0495	0.863779	0.634088	0.62052	0.721084	0.714486	0.661158	0.787197	0.941332	0.958721	0.263634
174	Acetylglycine	2.38763	2.56127	2.85824	2.35103	2.26024	2.58665	2.41964	2.67705	2.62796	2.89734	2.1992	2.39777	2.29058	2.10943	2.08783	2.21088	2.28857	2.79525	2.45468	1.71247
19	Sarcosine	37.9342	40.6946	40.7765	36.1833	36.4065	40.7772	40.3859	40.2035	38.9569	44.3922	36.1675	35.9055	35.5301	33.9835	35.6236	35.1669	36.4083	38.7729	38.1109	31.9751
205	Beta-Guanidinopropionic acid	19.2943	21.7166	21.2063	18.9686	19.158	20.3471	20.6645	20.4661	19.6092	22.7769	19.1193	18.6998	18.5714	17.7112	17.4293	17.6867	18.5449	19.4104	19.6788	17.4997
34	Pentadecanoic acid	2.22444	1.48907	1.60685	1.1426	1.31454	1.95628	1.96705	1.86697	1.5414	2.25006	1.98188	1.50379	1.06648	1.17501	1.34625	1.1672	1.5074	1.49485	1.26461	1.60193
202	Guanosine monophosphate	3.19353	2.57589	2.66643	2.16809	2.35822	2.97503	2.50951	2.77503	2.94475	3.0494	2.71791	1.96634	2.31791	1.76854	2.03905	2.4913	2.49847	2.14841	2.66189	2.7916
86	N-Acetyl-L-aspartic acid	357.683	350.01	349.116	316.491	313.53	326.966	334.745	343.133	382.84	371.683	307.545	328.424	298.844	299.578	298.872	297.291	295.446	367.606	357.344	334.658
224	Cytidine monophosphate N-acetylneuraminic acid	0.104161	0.100472	0.0674883	0.0802815	0.0827523	0.0820077	0.0902172	0.106139	0.0985937	0.11741	0.0710234	0.0920847	0.0770241	0.060447	0.0729431	0.083674	0.0746745	0.083765	0.0903758	0.0760344
