# Supplementary material for: Sevoflurane exposure in early life: mitochondrial dysfunction and neurotoxicity in immature rat brains without long-term memory loss
Source: Sci Rep. 2024 Nov 20;14:28747. doi: 10.1038/s41598-024-79150-3 (PMC11579499; doi:10.1038/s41598-024-79150-3)
Supplement: Supplementary file 26 — Supplementary Material 26 [file 41598_2024_79150_MOESM26_ESM.xlsx]

## Sheet: all the detected 
id	MS2 name	MS2 score	MS1 name	MS1 ppm	rt	mz	SuperClass	type	MEAN treat	MEAN control	VIP	P-VALUE	Q-VALUE	FOLD CHANGE	LOG_FOLDCHANGE
3	(Â±)-erythro-Isoleucine	1			299.277	132.102	Organic acids and derivatives	forward	3.74822	4.10718	1.08878	0.240626	0.471284	0.912601	-0.131944
4	Adenine	0.999987			351.22	136.062	Organoheterocyclic compounds	forward	7.10452	7.49688	0.55363	0.371713	0.541541	0.947664	-0.077553
6	Hypoxanthine	0.99992			471.593	137.046	Organoheterocyclic compounds	forward	2.52291	2.15397	1.67219	0.0385328	0.275219	1.17128	0.228085
7	Deoxycytidine	0.999755			229.033	228.097	Nucleosides, nucleotides, and analogues	forward	1.34599	1.20467	1.37625	0.0778989	0.346891	1.11731	0.160033
8	L-Proline	0.999694			333.097	116.071	Organic acids and derivatives	forward	3.70564	3.99829	0.928069	0.279064	0.495448	0.926808	-0.109658
9	1-Methylnicotinamide	0.999693			313.091	137.071	Organoheterocyclic compounds	forward	4.86738	4.10167	0.898885	0.212835	0.455225	1.18668	0.246933
10	Creatinine	0.999665			187.489	114.066	Organic acids and derivatives	forward	13.322	13.077	0.604444	0.625042	0.635571	1.01873	0.0267766
11	Adenosine	0.999628			188.361	268.104	Nucleosides, nucleotides, and analogues	forward	8.93887	10.4292	1.0307	0.245722	0.473962	0.857102	-0.222461
13	D-Proline	0.999533			352.652	116.071	Organic acids and derivatives	forward	0.781214	0.831263	0.845654	0.332656	0.523981	0.939791	-0.0895878
14	L-Histidine	0.999395			588.157	156.077	Organic acids and derivatives	forward	1.52786	1.48001	0.568083	0.509125	0.591966	1.03233	0.0459034
15	Acetylcholine	0.999328			217.551	146.117	Organic nitrogen compounds	forward	1.68543	1.7311	0.0163638	0.790684	0.688001	0.973617	-0.0385734
16	Betaine	0.999326			318.252	118.086	Organic acids and derivatives	forward	2.82486	3.09843	0.916858	0.31834	0.517009	0.911707	-0.133358
17	L-Gulose	0.99928			412.239	203.053	Organic oxygen compounds	forward	0.597104	0.567355	0.647215	0.631976	0.638012	1.05243	0.0737302
18	Cytidine	0.999238			262.377	244.092	Nucleosides, nucleotides, and analogues	forward	4.12932	3.32716	1.70491	0.00830989	0.195521	1.24109	0.311611
19	L-Alanine	0.999151			369.314	90.0552	Organic acids and derivatives	forward	2.62889	2.53891	1.38855	0.10208	0.373624	1.03544	0.0502448
20	Inosine	0.999068			239.049	269.087	Nucleosides, nucleotides, and analogues	forward	3.94312	4.17503	0.893349	0.273918	0.492321	0.944453	-0.0824488
21	Choline	0.99901			286.807	104.107	Organic nitrogen compounds	forward	100.971	95.1818	1.25271	0.109574	0.380098	1.06083	0.0851894
22	Cytosine	0.998931			228.98	112.051	Organoheterocyclic compounds	forward	10.2057	9.26297	1.39876	0.0703259	0.335963	1.10177	0.139826
23	Diethanolamine	0.998776			317.053	106.087	Organic nitrogen compounds	forward	0.471214	0.481876	0.428164	0.818429	0.695356	0.977875	-0.0322784
25	Trehalose	0.998566			421.083	365.105	Organic oxygen compounds	forward	0.207295	0.19591	0.880674	0.413487	0.558	1.05812	0.0814999
26	N6-Methyladenosine	0.998288			320.542	282.12	Nucleosides, nucleotides, and analogues	forward	0.176068	0.186416	1.38451	0.122849	0.390107	0.944491	-0.0823904
27	Niacinamide	0.998095			59.703	123.055	Organoheterocyclic compounds	forward	26.812	25.2166	1.71787	0.0337742	0.265568	1.06327	0.0885074
28	N2,N2-Dimethylguanosine	0.997908			214.791	312.13	Nucleosides, nucleotides, and analogues	forward	0.0673235	0.0716579	0.680076	0.445685	0.569119	0.939513	-0.0900148
29	2,5-Dihydro-2,4,5-trimethyloxazole	0.997639			33.8364	114.091	Organoheterocyclic compounds	forward	0.207898	0.175726	0.94314	0.23384	0.467603	1.18308	0.242552
30	Taurine	0.997521			193.578	126.022	Organic acids and derivatives	forward	0.721536	0.689874	0.512881	0.630003	0.63732	1.0459	0.0647399
31	4-Guanidinobutanoic acid	0.997506			379.205	146.092	Organic acids and derivatives	forward	10.2839	10.3767	0.302922	0.917017	0.718901	0.991063	-0.0129512
32	L-trans-4-Methyl-2-pyrrolidinecarboxylic acid	0.997309			60.6317	130.086	Organic acids and derivatives	forward	0.361647	0.378108	0.321939	0.626976	0.636255	0.956465	-0.0642153
33	Trigonelline	0.997223			307.705	138.055	Alkaloids and derivatives	forward	0.591767	0.722262	1.00483	0.098631	0.370408	0.819325	-0.287493
34	Zymonic acid	0.996965			281.45	159.027	Organoheterocyclic compounds	forward	1.04951	0.860962	1.65851	0.062049	0.322043	1.21899	0.285689
35	L-Phenylalanine	0.996919			283.222	166.086	Organic acids and derivatives	forward	3.34546	4.33062	2.34431	0.00153972	0.0902547	0.772511	-0.372372
36	5'-Methylthioadenosine	0.99669			92.899	298.096	Nucleosides, nucleotides, and analogues	forward	14.018	15.1536	1.6185	0.0350459	0.267838	0.925063	-0.112376
37	Beta-Guanidinopropionic acid	0.996437			426.791	132.077	Organic nitrogen compounds	forward	2.43889	2.47065	0.165396	0.755795	0.678233	0.987143	-0.0186688
38	3-Dehydrosphinganine	0.99595			77.9336	300.289	Organic oxygen compounds	forward	0.361835	0.41923	1.76083	0.0526327	0.303477	0.863094	-0.21241
39	5-Methylcytosine	0.995911			220.117	126.066	Organoheterocyclic compounds	forward	0.588434	0.475222	1.67611	0.0218456	0.242431	1.23823	0.308279
40	L-Carnitine	0.995789			372.842	162.112	Organic nitrogen compounds	forward	67.5155	65.0188	0.73733	0.444905	0.568864	1.0384	0.0543632
41	Butyrylcarnitine	0.995683			282.329	232.154	Lipids and lipid-like molecules	forward	1.34067	2.24129	1.64094	0.0246817	0.248304	0.598172	-0.741368
42	Ethenyl acetate	0.995628			392.955	87.0443	Organic acids and derivatives	forward	6.2394	6.03262	0.687155	0.462786	0.574992	1.03428	0.0486226
43	2-Aminoisobutyric acid	0.995027			322.162	104.071	Organic acids and derivatives	forward	1.5108	1.20266	1.76108	0.0125756	0.218359	1.25621	0.329081
44	Thioguanine	0.994838			192.928	168.032	Organoheterocyclic compounds	forward	0.56938	0.5318	0.904627	0.354287	0.533874	1.07067	0.0985081
45	Citrulline	0.994801			412.995	176.103	Organic acids and derivatives	forward	5.11508	5.31709	0.548353	0.545842	0.606322	0.962007	-0.0558806
46	Palmitic amide	0.994651			57.9347	256.263	Lipids and lipid-like molecules	forward	0.112205	0.129189	0.891401	0.242828	0.472451	0.868531	-0.20335
47	L-Glutamic acid	0.99396			422.031	148.06	Organic acids and derivatives	forward	34.3635	33.7073	0.585225	0.631158	0.637725	1.01947	0.0278154
48	Phosphodimethylethanolamine	0.99344			464.078	170.058	Organic acids and derivatives	forward	0.356763	0.27976	2.87953	9.18666e-07	0.00327283	1.27525	0.350778
49	gamma-Aminobutyric acid	0.9931			392.966	104.071	Organic acids and derivatives	forward	32.1681	31.395	0.53916	0.565891	0.613721	1.02462	0.0350947
50	Sphinganine	0.992691			47.236	302.305	Organic nitrogen compounds	forward	0.172569	0.204695	1.3339	0.107977	0.378768	0.843051	-0.246307
51	1-Methylhypoxanthine	0.992285			97.5919	151.061	Organoheterocyclic compounds	forward	1.28793	1.27396	0.0860785	0.836463	0.699953	1.01096	0.0157279
52	2-Propylpiperidine	0.992018			211.949	128.143	Alkaloids and derivatives	forward	1.17524	1.21499	0.709125	0.414053	0.558207	0.967284	-0.0479885
53	L-Leucine	0.99127			288.571	132.102	Organic acids and derivatives	forward	4.1251	4.51443	0.928563	0.300725	0.507812	0.91376	-0.130113
54	Pyrroline hydroxycarboxylic acid	0.990834			395.592	130.05	Organic acids and derivatives	forward	16.4203	15.91	0.579871	0.480737	0.581348	1.03208	0.0455506
55	Nervonyl carnitine	0.990767			37.3689	102.128	Organic nitrogen compounds	forward	0.240834	0.252975	0.427174	0.609184	0.629854	0.952004	-0.0709602
56	L-Glutamine	0.990317			395.575	147.076	Organic acids and derivatives	forward	30.5802	29.6035	0.519053	0.498109	0.587944	1.03299	0.0468297
58	Urocanic acid	0.989288			315.099	139.05	Organoheterocyclic compounds	forward	0.274882	0.980249	0.993334	0.120889	0.388737	0.280421	-1.83434
59	Phytosphingosine	0.989059			74.2622	318.3	Organic nitrogen compounds	forward	0.226352	0.159783	0.93596	0.205854	0.450755	1.41662	0.502457
60	Uridine 5'-monophosphate	0.988614			466.115	325.043	Nucleosides, nucleotides, and analogues	forward	0.128362	0.147537	1.25849	0.0840531	0.354736	0.870032	-0.20086
61	Polyoxyethylene (600) monoricinoleate	0.98818			269.511	341.304	Lipids and lipid-like molecules	forward	0.0226092	0.0227254	0.171451	0.897632	0.714564	0.994889	-0.00739257
62	Oleamide	0.986228			33.8364	282.279	Lipids and lipid-like molecules	forward	28.3432	34.666	1.87487	0.00618732	0.176819	0.817607	-0.290521
63	1-Methylhistamine	0.985319			349.416	126.103	Organic nitrogen compounds	forward	0.873876	1.12431	1.28629	0.140955	0.405987	0.777257	-0.363536
64	3-Methylguanine	0.985297			208.658	166.072	Organoheterocyclic compounds	forward	1.08873	1.09819	0.0236748	0.898788	0.714826	0.991388	-0.012479
65	Metenamine	0.984904			382.038	141.113	Organoheterocyclic compounds	forward	0.407158	0.353661	1.05083	0.223768	0.461875	1.15127	0.203224
66	Racemethionine	0.984425			307.878	150.058	Organic acids and derivatives	forward	1.17855	1.36401	1.5572	0.0636608	0.324939	0.864031	-0.210844
67	Inosinic acid	0.983509			471.593	349.053	Nucleosides, nucleotides, and analogues	forward	2.17098	1.89868	1.37219	0.0899643	0.361536	1.14341	0.193348
68	Histamine	0.983092			384.698	112.087	Organic nitrogen compounds	forward	0.503578	1.62135	2.33318	0.0193796	0.237318	0.310592	-1.68691
69	LysoPE(18:1(9Z)/0:0)	0.980885			227.192	480.308	Lipids and lipid-like molecules	forward	0.300943	0.24432	1.17825	0.0778977	0.346889	1.23176	0.300717
70	Thiamine	0.980374			361.432	265.112	Organoheterocyclic compounds	forward	0.325364	0.318198	0.379665	0.628232	0.636698	1.02252	0.0321301
71	Linoleamide	0.978249			80.9466	280.263	Lipids and lipid-like molecules	forward	0.316108	0.342493	0.594751	0.388637	0.548515	0.922961	-0.115659
72	L-Tryptophan	0.976647			285.925	205.097	Organoheterocyclic compounds	forward	0.532918	0.550184	0.55804	0.863605	0.706616	0.968619	-0.0459994
73	1-deoxy-1-(N6-lysino)-D-fructose	0.976433			429.956	134.045	Organic acids and derivatives	forward	0.727407	0.83443	1.28832	0.0780732	0.347125	0.871742	-0.198027
75	Palmitoylethanolamide	0.975916			66.1239	300.289	Organic acids and derivatives	forward	0.0740096	0.0819309	1.10099	0.265716	0.487176	0.903317	-0.146696
76	N-Acetylglutamine	0.975021			337.322	189.087	Organic acids and derivatives	forward	0.0581298	0.0623754	0.497314	0.474164	0.578932	0.931935	-0.101699
77	2-Methylbutyroylcarnitine	0.974728			267.419	246.17	Lipids and lipid-like molecules	forward	1.73645	2.22801	1.16531	0.163717	0.423671	0.77937	-0.35962
78	Phosphorylcholine	0.97291			492.528	184.073	Organic nitrogen compounds	forward	83.7858	79.8613	0.93254	0.233718	0.467536	1.04914	0.0692091
79	L-Arginine	0.972691			532.785	175.119	Organic acids and derivatives	forward	3.43172	3.77614	0.578939	0.550298	0.607998	0.908791	-0.137979
80	Guanidoacetic acid	0.972519			375.722	118.061	Organic acids and derivatives	forward	1.69192	1.96553	1.38372	0.0782341	0.34734	0.860794	-0.216259
81	L-Aspartic acid	0.971376			366.691	134.019	Organic acids and derivatives	forward	0.336212	0.329295	0.263828	0.791249	0.688154	1.02101	0.0299942
82	Valyl-Lysine	0.970385			541.681	246.181	Organic acids and derivatives	forward	0.674153	0.662011	0.329606	0.692706	0.658923	1.01834	0.0262202
83	Cohibin C	0.968236			37.2437	577.519	Lipids and lipid-like molecules	forward	1.20077	1.29487	0.889133	0.249814	0.476586	0.927329	-0.108847
84	N-Alpha-acetyllysine	0.967055			408.469	189.123	Organic acids and derivatives	forward	0.203759	0.178414	1.29991	0.0902264	0.361823	1.14206	0.191635
85	Betaine aldehyde	0.966715			372.846	102.092	Organic nitrogen compounds	forward	0.393509	0.385858	0.435255	0.856155	0.704817	1.01983	0.0283266
86	o-Xylene	0.965179			34.7169	107.086	Benzenoids	forward	0.657243	0.538765	0.699677	0.318746	0.517213	1.21991	0.286773
87	DG(22:5(7Z,10Z,13Z,16Z,19Z)/18:2(9Z,12Z)/0:0)	0.964805			30.2794	667.529	Lipids and lipid-like molecules	forward	0.00865201	0.00825789	0.139263	0.809453	0.693015	1.04773	0.0672618
88	(2E)-Decenoyl-ACP	0.964019			301.219	130.086	Organic acids and derivatives	forward	0.177583	0.276055	2.2222	0.00788622	0.192336	0.643288	-0.636462
89	Pantothenic acid	0.963492			296.696	220.118	Organooxygen compounds	forward	1.10197	1.12714	0.272437	0.809761	0.693095	0.977667	-0.0325846
90	N-a-Acetyl-L-arginine	0.962241			390.487	217.129	Organic acids and derivatives	forward	0.521422	0.516271	0.341001	0.892534	0.7134	1.00998	0.014322
93	L-Tyrosine	0.958789			325.576	182.081	Organic acids and derivatives	forward	0.617905	0.724362	1.30423	0.117406	0.386215	0.853034	-0.229326
94	2-(3,4-Dihydroxybenzoyloxy)-4,6-dihydroxybenzoate	0.957058			239.873	307.044	Phenylpropanoids and polyketides	forward	1.33136	1.29693	0.575248	0.501442	0.589174	1.02655	0.0377999
95	Allysine	0.954934			352.211	146.081	Organic acids and derivatives	forward	0.205208	0.199934	0.467818	0.526439	0.598812	1.02638	0.0375596
96	N-Nitroso-pyrrolidine	0.950871			306.766	101.071	Organoheterocyclic compounds	forward	0.444262	0.432405	0.294465	0.690325	0.658149	1.02742	0.0390288
97	N-Acetylputrescine	0.948006			341.577	131.118	Organic acids and derivatives	forward	0.184091	0.160651	1.96283	0.00482296	0.159881	1.14591	0.196488
99	N1-Methyl-4-pyridone-3-carboxamide	0.94632			84.9536	153.066	Organoheterocyclic compounds	forward	2.15656	3.79753	1.44457	0.0285056	0.256309	0.567886	-0.816328
100	Adenosine 2'-phosphate	0.941421			453.37	348.07	Organic oxygen compounds	forward	4.05471	4.87599	1.38761	0.0608062	0.319742	0.831566	-0.266097
101	Vinylacetylglycine	0.939536			459.743	144.065	Organic acids and derivatives	forward	0.222431	0.221894	0.0164587	0.946976	0.725352	1.00242	0.003488
102	LysoPC(P-18:1(9Z))	0.939122			213.469	506.361	Lipids and lipid-like molecules	forward	0.0161973	0.0125213	1.67014	0.0202356	0.23894	1.29358	0.371366
103	Styrene	0.93617			36.5151	105.07	Benzenoids	forward	3.17911	3.24482	0.577962	0.715326	0.666107	0.979749	-0.0295156
105	ADP	0.93315			482.579	428.036	Nucleosides, nucleotides, and analogues	forward	0.122734	0.111377	0.493967	0.380487	0.545212	1.10196	0.140078
106	gamma-Glutamylleucine	0.930801			439.543	261.144	Organic acids and derivatives	forward	0.0761257	0.0751948	0.190282	0.909366	0.717205	1.01238	0.0177506
107	N-methyl-L-glutamic Acid	0.929581			434.228	162.076	Organic acids and derivatives	forward	0.104707	0.117928	1.17948	0.162766	0.423005	0.887884	-0.171556
108	Glycerophosphocholine	0.928544			406.524	258.109	Lipids and lipid-like molecules	forward	4.2838	4.74444	0.284381	0.512712	0.593285	0.90291	-0.147346
109	1,2,3,4,Tetrahydro-1,5,7-trimethylnapthalene	0.927842			34.7531	175.148	Benzenoids	forward	0.176298	0.198785	1.04534	0.194231	0.442847	0.886877	-0.173194
110	LysoPE(16:1(9Z)/0:0)	0.927296			230.771	452.278	Lipids and lipid-like molecules	forward	0.0235457	0.0224136	0.187386	0.704163	0.6626	1.05051	0.0710908
111	1-Methyl 2-galloylgalactarate	0.926578			446.648	377.074	Organic oxygen compounds	forward	0.129494	0.130321	0.0724466	0.859201	0.705555	0.993653	-0.0091857
112	PE(22:6(4Z,7Z,10Z,13Z,16Z,19Z)/22:4(7Z,10Z,13Z,16Z))	0.926242			136.051	840.552	Lipids and lipid-like molecules	forward	0.526092	0.574796	1.20428	0.181684	0.435294	0.915266	-0.127736
113	L-Lysine	0.924889			533.343	147.113	Organic acids and derivatives	forward	0.511333	0.543978	0.409875	0.607664	0.629296	0.939989	-0.089285
114	LysoPE(0:0/18:3(6Z,9Z,12Z))	0.924683			229.129	476.275	Lipids and lipid-like molecules	forward	0.0224712	0.0195188	1.49602	0.0711982	0.337302	1.15126	0.203211
115	N5-Carboxyaminoimidazole ribonucleotide	0.924159			327.81	340.055	Organic oxygen compounds	forward	0.502754	0.626577	1.55672	0.0228458	0.244402	0.802382	-0.317639
116	Pisumionoside	0.922864			422.031	405.209	Lipids and lipid-like molecules	forward	0.0354661	0.0535982	2.1298	0.0150774	0.226927	0.661703	-0.595744
117	Cervonyl carnitine	0.921543			200.321	472.342	Lipids and lipid-like molecules	forward	0.0550162	0.0663757	1.58113	0.0534405	0.305008	0.828861	-0.270797
118	LysoPC(P-16:0)	0.919649			215.457	480.344	Lipids and lipid-like molecules	forward	0.0862492	0.0820367	0.421767	0.510645	0.592512	1.05135	0.072242
119	Cohibin A	0.918248			179.498	549.487	Lipids and lipid-like molecules	forward	0.0361108	0.0435681	1.34719	0.128016	0.39403	0.828836	-0.270841
120	dTDP-4-acetamido-4,6-dideoxy-D-galactose	0.918056			470.599	590.12	Nucleosides, nucleotides, and analogues	forward	0.0228658	0.0241724	0.304599	0.761975	0.680008	0.945948	-0.0801672
121	2-Pyrrolidinone	0.913689			378.596	86.0603	Organoheterocyclic compounds	forward	0.150813	0.156498	0.263737	0.553728	0.609275	0.963674	-0.0533834
122	PE(18:0/22:6(4Z,7Z,10Z,13Z,16Z,19Z))	0.912464			227.247	792.562	Lipids and lipid-like molecules	forward	0.0105988	0.013393	0.711822	0.344303	0.529352	0.791364	-0.337587
123	PE(22:6(4Z,7Z,10Z,13Z,16Z,19Z)/18:1(11Z))	0.911234			168.322	790.537	Lipids and lipid-like molecules	forward	1.77427	1.84597	0.50842	0.555349	0.609875	0.961162	-0.0571491
124	1H-Indole-2,3-dione	0.911229			53.5081	148.039	Organoheterocyclic compounds	forward	0.340441	0.357445	0.33562	0.626158	0.635966	0.952427	-0.0703196
125	Epidermin	0.91024			424.559	262.128	Organic oxygen compounds	forward	0.177187	0.169447	0.458034	0.643726	0.642255	1.04568	0.0644348
126	Montecristin	0.909104			62.3915	575.504	Lipids and lipid-like molecules	forward	0.105706	0.107164	0.203593	0.808349	0.692724	0.986393	-0.0197652
127	Acetone cyanohydrin	0.907866			105.856	86.0603	Organic oxygen compounds	forward	1.03229	1.12635	0.953366	0.224397	0.462244	0.916491	-0.125808
128	Dodecanoylcarnitine	0.901103			214.713	344.279	Lipids and lipid-like molecules	forward	0.158466	0.163163	0.0760858	0.889444	0.712691	0.971209	-0.0421458
130	1-Arachidonoylglycerophosphoinositol	0.896814			274.058	621.304	Lipids and lipid-like molecules	forward	0.0151881	0.0100151	2.53533	0.000614357	0.0570692	1.51651	0.60076
131	Ethyl 7-epi-12-hydroxyjasmonate glucoside	0.894026			442.495	417.21	Lipids and lipid-like molecules	forward	0.0459155	0.05554	1.2219	0.152661	0.415553	0.826711	-0.274546
132	PE(20:0/18:4(6Z,9Z,12Z,15Z))	0.890197			171.802	768.552	Lipids and lipid-like molecules	forward	8.23674	8.73921	1.04559	0.365878	0.539031	0.942504	-0.0854297
133	PG(22:6(4Z,7Z,10Z,13Z,16Z,19Z)/18:1(9Z))	0.888359			44.6506	821.536	Lipids and lipid-like molecules	forward	0.00434761	0.00401632	0.85915	0.450824	0.570784	1.08249	0.114348
134	Fragransin B2	0.88606			36.4643	387.178	Lignans, neolignans and related compounds	forward	16.1657	16.8691	0.890378	0.439694	0.567142	0.958303	-0.0614461
135	Triethanolamine	0.885541			145.916	150.112	Organonitrogen compounds	forward	0.18309	0.145111	0.917065	0.265352	0.486943	1.26173	0.3354
136	3-Methylhistidine	0.884335			428.116	170.092	Organic acids and derivatives	forward	0.220585	0.281851	1.85338	0.021069	0.240796	0.78263	-0.353597
137	N2-gamma-Glutamylglutamine	0.880338			456.08	276.118	Organic acids and derivatives	forward	0.608446	0.506758	1.69354	0.0291188	0.257437	1.20066	0.263833
139	Persicachrome	0.879294			217.898	385.273	Lipids and lipid-like molecules	forward	0.0507357	0.047588	0.835611	0.350871	0.532309	1.06614	0.0924016
140	PS(22:4(7Z,10Z,13Z,16Z)/20:5(5Z,8Z,11Z,14Z,17Z))	0.878043			218.38	858.526	Lipids and lipid-like molecules	forward	0.0846432	0.0947489	1.24947	0.104774	0.376024	0.893342	-0.162716
143	NAD	0.865949			460.599	664.117	Nucleosides, nucleotides, and analogues	forward	0.0242786	0.0328404	0.887342	0.270529	0.49022	0.739289	-0.43579
144	1,5-Octadien-3-one	0.864518			33.9092	125.096	Organooxygen compounds	forward	0.461804	0.285499	0.909355	0.181083	0.434932	1.61753	0.693793
146	1-Methyl-1,3-cyclohexadiene	0.863199			34.735	95.0857	Hydrocarbons	forward	1.10876	0.928976	0.754914	0.302725	0.508893	1.19353	0.255229
147	Linamarin	0.857759			415.401	248.113	Organic oxygen compounds	forward	0.0895075	0.0803688	1.28445	0.141306	0.406289	1.11371	0.155375
148	3-Methylglutarylcarnitine	0.856228			419.548	290.159	Lipids and lipid-like molecules	forward	0.193114	0.0909492	2.12916	0.0118653	0.215425	2.12332	1.08632
149	PS(20:4(5Z,8Z,11Z,14Z)/22:6(4Z,7Z,10Z,13Z,16Z,19Z))	0.848697			218.332	856.51	Lipids and lipid-like molecules	forward	0.121108	0.129159	0.485183	0.484808	0.582922	0.937665	-0.0928552
150	PE(P-18:1(9Z)/20:3(5Z,8Z,11Z))	0.848438			165.749	752.556	Lipids and lipid-like molecules	forward	3.5469	3.47423	0.0761628	0.782444	0.685748	1.02092	0.0298641
151	alpha-Methylstyrene	0.847219			35.5082	119.085	Benzenoids	forward	2.44192	2.64345	1.04409	0.26802	0.488642	0.923764	-0.114404
152	UDP-N-acetyl-alpha-D-galactosamine	0.846826			459.699	608.09	Nucleosides, nucleotides, and analogues	forward	0.125158	0.127581	0.344097	0.715356	0.666117	0.981008	-0.0276632
153	PC(22:6(4Z,7Z,10Z,13Z,16Z,19Z)/22:4(7Z,10Z,13Z,16Z))	0.843769			128.104	882.602	Lipids and lipid-like molecules	forward	0.265761	0.24449	0.767803	0.414326	0.558306	1.087	0.120353
154	DG(22:6(4Z,7Z,10Z,13Z,16Z,19Z)/16:0/0:0)	0.843062			30.2794	641.513	Lipids and lipid-like molecules	forward	0.0206038	0.0174668	1.05165	0.304279	0.509725	1.1796	0.238296
155	Heptadecanoyl carnitine	0.84191			203.355	414.358	Lipids and lipid-like molecules	forward	0.0150438	0.0197988	1.65195	0.0286474	0.256573	0.759835	-0.396241
156	PC(22:5(4Z,7Z,10Z,13Z,16Z)/18:0)	0.838796			165.84	836.614	Lipids and lipid-like molecules	forward	2.39373	2.58621	1.36318	0.0619508	0.321863	0.925576	-0.111576
157	(Â±)-(Z)-2-(5-Tetradecenyl)cyclobutanone	0.838749			33.342	265.252	Organic oxygen compounds	forward	0.768783	1.04777	1.13488	0.0193179	0.237197	0.733729	-0.44668
158	Prolyl-Alanine	0.837921			357.077	187.108	Organic acids and derivatives	forward	0.357356	0.524325	1.98779	0.0154206	0.227928	0.681554	-0.5531
159	Vinaginsenoside R1	0.837474			44.6221	843.516	Lipids and lipid-like molecules	forward	0.0026811	0.00224663	1.1307	0.2083	0.45234	1.19339	0.255063
160	Theogallin	0.834946			444.059	345.083	Organic oxygen compounds	forward	0.153277	0.145203	0.380312	0.503794	0.590035	1.0556	0.0780656
161	6-Chloro-N-(1-methylethyl)-1,3,5-triazine-2,4-diamine	0.83481			285.92	188.071	Organoheterocyclic compounds	forward	0.565434	0.589163	0.579321	0.825143	0.697084	0.959724	-0.059308
162	2-O-(5,8,11,14,17-Eicosapentaenoyl)-1-O-hexadecylglycero-3-phosphocholine	0.834352			136.921	766.576	Lipids and lipid-like molecules	forward	0.395828	0.420964	0.343847	0.588347	0.622044	0.940289	-0.0888233
163	Imidazole-4-acetaldehyde	0.831072			124.799	111.055	Organoheterocyclic compounds	forward	1.48446	0.774402	1.82487	0.0352672	0.26822	1.91691	0.938784
164	PE(16:0/20:4(5Z,8Z,11Z,14Z))	0.823658			153.339	740.52	Lipids and lipid-like molecules	forward	2.52552	2.81351	1.09081	0.150185	0.413618	0.897641	-0.155789
165	PS(22:6(4Z,7Z,10Z,13Z,16Z,19Z)/18:1(9Z))	0.821023			220.115	834.527	Lipids and lipid-like molecules	forward	0.310866	0.312976	0.119629	0.923902	0.72041	0.993257	-0.00976114
166	Arecaidine	0.820637			392.884	128.071	Alkaloids and derivatives	forward	1.71524	1.63872	0.872816	0.343439	0.528962	1.04669	0.0658408
167	6,10,14-Trimethyl-5,9,13-pentadecatrien-2-one	0.819443			66.9122	263.241	Lipids and lipid-like molecules	forward	0.0156282	0.0210569	0.624067	0.478698	0.580552	0.742188	-0.430143
170	PS(22:6(4Z,7Z,10Z,13Z,16Z,19Z)/20:2(11Z,14Z))	0.811514			218.369	860.542	Lipids and lipid-like molecules	forward	0.205154	0.207683	0.223042	0.773938	0.683388	0.987824	-0.0176735
171	Alanylglycine	0.810518			381.924	147.076	Organic acids and derivatives	forward	0.937515	0.958887	0.358439	0.667104	0.650409	0.977712	-0.0325189
172	PC(22:6(4Z,7Z,10Z,13Z,16Z,19Z)/20:0)	0.806507			164.198	862.631	Lipids and lipid-like molecules	forward	0.137337	0.155583	1.04378	0.123957	0.390866	0.882729	-0.179957
173	PC(18:1(11Z)/14:1(9Z))	0.805391			173.644	730.538	Lipids and lipid-like molecules	forward	3.8474	3.70026	0.377838	0.742157	0.674246	1.03976	0.0562574
174	3-Hydroxyisovalerylcarnitine	0.802248			322.419	262.165	Lipids and lipid-like molecules	forward	0.100242	0.107191	0.189851	0.631818	0.637956	0.935169	-0.0967003
175	LysoPE(0:0/18:0)	0.80178			226.315	482.323	Lipids and lipid-like molecules	forward	0.826724	0.778263	0.818623	0.289004	0.501275	1.06227	0.0871473
177	3-Methylxanthine	0.799516			318.544	167.048	Organoheterocyclic compounds	forward	15.5717	16.325	1.45706	0.055366	0.309016	0.953854	-0.0681592
178	PE-NMe2(18:1(9Z)/16:0)	0.799279			93.4907	746.569	Lipids and lipid-like molecules	forward	0.0779941	0.0646663	2.01866	0.00442857	0.153926	1.2061	0.270351
179	N-Acetyl-a-neuraminic acid	0.79776			396.472	310.113	Organic oxygen compounds	forward	0.16971	0.165783	0.43153	0.752764	0.677355	1.02369	0.0337813
180	cis-5-Tetradecenoylcarnitine	0.7971			209.829	370.295	Lipids and lipid-like molecules	forward	0.0480578	0.0550232	0.597835	0.415435	0.558709	0.873409	-0.19527
181	Dihydrothymine	0.795295			381.924	129.066	Organoheterocyclic compounds	forward	3.232	3.2141	0.200185	0.8717	0.708547	1.00557	0.00801418
182	PE(P-18:1(11Z)/18:3(6Z,9Z,12Z))	0.793388			143.008	724.527	Lipids and lipid-like molecules	forward	4.55233	4.73762	0.500456	0.510821	0.592575	0.96089	-0.0575575
183	Palmitoleoyl Ethanolamide	0.793327			80.7565	298.274	Organic nitrogen compounds	forward	0.2935	0.304336	0.19105	0.703979	0.662542	0.964394	-0.0523054
187	PC(22:2(13Z,16Z)/14:0)	0.785888			171.588	786.6	Lipids and lipid-like molecules	forward	6.91008	7.03375	0.354891	0.605473	0.628488	0.982417	-0.0255929
188	Isotetrandrine	0.785029			275.61	623.318	Organoheterocyclic compounds	forward	0.0188467	0.0167727	1.20903	0.146814	0.41091	1.12365	0.168197
189	Guanosine	0.782774			267.592	284.099	Nucleosides, nucleotides, and analogues	forward	0.189851	0.238492	0.786742	0.121037	0.388842	0.796048	-0.329073
190	Tromethamine	0.78194			268.647	122.081	Organic compounds	forward	0.527715	0.514714	0.449051	0.608066	0.629444	1.02526	0.0359893
191	Succinyladenosine	0.779309			434.096	384.114	Nucleosides, nucleotides, and analogues	forward	0.0999118	0.115534	1.29044	0.128259	0.394269	0.864785	-0.209586
193	PC(20:3(8Z,11Z,14Z)/20:1(11Z))	0.777198			145.198	838.626	Lipids and lipid-like molecules	forward	1.35771	1.31417	0.593825	0.573137	0.61631	1.03314	0.0470335
195	Indole	0.772584			34.9923	118.065	Organoheterocyclic compounds	forward	1.63129	1.56529	0.306209	0.615628	0.6322	1.04216	0.0595835
196	PC(20:3(8Z,11Z,14Z)/14:0)	0.77218			172.54	756.551	Lipids and lipid-like molecules	forward	1.40528	1.6964	1.37838	0.156169	0.418219	0.828392	-0.271615
197	xi-3-(4-Isopropylphenyl)-2-methylpropanal	0.769348			33.468	191.143	Lipids and lipid-like molecules	forward	0.151131	0.136143	0.343056	0.483919	0.58258	1.11009	0.150678
198	PE(P-18:1(9Z)/20:5(5Z,8Z,11Z,14Z,17Z))	0.768918			140.317	748.526	Lipids and lipid-like molecules	forward	10.6476	11.5041	0.759199	0.306697	0.511011	0.925547	-0.111622
199	Oxidized glutathione	0.768601			516.138	613.158	Organic acids and derivatives	forward	0.0618322	0.0590822	0.138042	0.696233	0.660064	1.04654	0.0656343
200	(9S,10E,12Z,15Z)-9-Hydroxy-10,12,15-octadecatrienoic acid	0.766676			36.5021	277.215	Lipids and lipid-like molecules	forward	0.501294	0.5606	0.949178	0.187435	0.438671	0.894209	-0.161316
202	SM(d18:1/16:0)	0.764808			210.422	703.574	Lipids and lipid-like molecules	forward	1.80718	2.32693	1.60872	0.0705973	0.336382	0.776637	-0.364688
203	LysoPC(14:0/0:0)	0.761988			221.916	468.309	Lipids and lipid-like molecules	forward	0.285486	0.268284	0.862691	0.330733	0.52307	1.06412	0.0896589
204	L-Methionine	0.761938			106.611	150.058	Organic acids and derivatives	forward	0.18413	0.178765	0.381873	0.654353	0.646008	1.03001	0.0426627
206	Citicoline	0.754619			467.127	489.114	Nucleosides, nucleotides, and analogues	forward	0.244119	0.272564	1.41899	0.081462	0.351535	0.895638	-0.159013
207	2-acetyl-1-alkyl-sn-glycero-3-phosphocholine	0.753726			220.719	524.369	Lipids and lipid-like molecules	forward	6.70482	6.8008	0.217562	0.778093	0.684545	0.985887	-0.0205058
208	PS(20:3(8Z,11Z,14Z)/22:2(13Z,16Z))	0.74832			219.299	866.591	Lipids and lipid-like molecules	forward	0.0224508	0.0299681	1.56747	0.0183758	0.235256	0.749157	-0.416661
209	LysoPC(18:3(6Z,9Z,12Z))	0.74817			223.665	518.322	Lipids and lipid-like molecules	forward	0.136586	0.135993	0.177046	0.967873	0.729679	1.00436	0.0062714
210	PG(16:1(9Z)/18:0)	0.747708			63.2796	749.533	Lipids and lipid-like molecules	forward	0.109019	0.10829	0.139963	0.882117	0.710994	1.00673	0.00968352
211	PC(P-18:1(11Z)/20:3(5Z,8Z,11Z))	0.747087			138.552	794.604		forward	0.573529	0.500811	1.25776	0.0850456	0.355925	1.1452	0.195602
213	LysoPC(20:2(11Z,14Z))	0.741075			219.256	548.371	Lipids and lipid-like molecules	forward	0.122742	0.118273	0.948198	0.31073	0.513123	1.03779	0.0535161
214	Isotheaflavin	0.737958			457.392	565.139	Phenylpropanoids and polyketides	forward	0.490611	0.506664	0.565817	0.538647	0.603579	0.968316	-0.0464503
215	PE(22:6(4Z,7Z,10Z,13Z,16Z,19Z)/20:2(11Z,14Z))	0.73722			165.738	816.551	Lipids and lipid-like molecules	forward	0.6201	0.656262	0.451759	0.511066	0.592663	0.944897	-0.0817718
216	PC(22:1(13Z)/14:0)	0.730903			171.827	788.613	Lipids and lipid-like molecules	forward	5.05616	5.07143	0.246136	0.943899	0.724703	0.996989	-0.00435015
217	PC(22:5(7Z,10Z,13Z,16Z,19Z)/22:4(7Z,10Z,13Z,16Z))	0.72985			125.736	884.613	Lipids and lipid-like molecules	forward	0.209607	0.192772	0.549121	0.563074	0.612703	1.08733	0.120794
218	PC(16:0/14:0)	0.729176			178.713	706.534	Lipids and lipid-like molecules	forward	46.4146	47.9969	0.553301	0.461131	0.574407	0.967034	-0.0483614
220	LysoPC(18:1(11Z))	0.725813			221.006	522.353	Lipids and lipid-like molecules	forward	5.20064	5.08268	0.463524	0.692496	0.658855	1.02321	0.0330995
221	PE(22:4(7Z,10Z,13Z,16Z)/18:2(9Z,12Z))	0.72471			169.062	792.551	Lipids and lipid-like molecules	forward	4.05394	4.36877	1.22317	0.249649	0.476471	0.927935	-0.107904
222	PC(20:4(8Z,11Z,14Z,17Z)/20:0)	0.724242			167.811	838.628	Lipids and lipid-like molecules	forward	0.794853	0.922423	1.4797	0.0963047	0.368143	0.861701	-0.214741
223	PC(18:3(9Z,12Z,15Z)/14:0)	0.723068			174.372	728.521		forward	0.173007	0.220765	1.0306	0.210243	0.453581	0.783671	-0.351681
224	LysoPC(16:1(9Z)/0:0)	0.720521			223.197	494.324	Lipids and lipid-like molecules	forward	1.74558	1.64102	0.433747	0.597595	0.625553	1.06371	0.089111
225	PC(22:4(7Z,10Z,13Z,16Z)/16:0)	0.719807			216.091	810.601	Lipids and lipid-like molecules	forward	0.0262202	0.0250775	0.00491706	0.691976	0.658686	1.04556	0.0642807
226	Hydroxyprolyl-Hydroxyproline	0.719784			440.312	245.113	Organic acids and derivatives	forward	0.418503	0.387665	0.830169	0.260124	0.483547	1.07955	0.110428
228	Formiminoglutamic acid	0.718893			424.868	175.071	Organic acids and derivatives	forward	0.334723	0.33011	0.383463	0.824653	0.696958	1.01397	0.0200213
229	PC(14:1(9Z)/18:0)	0.717833			175.172	732.551		forward	60.694	60.7726	0.0267784	0.975476	0.731219	0.998706	-0.00186809
230	PC(22:6(4Z,7Z,10Z,13Z,16Z,19Z)/22:5(4Z,7Z,10Z,13Z,16Z))	0.716235			125.941	880.582	Lipids and lipid-like molecules	forward	0.0974992	0.107747	0.528054	0.552457	0.608803	0.904889	-0.144188
232	PC(P-18:1(11Z)/20:5(5Z,8Z,11Z,14Z,17Z))	0.714301			132.516	790.572	Lipids and lipid-like molecules	forward	0.294503	0.268879	0.909057	0.293606	0.503884	1.0953	0.131323
234	PC(22:6(4Z,7Z,10Z,13Z,16Z,19Z)/22:2(13Z,16Z))	0.711399			161.8	886.63	Lipids and lipid-like molecules	forward	0.0760868	0.0824935	0.247753	0.663488	0.649172	0.922337	-0.116634
235	LysoPI(18:0/0:0)	0.708979			275.61	601.336	Lipids and lipid-like molecules	forward	0.0502279	0.0429874	1.64199	0.0433249	0.286223	1.16843	0.224576
237	PE(22:6(4Z,7Z,10Z,13Z,16Z,19Z)/P-18:0)	0.705373			163.228	776.559	Lipids and lipid-like molecules	forward	4.48704	4.64977	0.577784	0.650851	0.64478	0.965003	-0.0513951
239	PC(20:4(5Z,8Z,11Z,14Z)/14:0)	0.703252			171.823	754.538		forward	1.06562	1.07929	0.0365756	0.904387	0.71609	0.987333	-0.0183909
240	1-(Hydroxymethyl)-5,5-dimethyl-2,4-imidazolidinedione	0.70214			412.995	159.076	Organoheterocyclic compounds	forward	2.88316	3.06647	0.787193	0.35632	0.534796	0.940222	-0.0889261
241	Chavicol	0.701642			34.7713	135.08	Benzenoids	forward	0.988502	0.702437	0.262029	0.213026	0.455346	1.40725	0.492876
243	PS(20:5(5Z,8Z,11Z,14Z,17Z)/18:1(9Z))	0.692453			221.898	808.512	Lipids and lipid-like molecules	forward	0.144125	0.161059	1.47009	0.0344385	0.26677	0.894854	-0.160275
244	PC(15:0/14:0)	0.691848			180.411	692.523	Lipids and lipid-like molecules	forward	0.269113	0.28019	0.4299	0.589159	0.622355	0.960467	-0.0581926
245	3-(5-Methyl-2-furanyl)butanal	0.689361			33.8873	153.091	Organoheterocyclic compounds	forward	1.05835	0.637109	0.582301	0.244012	0.473072	1.66118	0.732206
246	PC(20:1(11Z)/14:1(9Z))	0.689228			173.315	758.566	Lipids and lipid-like molecules	forward	13.666	14.0039	0.368771	0.570137	0.615243	0.975872	-0.0352359
247	LysoPC(22:0)	0.688433			215.631	580.433	Lipids and lipid-like molecules	forward	0.0148899	0.014106	0.578824	0.514017	0.593812	1.05557	0.0780246
249	PC(20:5(5Z,8Z,11Z,14Z,17Z)/20:1(11Z))	0.6853			165.52	834.598	Lipids and lipid-like molecules	forward	4.51773	4.64482	0.535959	0.442608	0.568109	0.972638	-0.0400246
250	PC(22:6(4Z,7Z,10Z,13Z,16Z,19Z)/20:1(11Z))	0.68527			132.691	860.616	Lipids and lipid-like molecules	forward	0.551182	0.528208	0.679058	0.637121	0.639882	1.04349	0.0614228
251	PC(20:4(8Z,11Z,14Z,17Z)/20:3(5Z,8Z,11Z))	0.683694			139.439	832.582	Lipids and lipid-like molecules	forward	5.99729	6.23877	0.581627	0.427609	0.563029	0.961295	-0.0569491
252	LysoPC(17:0)	0.682543			221.892	510.356	Lipids and lipid-like molecules	forward	0.135546	0.130976	0.644391	0.509418	0.592072	1.0349	0.0494857
253	SM(d18:1/18:1(9Z))	0.682335			208.66	729.59	Lipids and lipid-like molecules	forward	3.52381	3.84873	0.479073	0.450474	0.570672	0.915576	-0.127249
254	PC(22:6(4Z,7Z,10Z,13Z,16Z,19Z)/20:3(5Z,8Z,11Z))	0.682267			131.505	856.585	Lipids and lipid-like molecules	forward	0.544868	0.543388	0.442859	0.980536	0.732235	1.00272	0.00392404
255	PC(P-18:1(11Z)/22:5(4Z,7Z,10Z,13Z,16Z))	0.680505			163.958	818.604	Lipids and lipid-like molecules	forward	0.268433	0.212749	1.76975	0.00562823	0.170477	1.26173	0.335409
258	PC(18:1(11Z)/14:0)	0.678524			201.866	732.554		forward	3.88323	4.94435	0.497906	0.25384	0.479347	0.785386	-0.348526
259	PC(20:1(11Z)/14:0)	0.677287			218.305	760.583	Lipids and lipid-like molecules	forward	0.449899	0.51169	1.53365	0.179436	0.433931	0.879242	-0.185668
260	3alpha,4,5,7alpha-Tetrahydro-5-hydroxy-1H-isoindole-1,3(2H)-dione	0.67604			459.697	168.065	Organoheterocyclic compounds	forward	0.0942026	0.0973944	0.762478	0.337743	0.526359	0.967228	-0.0480715
261	6-Hydroxy-1H-indole-3-acetamide	0.673665			46.454	191.081	Organoheterocyclic compounds	forward	0.104718	0.104935	0.304939	0.987601	0.73364	0.997937	-0.00297961
262	PC(22:4(7Z,10Z,13Z,16Z)/15:0)	0.67042			169.821	796.58	Lipids and lipid-like molecules	forward	0.706176	0.722988	0.531562	0.83084	0.698535	0.976747	-0.0339429
263	PE(14:1(9Z)/18:0)	0.669388			178.932	690.507	Lipids and lipid-like molecules	forward	0.321939	0.379881	1.42153	0.0947684	0.366602	0.847473	-0.23876
265	PI(20:2(11Z,14Z)/18:2(9Z,12Z))	0.667581			220.173	887.564	Lipids and lipid-like molecules	forward	0.428063	0.484757	2.56304	0.00026226	0.0423405	0.883046	-0.179439
266	PS(18:0/22:6(4Z,7Z,10Z,13Z,16Z,19Z))	0.663788			220.172	836.543	Lipids and lipid-like molecules	forward	3.20385	3.45821	1.45828	0.0489989	0.29729	0.926447	-0.11022
268	PC(15:0/16:0)	0.65871			162.152	720.553	Lipids and lipid-like molecules	forward	0.472531	0.563684	1.64492	0.0324368	0.263129	0.838291	-0.254476
269	PE(22:5(7Z,10Z,13Z,16Z,19Z)/22:4(7Z,10Z,13Z,16Z))	0.658516			163.481	842.566	Lipids and lipid-like molecules	forward	0.176134	0.198729	0.982612	0.178602	0.433418	0.886302	-0.174129
270	PC(14:0/14:0)	0.652417			168.418	678.507	Lipids and lipid-like molecules	forward	0.965609	1.11787	0.846133	0.26228	0.484958	0.863797	-0.211235
271	PC(20:1(11Z)/15:0)	0.651357			172.53	774.599	Lipids and lipid-like molecules	forward	0.213442	0.20046	0.832354	0.366933	0.539489	1.06476	0.0905249
272	gamma-Glutamylglutamic acid	0.650503			488.969	277.103	Organic acids and derivatives	forward	0.183286	0.15368	1.70963	0.0255518	0.250288	1.19265	0.254165
273	Molybdopterin precursor Z	0.647135			487.161	346.054	Organoheterocyclic compounds	forward	0.461649	0.416159	1.34699	0.126641	0.392662	1.10931	0.14966
274	FAD	0.643376			423.877	786.163	Nucleosides, nucleotides, and analogues	forward	0.00777164	0.00804198	0.364222	0.724296	0.668873	0.966383	-0.0493325
275	3-Dehydroxycarnitine	0.635735			397.458	146.117	Lipids and lipid-like molecules	forward	9.03255	8.49672	1.10145	0.273033	0.491776	1.06306	0.0882268
276	PC(P-18:0/14:0)	0.633956			172.763	718.574	Lipids and lipid-like molecules	forward	0.31689	0.269806	1.26849	0.0958955	0.367736	1.17451	0.232062
277	PE(P-18:1(11Z)/22:6(4Z,7Z,10Z,13Z,16Z,19Z))	0.626633			163.228	774.541	Lipids and lipid-like molecules	forward	2.93867	3.16195	0.699973	0.295443	0.504909	0.929385	-0.105652
278	PE(22:5(4Z,7Z,10Z,13Z,16Z)/16:0)	0.624785			170.154	766.536	Lipids and lipid-like molecules	forward	2.8062	3.17568	1.57712	0.0658895	0.32879	0.883653	-0.178448
279	PC(P-18:1(9Z)/16:0)	0.624327			152.893	744.589		forward	0.151274	0.13886	0.776038	0.638348	0.640325	1.0894	0.123533
280	PS(18:4(6Z,9Z,12Z,15Z)/20:1(11Z))	0.623271			221.013	810.528	Lipids and lipid-like molecules	forward	0.156593	0.171698	1.56313	0.0454557	0.290602	0.912025	-0.132855
281	PS(22:6(4Z,7Z,10Z,13Z,16Z,19Z)/22:6(4Z,7Z,10Z,13Z,16Z,19Z))	0.623037			216.56	880.511	Lipids and lipid-like molecules	forward	0.100002	0.118554	0.621981	0.363564	0.53802	0.843518	-0.245509
282	(R)-Pelletierine	0.621071			34.1322	142.122	Organoheterocyclic compounds	forward	0.839823	0.589365	0.848665	0.19588	0.444009	1.42496	0.510924
283	PC(20:4(8Z,11Z,14Z,17Z)/P-18:1(11Z))	0.620553			133.388	792.587	Lipids and lipid-like molecules	forward	0.41005	0.353042	1.15437	0.136219	0.401793	1.16148	0.215964
285	LysoPE(22:4(7Z,10Z,13Z,16Z)/0:0)	0.617119			223.663	530.325	Lipids and lipid-like molecules	forward	0.0915768	0.0727361	2.4691	0.00060447	0.0568027	1.25903	0.33231
286	PS(18:0/20:4(5Z,8Z,11Z,14Z))	0.617064			221.032	812.545	Lipids and lipid-like molecules	forward	1.05484	1.08224	0.600726	0.545774	0.606297	0.974685	-0.036992
288	PC(18:2(9Z,12Z)/15:0)	0.614465			174.499	744.551	Lipids and lipid-like molecules	forward	0.6485	0.679913	0.752977	0.434281	0.565321	0.953799	-0.0682432
290	PC(16:1(9Z)/15:0)	0.613399			177.759	718.538	Lipids and lipid-like molecules	forward	1.8037	2.00495	1.43925	0.214696	0.456391	0.899625	-0.152605
291	Glucosylceramide (d18:1/9Z-18:1)	0.61319			68.95	726.588	Lipids and lipid-like molecules	forward	0.0365715	0.0351899	0.0666454	0.683878	0.656034	1.03926	0.0555606
292	PC(22:6(4Z,7Z,10Z,13Z,16Z,19Z)/16:0)	0.612455			168.146	806.566		forward	17.0138	16.337	1.13365	0.200177	0.446973	1.04143	0.0585637
293	LysoPC(22:5(4Z,7Z,10Z,13Z,16Z))	0.611825			217.294	570.355		forward	0.0759512	0.0781694	0.193732	0.640009	0.640924	0.971624	-0.0415303
294	Oxonantenine	0.607333			406.55	336.087	Alkaloids and derivatives	forward	0.0717093	0.0827551	0.390859	0.419527	0.560181	0.866524	-0.206689
295	3-Aminopropionaldehyde	0.605984			83.0701	74.0604	Organic oxygen compounds	forward	0.330912	0.329828	0.1737	0.960344	0.728136	1.00329	0.00473231
296	PC(18:1(11Z)/15:0)	0.604596			160.697	746.567	Lipids and lipid-like molecules	forward	0.497304	0.584338	0.482486	0.392957	0.550226	0.851055	-0.232676
297	PE(22:6(4Z,7Z,10Z,13Z,16Z,19Z)/20:0)	0.601042			76.815	820.584	Lipids and lipid-like molecules	forward	0.00992785	0.0101209	0.0742486	0.845513	0.702208	0.980929	-0.0277801
298	PC(15:0/22:6(4Z,7Z,10Z,13Z,16Z,19Z))	0.599482			81.5959	792.556	Lipids and lipid-like molecules	forward	0.0542829	0.0541789	0.0717457	0.974392	0.731001	1.00192	0.00276757
299	PG(18:3(6Z,9Z,12Z)/18:1(11Z))	0.598186			60.5925	771.516	Lipids and lipid-like molecules	forward	0.056772	0.0546389	0.611968	0.397812	0.552117	1.03904	0.0552521
300	PS(18:0/18:4(6Z,9Z,12Z,15Z))	0.593797			222.787	784.513	Lipids and lipid-like molecules	forward	0.0941768	0.104085	1.38817	0.068946	0.333798	0.904811	-0.144312
301	Thiomorpholine 3-carboxylate	0.589382			349.616	148.043	Organic acids and derivatives	forward	0.417133	0.484417	1.94895	0.0118486	0.215353	0.861103	-0.215742
302	Goyaglycoside c	0.588964			29.4761	663.452	Lipids and lipid-like molecules	forward	1.14799	1.10829	0.289273	0.777695	0.684435	1.03583	0.0507814
303	PC(16:1(9Z)/14:0)	0.584278			177.699	704.522	Lipids and lipid-like molecules	forward	5.17827	5.68587	0.486756	0.435608	0.56577	0.910726	-0.134911
304	stearoyl sphingomyelin	0.578928			208.66	731.605	Lipids and lipid-like molecules	forward	3.44706	4.08831	1.16189	0.19379	0.442534	0.843151	-0.246136
305	PC(22:5(4Z,7Z,10Z,13Z,16Z)/14:0)	0.577149			169.062	780.553		forward	1.82841	1.85356	0.205448	0.842268	0.701404	0.986435	-0.0197047
306	PC(20:4(8Z,11Z,14Z,17Z)/15:0)	0.572748			150.046	768.552	Lipids and lipid-like molecules	forward	9.52051	10.3155	0.976552	0.24317	0.472631	0.922931	-0.115705
307	PC(22:5(4Z,7Z,10Z,13Z,16Z)/16:0)	0.570357			166.703	808.582	Lipids and lipid-like molecules	forward	13.6452	13.978	0.378131	0.550473	0.608063	0.976189	-0.0347676
308	4-Oxo-2-nonenal	0.569549			34.8837	155.106	Organic oxygen compounds	forward	1.20062	0.729496	0.946262	0.16933	0.427494	1.64582	0.718808
309	alpha-Campholene acetate	0.567086			35.7007	197.153	Lipids and lipid-like molecules	forward	0.290319	0.174763	1.14377	0.10697	0.377914	1.66121	0.732236
310	O-Phosphoethanolamine	0.563806			482.569	142.026	Organic acids and derivatives	forward	10.4692	10.45	0.0180978	0.958488	0.727752	1.00184	0.00265124
311	PC(P-18:0/16:0)	0.562236			155.789	746.605	Lipids and lipid-like molecules	forward	0.913049	0.78589	1.56657	0.0468366	0.293293	1.1618	0.216364
312	PE(16:1(9Z)/22:5(4Z,7Z,10Z,13Z,16Z))	0.551636			170.994	764.523	Lipids and lipid-like molecules	forward	4.91518	5.2072	0.96041	0.271079	0.490564	0.943919	-0.083265
313	PE(18:4(6Z,9Z,12Z,15Z)/20:0)	0.546707			55.2882	768.554	Lipids and lipid-like molecules	forward	0.151086	0.123573	1.95564	0.00837176	0.195968	1.22265	0.29001
314	SM(d16:1/24:1(15Z))	0.538151			206.393	785.654	Organic nitrogen compounds	forward	0.0688218	0.0971598	1.10947	0.415858	0.558862	0.708336	-0.497494
315	LysoPC(16:0)	0.537282			223.665	496.339	Lipids and lipid-like molecules	forward	25.8422	25.4595	0.537697	0.630598	0.637529	1.01503	0.0215279
316	N(6)-(1,2-dicarboxyethyl)AMP	0.526924			516.622	464.082	Nucleosides, nucleotides, and analogues	forward	0.0909354	0.104077	1.03329	0.198143	0.445581	0.873728	-0.194744
318	SM(d18:1/12:0)	0.526319			213.834	647.513	Lipids and lipid-like molecules	forward	0.0161374	0.0148707	0.82592	0.421892	0.561023	1.08518	0.117939
319	Dihydroprudomenin	0.516182			487.166	495.148	Phenylpropanoids and polyketides	forward	0.114341	0.0903846	1.65246	0.0487669	0.296873	1.26505	0.339194
320	Pipericine	0.5144			33.9088	336.325	Lipids and lipid-like molecules	forward	0.364533	0.458819	1.13495	0.112763	0.382667	0.794503	-0.331876
321	(-)-Epiafzelechin 3-gallate	0.508972			492.537	427.106		forward	0.261243	0.240574	0.748639	0.450634	0.570724	1.08591	0.11891
322	Glucosylceramide (d18:1/18:0)	0.505705			68.9372	728.602	Lipids and lipid-like molecules	forward	0.0784114	0.0812404	0.627151	0.753994	0.677712	0.965177	-0.0511341
323	SM(d18:1/24:1(15Z))	0.501857			206.1	813.684	Lipids and lipid-like molecules	forward	0.128899	0.16853	1.60975	0.123579	0.390608	0.764844	-0.386762
324	Linoleyl carnitine	0.500759			204.62	424.342	Lipids and lipid-like molecules	forward	0.190191	0.231226	0.907228	0.194913	0.44333	0.822535	-0.281851
325	trans-Hexadec-2-enoyl carnitine	0.497293			206.456	398.327	Lipids and lipid-like molecules	forward	0.28424	0.348003	1.64188	0.044249	0.288157	0.816773	-0.291992
326	Isoleucyl-Alanine	0.483882			375.534	203.139	Organic acids and derivatives	forward	0.160993	0.153011	0.471825	0.529606	0.600063	1.05217	0.0733619
328	Linoleoyl ethanolamide	0.471537			34.7169	324.289	Organic nitrogen compounds	forward	0.890731	1.01647	1.45839	0.0526138	0.303446	0.876301	-0.190501
329	Flupoxam	0.464384			519.985	461.081	Organoheterocyclic compounds	forward	0.0221519	0.0259513	1.01343	0.169699	0.427738	0.853594	-0.228379
330	2,2,6,6-Tetramethyl-4-piperidinone	0.458689			34.6472	156.138	Organoheterocyclic compounds	forward	0.440227	0.427399	0.335281	0.667274	0.650467	1.03001	0.0426638
331	Homoarecoline	0.454624			33.9642	170.117	Alkaloids and derivatives	reverse	1.97664	1.10757	1.11513	0.168897	0.427205	1.78467	0.835656
333	Stigmastane-3,6-dione	0.413959			30.3089	429.373	Lipids and lipid-like molecules	reverse	0.431174	0.405979	0.577103	0.39291	0.550207	1.06206	0.0868665
334	L-2-(Hydroxymethyl)-1,2,3,4-butanetetrol	0.404754			519.041	153.077	Organic oxygen compounds	forward	0.208682	0.202385	0.800778	0.347376	0.530726	1.03112	0.0442056
335	alpha-Chaconine	0.374911			298.383	852.508	Lipids and lipid-like molecules	forward	0.0170538	0.00789209	1.60767	0.43087	0.564155	2.16087	1.11161
336					385.122	359.125			0.178534	0.180412	0.252873	0.921812	0.719954	0.989592	-0.0150945
337					187.495	250.105			1.17232	1.10825	1.41134	0.121705	0.389311	1.05781	0.0810786
338					85.4657	274.274			0.336791	0.409644	1.01477	0.442078	0.567934	0.822154	-0.282519
339					187.507	273.084			5.87899	4.91744	1.86705	0.0209993	0.240644	1.19554	0.257661
340					426.419	359.124			0.0878101	0.0917913	0.955659	0.21757	0.458163	0.956628	-0.0639707
341					208.903	436.356			0.0636034	0.0726397	1.59429	0.0321492	0.262667	0.875602	-0.191654
342					160.576	230.247			1.16213	1.15788	0.035771	0.964946	0.729081	1.00367	0.00528399
343					60.097	332.315			0.0848389	0.102371	0.997992	0.19516	0.443503	0.828741	-0.271008
344					209.538	434.339			0.0406329	0.0466238	1.47658	0.0522182	0.302802	0.871505	-0.198418
345					329.482	156.042			0.169067	0.170735	0.134466	0.92023	0.719608	0.990233	-0.0141605
346					200.017	343.295			0.0337808	0.0143081	1.75015	0.104386	0.375685	2.36096	1.23937
347					412.216	383.116			0.169741	0.158303	0.767533	0.501944	0.589358	1.07226	0.100649
349					44.0221	330.336			0.130826	0.168117	0.952426	0.31308	0.514337	0.778183	-0.361819
350					136.921	508.282			0.271438	0.21381	1.21188	0.15732	0.419074	1.26953	0.344292
351					222.79	313.273			0.0446869	0.047775	0.939479	0.190057	0.440159	0.935361	-0.0964043
352					212.215	408.324			0.0238498	0.0258506	1.22205	0.202851	0.448773	0.922602	-0.11622
353					304.505	134.117			0.171131	0.0736316	1.13634	0.132878	0.398711	2.32415	1.21671
354					357.304	143.081			0.661824	0.738084	0.296575	0.420003	0.560351	0.896678	-0.157338
355					359.524	99.0555			1.01862	0.950302	1.66716	0.0473963	0.294352	1.07189	0.100163
356					87.0421	370.277			0.0165642	0.0135431	0.115297	0.387866	0.548207	1.22307	0.290508
357					324.243	229.154			0.390796	0.392519	0.0524956	0.907853	0.716867	0.995611	-0.00634572
358					262.741	282.048			0.366693	0.299336	1.63194	0.0202534	0.238973	1.22502	0.292808
359					61.477	603.535			0.137477	0.136801	0.239408	0.961405	0.728354	1.00494	0.00710586
360					31.0292	313.273			0.258212	0.24222	0.703967	0.459134	0.573698	1.06602	0.09224
361					134.073	635.54			0.0852533	0.0946961	0.238286	0.55488	0.609702	0.900283	-0.151549
362					65.9189	406.352			0.102475	0.0971622	0.0781188	0.651718	0.645085	1.05468	0.0768039
363					219.248	649.518			0.0309338	0.0341407	0.626249	0.297827	0.506228	0.906068	-0.142309
368					223.665	478.329			0.0672737	0.0685897	0.0930478	0.746866	0.675634	0.980813	-0.0279498
369					472.469	327.079			2.9392	2.9751	0.230396	0.787908	0.687246	0.987933	-0.0175148
370					205	422.326			0.020441	0.0214798	0.0666579	0.73914	0.673351	0.95164	-0.0715129
371					220.17	651.535			0.29311	0.323688	1.65102	0.0326648	0.26349	0.905534	-0.143159
372					53.5496	727.564			0.00357238	0.00433775	1.06587	0.423565	0.561614	0.823556	-0.280061
373					456.286	603.094			0.00820377	0.00770043	0.987759	0.252344	0.478328	1.06537	0.0913484
374					142.317	484.282			0.121649	0.109647	0.161502	0.447746	0.569791	1.10946	0.149854
375					164.092	508.282			0.170265	0.170358	0.0570343	0.993897	0.73488	0.999452	-0.000790976
376					239.097	314.146			0.0199347	0.0228077	1.50383	0.0615122	0.321057	0.874032	-0.194242
377					534.194	189.16			1.5899	1.67328	0.772175	0.301268	0.508106	0.95017	-0.0737423
378					36.7356	603.535			0.0661185	0.0740801	1.22907	0.0942193	0.366042	0.892527	-0.164032
379					35.597	415.21			11.0364	12.0982	1.17926	0.206981	0.451489	0.912236	-0.13252
380					57.0971	699.534			0.0779812	0.0784592	0.0552953	0.965033	0.729099	0.993907	-0.00881725
382					219.274	361.274			0.0857725	0.0802377	1.17516	0.174562	0.430892	1.06898	0.0962348
383					183.27	371.236			0.103625	0.0659231	0.989309	0.209584	0.453162	1.5719	0.652509
384					472.493	102.055			0.176124	0.200774	0.539735	0.379368	0.54475	0.877223	-0.188985
385					283.222	120.081			1.6124	2.09852	2.33167	0.00156723	0.0908837	0.768349	-0.380166
386					57.9376	134.081			1.48536	1.63125	1.71893	0.0290319	0.25728	0.91057	-0.135159
387					507.832	344.058			2.14834	2.20299	0.60169	0.451718	0.571071	0.975193	-0.036241
388					56.2233	288.289			1.17341	1.19504	0.157879	0.889406	0.712682	0.981894	-0.0263602
389					212.537	590.322			0.0085065	0.00713365	1.47779	0.0841915	0.354903	1.19245	0.253924
390					193.787	154.017			0.194681	0.190959	0.221685	0.937811	0.72341	1.01949	0.0278471
391					32.2261	338.341			2.69294	3.99374	1.17721	0.00804495	0.193556	0.674291	-0.568557
392					206.393	510.319			0.0183621	0.0233963	1.47948	0.0789398	0.348278	0.784832	-0.349544
393					202.169	448.342			0.569058	0.596985	0.362806	0.565404	0.613546	0.95322	-0.0691195
394					62.5091	339.289			0.0561053	0.0591862	0.693302	0.39691	0.551768	0.947946	-0.0771237
395					217.547	671.503			0.00839573	0.0107957	1.81706	0.030404	0.259719	0.77769	-0.362733
396					213.144	582.295			0.00910738	0.00741944	1.74988	0.0198599	0.238243	1.2275	0.295725
397					211.261	508.377			0.0282272	0.0245061	0.771055	0.599576	0.626296	1.15185	0.20395
398					35.5082	261.221			0.90492	1.09199	1.66628	0.0157737	0.22892	0.82869	-0.271095
399					270.276	526.315			0.0582039	0.0597017	0.512123	0.596553	0.625161	0.974912	-0.0366562
402					472.469	631.17			0.485605	0.485928	0.0585766	0.98925	0.733966	0.999335	-0.000960292
403					206.168	317.188			3.32984	2.13807	0.930876	0.222413	0.461076	1.55741	0.639146
404					164.966	607.508			0.175346	0.17464	0.0754181	0.95494	0.727017	1.00404	0.00581758
405					267.581	643.287			0.00850326	0.00540019	2.45821	0.000750965	0.0638239	1.57462	0.655007
406					307.887	133.032			0.201834	0.233287	1.51128	0.0649732	0.327228	0.865175	-0.208936
407					207.199	315.174			0.129575	0.104937	0.8095	0.493617	0.586269	1.23478	0.30426
408					396.3	332.095			0.186818	0.180532	0.549907	0.628282	0.636716	1.03482	0.0493761
409					406.584	226.084			0.168011	0.191423	0.231637	0.445111	0.568932	0.877697	-0.188206
410					396.3	354.077			0.0926008	0.0856218	1.19978	0.202502	0.44854	1.08151	0.113047
411					239.823	575.124			0.0932437	0.0903882	0.522079	0.498327	0.588025	1.03159	0.0448709
412					218.424	550.388			0.131481	0.117691	1.33728	0.0928969	0.364674	1.11717	0.159847
413					429.109	396.119			0.071666	0.0766877	0.808441	0.275727	0.493429	0.934517	-0.097707
414					428.79	364.128			0.288178	0.302359	0.574909	0.450677	0.570737	0.953099	-0.0693023
415					34.8266	109.101			2.55007	1.68007	0.978788	0.166427	0.425541	1.51784	0.602015
416					242.489	188.128			0.371328	0.204323	1.16316	0.106067	0.377143	1.81735	0.86184
417					470.878	371.036			0.20193	0.186915	1.40763	0.0806034	0.350442	1.08033	0.111469
419					219.881	438.297			0.210747	0.177134	0.959114	0.143132	0.407849	1.18976	0.250669
420					190.955	750.567			0.0624965	0.073821	0.238547	0.306877	0.511106	0.846595	-0.240256
421					214.76	303.173			2.48803	1.70456	0.959268	0.238785	0.470296	1.45963	0.545607
422					85.0833	315.049			0.120173	0.122078	0.0560309	0.898813	0.714832	0.984399	-0.0226853
423					188.621	357.221			0.483508	0.338909	1.00401	0.300852	0.50788	1.42666	0.512642
424					396.425	292.103			0.0750977	0.0774725	0.0897602	0.709997	0.664442	0.969345	-0.0449172
425					191.247	345.22			0.165976	0.100376	0.9529	0.190893	0.440627	1.65354	0.725554
426					327.444	183.005			0.104681	0.139958	1.57198	0.0189426	0.236443	0.747943	-0.418999
427					224.305	574.318			0.10244	0.0973284	0.786612	0.465705	0.576016	1.05252	0.0738479
429					229.847	455.187			3.42758	2.65261	1.5494	0.0214051	0.241515	1.29216	0.369779
430					410.701	349.118			0.170347	0.168666	0.212407	0.935981	0.723019	1.00997	0.0143141
431					129.644	768.588			0.0201314	0.07469	1.06318	0.293847	0.504019	0.269533	-1.89147
433					202.629	538.35			0.116855	0.13085	0.832679	0.597661	0.625578	0.893041	-0.163201
434					59.701	788.542			0.0919816	0.0968371	0.862715	0.262429	0.485055	0.949859	-0.0742142
435					61.5193	279.137			0.15865	0.147414	0.884005	0.536399	0.602712	1.07622	0.105974
436					34.9635	803.532			0.0219004	0.0257884	0.0351182	0.418031	0.559645	0.849233	-0.235768
437					431.859	242.078			0.0796603	0.0956476	0.753351	0.209117	0.452864	0.832852	-0.263868
438					33.2884	198.185			0.199774	0.289303	0.688188	0.146953	0.411023	0.690535	-0.534213
439					206.1	339.172			0.128575	0.0628416	1.33853	0.0796652	0.349229	2.04602	1.03282
442					370.172	133.08			6.53854	6.22924	0.746359	0.373756	0.542407	1.04965	0.069912
444					62.5091	87.0556			0.475332	0.467803	0.319784	0.70948	0.66428	1.01609	0.0230324
445					94.9484	744.554			0.0178059	0.0179356	0.141786	0.926497	0.720975	0.99277	-0.0104682
446					112.363	279.137			0.767261	0.527726	0.787993	0.360039	0.536462	1.4539	0.539927
447					182.303	650.474			0.177927	0.197811	0.577363	0.410996	0.557087	0.899476	-0.152843
448					263.147	487.179			2.39883	1.71878	1.60151	0.00754516	0.189596	1.39566	0.480948
449					220.719	264.108			0.616241	0.667499	0.54056	0.376909	0.54373	0.92321	-0.11527
450					57.965	463.281			0.16175	0.162344	0.0415575	0.976893	0.731505	0.996345	-0.00528208
452					88.8851	161.092			0.204415	0.212919	0.738308	0.397552	0.552016	0.960056	-0.0588091
453					214.128	325.155			0.0764481	0.048361	1.13368	0.158998	0.420306	1.58078	0.660637
456					177.699	737.576			0.818639	0.923869	0.580355	0.484629	0.582854	0.886099	-0.174461
457					395.69	522.129			0.0392627	0.0374506	0.723944	0.441113	0.567614	1.04839	0.0681727
458					145.646	813.609			0.254459	0.332256	1.33963	0.246882	0.47456	0.765854	-0.384859
459					306.852	103.087			0.108192	0.0961597	1.40045	0.0581731	0.314662	1.12512	0.170085
460					139.43	864.645			0.224247	0.208273	0.826521	0.553689	0.60926	1.0767	0.106611
461					394.716	359.092			0.128788	0.112323	1.77155	0.0341714	0.266291	1.14659	0.197348
463					474.781	361.078			0.0764829	0.0771718	0.0763561	0.858229	0.70532	0.991073	-0.0129366
464					33.8728	354.337			0.268471	0.307532	0.497742	0.482206	0.581918	0.872988	-0.195967
465					33.8495	352.32			0.557277	0.755152	1.4357	0.0566899	0.311671	0.737967	-0.438372
466					519.98	363.104			0.286075	0.323078	0.820565	0.276469	0.493881	0.885465	-0.175494
468					492.535	451.143			0.0572432	0.0522442	0.896116	0.317625	0.516649	1.09568	0.131833
469					193.587	405.205			0.0867142	0.04726	0.959794	0.257284	0.481665	1.83483	0.875649
470					35.0512	183.138			0.311117	0.183479	1.24356	0.0743236	0.341923	1.69565	0.761839
471					182.191	854.627			0.0403435	0.0455063	1.03642	0.080486	0.350292	0.886548	-0.17373
472					256.872	271.074			0.291652	0.245951	1.2781	0.101933	0.37349	1.18581	0.245878
473					477.062	291.082			0.0424003	0.0419568	0.414674	0.62026	0.633867	1.01057	0.0151684
474					481.674	356.076			0.103083	0.103476	0.0487674	0.886096	0.711918	0.996203	-0.00548812
475					32.2769	805.55			0.642327	0.67696	0.405619	0.578686	0.61831	0.948841	-0.0757611
476					14.1593	141.066			0.00544009	0.0058536	0.940387	0.25502	0.480146	0.929358	-0.105693
477					30.3527	314.277			0.0966197	0.0368336	0.731373	0.337842	0.526405	2.62314	1.39129
478					506.048	406.145			0.0442417	0.0442508	0.232672	0.996644	0.735418	0.999794	-0.000297577
479					30.4613	777.518			0.0145889	0.0185285	1.48052	0.0800683	0.349753	0.787379	-0.344871
480					34.7711	296.257			10.0047	11.6793	1.72166	0.0173714	0.232996	0.856616	-0.22328
481					39.3033	757.549			0.0230675	0.024186	0.258994	0.648872	0.644083	0.953754	-0.0683112
483					60.6317	239.149			0.144602	0.150715	0.219731	0.692549	0.658872	0.959436	-0.0597411
487					487.154	487.074			0.0618356	0.055989	1.42324	0.115127	0.384502	1.10442	0.143295
488					34.1895	184.169			0.503333	0.451045	0.806118	0.28096	0.49658	1.11593	0.158241
489					209.365	717.591			0.0268501	0.0325518	1.38587	0.125257	0.391743	0.824842	-0.27781
490					467.011	247.093			14.44	16.4708	1.37679	0.062653	0.32314	0.876705	-0.189836
491					37.5851	171.149			0.251846	0.217656	0.413706	0.435199	0.565632	1.15708	0.21049
492					446.326	355.092			0.456497	0.466152	0.480962	0.552827	0.60894	0.979287	-0.0301957
493					36.4643	404.205			6.92188	7.33062	0.958599	0.381987	0.545827	0.944242	-0.0827715
494					506.098	247.093			2.58238	4.49512	1.68617	0.0405033	0.279953	0.574484	-0.799661
495					35.5347	278.247			3.62371	4.46331	1.66826	0.0158424	0.229109	0.811888	-0.300647
496					30.351	341.305			0.132729	0.15339	1.10576	0.244243	0.473193	0.865306	-0.208718
497					474.209	322.07			1.71234	1.70816	0.197789	0.928131	0.721329	1.00245	0.00352633
498					370.173	307.11			0.191178	0.188381	0.561714	0.684089	0.656104	1.01485	0.0212607
499					35.2347	172.133			7.50771	4.5921	1.06	0.132231	0.398101	1.63492	0.709218
500					200.035	329.189			0.142114	0.0930147	1.20182	0.242199	0.47212	1.52787	0.611521
501					231.724	310.201			0.156914	0.20821	1.72679	0.0161285	0.229882	0.753633	-0.408067
502					36.4643	292.227			0.428714	0.503973	1.41885	0.0612393	0.320551	0.850668	-0.233331
503					393.917	241.155			0.442793	0.453747	0.590029	0.394229	0.550724	0.975859	-0.035255
504					404.654	160.133			2.14152	0.971981	2.82292	3.99931e-05	0.0214056	2.20326	1.13964
505					287.692	306.081			0.0524509	0.0602693	0.989	0.282329	0.497392	0.870275	-0.200457
506					38.6127	158.117			0.302196	0.20874	0.859841	0.22771	0.464161	1.44772	0.533778
507					4.25662	197.923			0.00644959	0.00622284	0.181078	0.6371	0.639874	1.03644	0.0516354
508					5.13134	134.071			0.00290751	0.00410368	0.718219	0.502452	0.589544	0.708512	-0.497135
509					5.21858	250.987			0.0107601	0.0124203	1.02051	0.417564	0.559477	0.866327	-0.207017
511					6.15952	181.949			0.00840638	0.00797174	0.104049	0.787601	0.687162	1.05452	0.0765897
512					6.17541	312.155			0.0215358	0.0103116	1.40991	0.0611091	0.320309	2.08849	1.06246
513					6.17652	174.128			0.00788391	0.00548987	0.669407	0.362782	0.537677	1.43608	0.522139
514					6.17652	211.01			0.0129637	0.0144545	0.745143	0.454908	0.572181	0.896858	-0.157048
515					6.18082	190.957			0.00955769	0.0110907	1.1478	0.399652	0.552825	0.861775	-0.214617
516					6.1904	141.983			0.00916768	0.0100352	0.449152	0.688931	0.657694	0.913551	-0.130442
517					6.2154	121.051			0.00587271	0.0104008	1.09028	0.186388	0.438068	0.564642	-0.824592
519					6.24742	214.983			0.0291197	0.025134	1.13801	0.166185	0.425375	1.15858	0.212358
520					6.25233	222.976			0.00565473	0.00479671	0.477819	0.587503	0.62172	1.17888	0.237415
521			Oxaloacetate	-22.2932	6.25974	133.076			0.00990439	0.00920338	0.666129	0.520661	0.596506	1.07617	0.105904
522					6.26677	194.005			0.00937946	0.00830705	0.435512	0.623439	0.635001	1.1291	0.175168
524					6.29454	165.99			0.0105595	0.0104335	0.0737539	0.898339	0.714724	1.01207	0.0173085
525					6.29993	200.968			0.0137737	0.0164874	1.15787	0.135836	0.401444	0.83541	-0.259444
527					6.40137	189.113			0.00541466	0.00616955	0.911948	0.734236	0.671885	0.877644	-0.188293
529			meso-Tartaric acid	22.9041	6.79556	151.098			0.00782842	0.00393063	1.06516	0.233962	0.46767	1.99165	0.993962
530					7.12532	152.081			0.0153209	0.0158982	0.64831	0.469268	0.577253	0.963689	-0.0533603
531					7.21905	248.077			0.00928053	0.00920444	0.0743567	0.923153	0.720247	1.00827	0.0118774
532					7.26666	98.0714			0.123648	0.11357	1.06483	0.189841	0.440037	1.08874	0.122658
533					7.28062	163.098			0.00990758	0.0111464	1.04423	0.400201	0.553035	0.888859	-0.169974
534					7.75481	193.145			0.00933828	0.0111813	1.3581	0.0882786	0.359664	0.835173	-0.259853
537					17.7428	181.949			0.00919941	0.0106783	0.733746	0.226197	0.46329	0.861509	-0.215062
538					17.9722	222.976			0.00855378	0.00963972	0.699248	0.345078	0.5297	0.887347	-0.172429
540					18.999	193.002			0.330159	0.35421	0.665193	0.47208	0.578221	0.9321	-0.101444
542					20.5985	216.979			0.00959169	0.0107177	0.890006	0.360187	0.536528	0.894937	-0.160142
543					20.6562	188.957			0.013406	0.0136786	0.152521	0.726062	0.669412	0.980072	-0.02904
544					20.672	190.957			0.012212	0.0123462	0.0598859	0.842893	0.701559	0.989132	-0.0157656
546					21.1202	214.983			0.0263931	0.029176	0.805128	0.332668	0.523987	0.904617	-0.144621
547					21.5236	134.071			0.00827852	0.00894255	0.540861	0.304191	0.509679	0.925745	-0.111313
548					21.8426	223.926			0.00755899	0.00753825	0.153089	0.972344	0.730587	1.00275	0.00396294
549					21.9866	169.002			0.00943599	0.00879992	0.900611	0.294642	0.504463	1.07228	0.100684
550					22.2479	196.012			0.00705397	0.00735585	0.594758	0.6068	0.628978	0.95896	-0.0604577
551					22.4061	98.0714			0.295306	0.259149	1.08933	0.136558	0.402099	1.13952	0.188427
552					22.5053	194.005			0.0103603	0.00932432	0.906181	0.285041	0.498985	1.1111	0.151994
553					22.507	165.99			0.0103012	0.0100588	0.199784	0.836233	0.699895	1.0241	0.0343498
554			Dichloran	-3.13398	22.8311	208.021			0.0188663	0.0197917	0.749142	0.517057	0.59505	0.953243	-0.0690837
555			Diphosphate	21.0872	22.9249	178.986			0.0488273	0.0560403	0.89135	0.214734	0.456415	0.87129	-0.198775
556					23.0094	211.01			0.0136282	0.013886	0.0695933	0.847245	0.702636	0.981432	-0.0270394
557					23.3834	141.983			0.0111862	0.0113499	0.287663	0.874495	0.709208	0.985579	-0.020957
558					23.4515	248.077			0.0110718	0.01073	0.146416	0.773508	0.683267	1.03186	0.0452417
559					23.4559	250.987			0.0144228	0.013877	0.611961	0.611965	0.630871	1.03933	0.0556569
560					23.4595	183.01			0.0277661	0.0281664	0.212503	0.733723	0.671731	0.985788	-0.0206506
562					23.7923	179.129			0.031862	0.0349902	0.579587	0.312724	0.514154	0.910599	-0.135112
564			3-Carboxy-cis,cis-mucote	-0.110031	23.9483	187.126			0.0439918	0.0372132	0.70423	0.305346	0.510294	1.18216	0.241422
565			Dihydrokaempferol	-10.2358	23.9922	289.257			0.143575	0.141472	0.145857	0.868297	0.707739	1.01487	0.0212897
566					24.3327	290.105			0.00812646	0.00763654	0.737431	0.474375	0.579004	1.06415	0.0897074
568					24.4013	166.097			0.0288866	0.0333582	1.01589	0.321036	0.518355	0.865952	-0.207641
569					24.4425	139.08			0.0275637	0.0259856	0.547403	0.494466	0.586587	1.06073	0.0850547
570					24.4475	127.061			0.0313765	0.0328424	0.612444	0.426683	0.562707	0.955363	-0.0658784
572					24.5636	152.082			0.017861	0.017706	0.0295087	0.894599	0.713873	1.00875	0.0125685
574			meso-Tartaric acid	23.1661	24.9299	151.098			0.0292576	0.0291726	0.169457	0.995082	0.735112	1.00291	0.00419809
575					25.348	193.145			0.0123564	0.0128482	0.629099	0.756149	0.678335	0.961723	-0.0563066
576					25.3484	312.155			0.0225702	0.0224805	0.108038	0.960928	0.728256	1.00399	0.00574461
577					25.3498	156.051			0.0306179	0.0435243	1.56567	0.0492455	0.297731	0.703467	-0.507444
580					25.6104	174.128			0.0098811	0.00930315	0.578467	0.49019	0.584977	1.06212	0.0869519
582					25.8305	212.024			0.0232921	0.0187451	1.01816	0.197469	0.445115	1.24257	0.313327
583					25.8346	416.267			0.00934216	0.0233565	0.0803918	0.497046	0.58755	0.399981	-1.322
584					25.8703	165.113			0.0334992	0.0366193	0.419997	0.537866	0.603278	0.914797	-0.128477
585			Lecanoric acid	-5.17854	25.8839	319.284			0.0272518	0.0216125	0.569872	0.828488	0.697937	1.26093	0.334485
587					26.4133	108.081			0.0255107	0.0149942	1.97129	0.0245396	0.24797	1.70137	0.766693
588			L-3,4-Dihydroxybutan-2-one 4-phosphate	-0.271177	26.8227	185.092			0.0226836	0.026192	0.850851	0.161796	0.422319	0.86605	-0.207479
589					26.8916	105.042			0.033762	0.0345512	0.368346	0.650155	0.644535	0.977159	-0.0333351
591					29.0207	607.391			0.0421717	0.0383909	0.719428	0.420411	0.560497	1.09848	0.13551
594					29.3173	665.461			0.122104	0.119519	0.238697	0.861629	0.706141	1.02163	0.0308722
596					29.3446	685.56			0.0193614	0.0177837	0.666807	0.342574	0.528571	1.08872	0.122628
599			[Gallocatechin(4alpha->8)]2catechin	8.5842	29.4091	899.786			0.00765484	0.00743178	0.611117	0.879185	0.710309	1.03001	0.0426638
600					29.4189	145.985			0.0160997	0.0131541	0.956701	0.20849	0.452462	1.22393	0.291516
601					29.4335	687.575			0.0176628	0.0178061	0.271343	0.92487	0.720621	0.99195	-0.0116611
602					29.4335	872.768			0.00986838	0.0101646	0.780695	0.884065	0.711447	0.970855	-0.0426726
604					29.4535	680.48			0.257364	0.244721	0.498641	0.660114	0.64801	1.05166	0.0726719
605					29.4736	681.483			0.121386	0.117568	0.347417	0.781513	0.685491	1.03248	0.0461073
608					29.4761	684.554			0.0403325	0.0379801	0.48693	0.522429	0.597215	1.06194	0.0866991
609					29.4869	710.57			0.0234398	0.0223254	0.170328	0.738009	0.673014	1.04992	0.0702743
610					29.4882	686.57			0.0372828	0.0382415	0.463624	0.777205	0.684298	0.974932	-0.0366272
614					29.5281	734.572			0.0163694	0.0129669	1.1061	0.188708	0.439397	1.26239	0.336161
615					29.5636	879.563			0.00568788	0.00641582	0.598162	0.496688	0.587417	0.88654	-0.173743
617					29.5708	389.304			0.0142042	0.0136974	0.0251156	0.722371	0.668283	1.037	0.0524135
618					29.5708	881.578			0.00873666	0.00974963	0.846492	0.298932	0.506834	0.896102	-0.158266
619					29.5828	664.457			0.492608	0.387803	0.345896	0.304306	0.50974	1.27025	0.345114
621					29.83	856.565			0.00901417	0.0103601	0.96153	0.261144	0.484217	0.870089	-0.200764
622					29.8382	198.084			0.00709642	0.00713376	0.11989	0.961457	0.728365	0.994766	-0.00757102
624					30.0123	647.459			0.0028679	0.0030108	0.682473	0.912743	0.717956	0.952537	-0.0701524
625					30.0381	658.542			0.100225	0.0939575	0.61363	0.437733	0.566486	1.0667	0.0931606
627					30.2207	197.081			0.0711689	0.0804086	1.30496	0.169681	0.427727	0.885091	-0.176103
628					30.2207	263.128			0.0131394	0.0135405	0.32218	0.617665	0.632935	0.970378	-0.0433813
629					30.2233	660.557			0.068102	0.0705311	0.262009	0.650446	0.644638	0.965561	-0.0505613
630			3'-Methoxyfukiic acid	-21.0683	30.2794	287.236			0.0310669	0.0288572	0.757605	0.470421	0.577651	1.07657	0.106446
631					30.2794	424.365			0.0257832	0.0293628	0.0979709	0.646003	0.643066	0.878089	-0.187561
632					30.2794	634.54			0.0774386	0.0743985	0.438389	0.629261	0.63706	1.04086	0.057779
633			3,4,5-trihydroxy-6-(2-hydroxy-5-{3,5,6,7-tetrahydroxy-8-[3,4,5-trihydroxy-6-(hydroxymethyl)oxan-2-yl]-3,4-dihydro-2H-1-benzopyran-2-yl}phenoxy)oxane-2-carboxylic acid	1.96026	30.2794	645.544			0.0461941	0.0489296	0.590651	0.536203	0.602636	0.944094	-0.0829978
634			3-Adenylylspectinomycin	12.9159	30.2794	662.571			0.192791	0.205791	0.650502	0.406853	0.55555	0.936828	-0.0941435
635					30.2941	646.549			0.0194289	0.0212896	0.748032	0.326193	0.520886	0.912603	-0.13194
636			Actinorhodin	-6.07868	30.3089	635.544			0.0343402	0.0322677	0.647143	0.501149	0.589066	1.06423	0.0898073
637					30.3089	659.544			0.0441803	0.0394431	1.12169	0.169926	0.427889	1.1201	0.163632
638					30.3291	663.575			0.0842443	0.0849905	0.226684	0.941523	0.7242	0.99122	-0.0127235
639			2-O-(alpha-D-Mannosyl)-D-glycerate	1.47728	30.3493	269.226			0.0183457	0.0198977	0.975279	0.309211	0.512332	0.922	-0.117162
640			Bicalutamide	7.07377	30.3493	431.384			0.175038	0.16017	1.17515	0.114408	0.38395	1.09282	0.128062
641			{4-[2,3-dioxo-3-(2,4,6-trihydroxy-3-methoxyphenyl)propyl]-2-hydroxy-6-methoxyphenyl}oxidanesulfonic acid	1.30564	30.3493	445.368			0.0666394	0.062667	0.817818	0.285572	0.499294	1.06339	0.0886706
642					30.3527	293.226			0.00655127	0.00733389	0.906172	0.309146	0.512298	0.893288	-0.162803
643					30.3626	362.277			0.0198321	0.0148712	1.03482	0.190884	0.440621	1.33358	0.415309
644			6,11-dihydroxy-3-methyl-7-(3,4,5-trihydroxyphenyl)-28-dioxatricyclo[7.3.1.0]trideca-1,3,5(13),6,9,11-hexaen-2-ylium	17.3852	30.3759	342.307			0.0299904	0.0310406	0.403397	0.650863	0.644784	0.966168	-0.0496543
645					30.3759	617.514			0.0227308	0.0236592	0.285028	0.616689	0.632583	0.960759	-0.0577539
647					30.4533	854.553			0.0403093	0.041185	0.188179	0.830965	0.698566	0.978737	-0.031007
649					30.4613	855.562			0.0291735	0.0292256	0.110234	0.987884	0.733696	0.998218	-0.00257267
650			2-Sulfotrehalose	-13.1263	30.6578	423.361			0.0799627	0.0847795	0.820593	0.296833	0.50568	0.943184	-0.0843887
651					30.7044	808.567			0.0422695	0.0552652	1.51702	0.0867244	0.357892	0.764848	-0.386755
653			Streptamine phosphate	-17.4789	30.7846	259.169			0.0239045	0.0214244	0.863358	0.226511	0.463471	1.11576	0.15803
654			3,4,5-trihydroxy-6-{3,4,8,9,10-pentahydroxy-6-oxo-2-[5,6,12,13,14-pentahydroxy-4-(hydroxymethyl)-9-oxo-3,8-dioxatricyclo[8.4.0.0,]tetradeca-1(14),10,12-trien-11-yl]-6H-benzo[c]chromene-1-carbonyloxy}oxane-2-carboxylic acid	12.0682	30.7934	809.58			0.0562323	0.062279	0.829836	0.379567	0.544833	0.902909	-0.147348
655					30.9354	446.399			0.309551	0.297834	0.0728013	0.828874	0.698035	1.03934	0.055668
656					30.9823	853.55			0.0840444	0.0804513	0.17893	0.732922	0.67149	1.04466	0.0630358
657			CGS 7181	11.1943	31.1225	407.367			0.0395638	0.0464083	2.00294	0.0150755	0.226922	0.852516	-0.230201
659			3,5-Dihydroxyphenyl 1-O-(6-O-galloyl-beta-D-glucopyranoside)	24.12	31.2653	441.373			0.0414949	0.0426222	0.237197	0.675893	0.653379	0.97355	-0.0386724
660					31.2856	425.377			0.0828915	0.0938553	1.38121	0.120862	0.388718	0.883184	-0.179214
661			Hyaluronic acid	-24.7728	31.292	426.382			0.0205523	0.0227879	0.631439	0.396342	0.551548	0.901895	-0.148968
662			cis-(Homo)3-aconitate	-2.82771	31.3187	217.195			0.0164195	0.0207115	1.50469	0.0836577	0.354257	0.792774	-0.335018
664			2-Hydroxy-6-oxono-2,4-diene-1,9-dioate	-1.4127	31.3406	215.179			0.176664	0.0278571	0.312421	0.206029	0.45087	6.34179	2.66489
665			Apigenin	-10.4682	31.3406	271.241			0.010928	0.0129095	0.829791	0.34571	0.529983	0.846509	-0.240403
667					32.2326	781.549			0.208344	0.285858	0.992914	0.0848886	0.355738	0.728836	-0.456333
668					32.3087	782.553			0.0829507	0.0959594	0.650165	0.391301	0.549573	0.864436	-0.210169
672			Dianthalexin	-7.89735	32.8642	240.232			0.140516	0.154527	1.41493	0.0643306	0.326115	0.909336	-0.137115
673			Mannopine	14.259	32.9769	311.313			1.88593	2.44049	2.0906	0.00183986	0.0974287	0.772763	-0.371901
675			6-Thioinosinic acid	-7.4082	33.0588	285.297			0.234166	0.320684	1.84428	0.00966548	0.204359	0.730208	-0.453621
676					33.0688	564.534			2.06576	2.16374	0.692852	0.617179	0.63276	0.95472	-0.0668509
677					33.0942	528.513			0.116985	0.111687	0.563801	0.750636	0.676736	1.04743	0.0668579
678					33.0942	546.525			3.07594	3.2926	0.943858	0.46319	0.575134	0.934198	-0.0981999
679					33.1121	121.101			0.233725	0.207541	0.493894	0.452726	0.571394	1.12616	0.171416
680			Pinocembrin 7-rhamnosylglucoside	-9.78376	33.1196	565.537			0.790461	0.818119	0.562555	0.712756	0.665306	0.966193	-0.0496162
681					33.1196	566.55			0.596441	0.531221	0.543636	0.399106	0.552615	1.12277	0.167067
684					33.1606	216.159			0.407632	0.245794	1.12164	0.150238	0.41366	1.65843	0.729819
686			Glutaminylhistidine	-6.23557	33.2884	284.294			1.29896	1.59055	0.00031941	0.159869	0.420938	0.816678	-0.292161
687					33.3152	548.539			0.787878	0.886172	1.04358	0.469976	0.577498	0.88908	-0.169615
688			4-Hydroxy-3-nitrosobenzamide	7.91532	33.338	167.143			0.0968342	0.0788314	0.232981	0.421265	0.5608	1.22837	0.296745
689					33.338	256.263			0.927541	1.07449	0.086309	0.295649	0.505024	0.86324	-0.212166
690					33.338	323.305			0.239135	0.28897	1.26021	0.0795232	0.349044	0.827541	-0.273097
691			4-Demethylpremithramycinone	-6.22388	33.7644	401.34			0.0513998	0.0857955	2.3161	0.00117805	0.0805094	0.599096	-0.73914
692					33.8364	283.281			5.45197	6.71742	1.82892	0.00749822	0.189206	0.811617	-0.301128
693			2,3,6-Trihydroxypyridine	11.7948	33.8626	128.107			0.237903	0.199233	0.716772	0.26663	0.487759	1.19409	0.255917
694					33.8726	226.179			1.08912	0.922305	0.620783	0.435451	0.565717	1.18086	0.239843
695					33.8859	97.0649			0.118908	0.0946781	0.868107	0.189079	0.439607	1.25592	0.32874
696					33.9513	208.169			0.396484	0.382823	0.369143	0.668058	0.650734	1.03568	0.0505852
697			2-Carboxy-2-hydroxy-8-carboxychromene	-2.81314	33.972	237.184			0.0968766	0.0753359	0.947523	0.199577	0.446565	1.28593	0.36281
698					33.9798	188.128			0.815582	0.493824	0.789142	0.185526	0.437568	1.65156	0.723833
699			3-Hydroxy-2-methylpyridine-4,5-dicarboxylate	-18.5531	34.1113	198.149			0.760199	0.428979	0.769782	0.19747	0.445116	1.77211	0.82547
700			Nitazoxanide	15.7886	34.1116	308.294			0.641592	0.714916	1.51388	0.0561179	0.310534	0.897436	-0.156119
701					34.1118	149.132			0.423923	0.351928	0.672127	0.299934	0.507381	1.20457	0.268522
702			N-Acetyl-D-glucosamite	6.13057	34.1655	238.216			0.0792915	0.0828567	0.122916	0.669758	0.651311	0.956972	-0.0634518
704			N-[4-(5-Nitro-2-furyl)-2-thiazolyl]acetamide	20.791	34.1812	254.247			0.521414	0.485564	0.0360988	0.660505	0.648145	1.07383	0.102768
705			4-nitrophenolate	8.06918	34.1895	139.111			0.115307	0.0901119	1.19709	0.228726	0.46474	1.2796	0.355695
706					34.5354	72.0447			0.0486072	0.0411568	0.0199826	0.324058	0.519845	1.18102	0.240039
707					34.5465	106.065			0.233977	0.201004	0.0057464	0.497023	0.587541	1.16404	0.219139
708					34.5465	224.201			0.154559	0.169702	0.957075	0.221931	0.46079	0.910765	-0.13485
709					34.5707	230.175			0.483798	0.272893	0.967304	0.155023	0.417357	1.77285	0.826068
710					34.6988	93.0701			0.302358	0.239273	0.717095	0.284298	0.49855	1.26365	0.337599
711					34.6988	117.07			0.158671	0.113785	1.21769	0.158165	0.419697	1.39448	0.479724
712					34.6988	145.101			0.165811	0.142387	0.446324	0.406238	0.55532	1.16451	0.21972
713			2-hydroxy-3-[4-(sulfooxy)phenyl]propanoic acid	-3.66049	34.6988	263.236			1.62834	1.89954	1.46786	0.0430932	0.285729	0.857227	-0.222251
714					34.7349	212.164			1.26721	0.73034	1.11608	0.115353	0.384673	1.7351	0.79502
715					34.735	280.262			10.8891	12.9133	1.62465	0.0235135	0.24564	0.84325	-0.245968
716					34.735	281.267			1.92811	2.30164	1.71429	0.0164067	0.230613	0.837711	-0.255475
717			Musk xylene	4.19205	34.735	298.273			3.37473	3.72299	1.72048	0.0187607	0.236069	0.906456	-0.141691
718			Sulfoquinovose	-4.24314	34.7531	245.226			0.444057	0.525677	1.67831	0.0199447	0.238402	0.844733	-0.243432
719			N7-Methylguanosine	-21.0822	34.7531	299.276			0.635955	0.697461	1.62071	0.0237619	0.246086	0.911814	-0.133189
720			2-Oxoadipate	0.596566	34.7711	161.132			0.283644	0.240913	0.762887	0.266128	0.487439	1.17737	0.235571
721					34.7713	264.24			0.256276	0.344491	1.69906	0.00967938	0.20444	0.743926	-0.426769
722			DHAP(8:0)	-0.312957	34.7854	297.261			1.86427	2.19065	1.65593	0.0229234	0.244549	0.851014	-0.232745
723			Sulfite	-1.70773	34.8131	81.0701			0.340011	0.259078	0.891987	0.249124	0.476107	1.31239	0.392196
724					34.8275	194.154			0.283519	0.242339	0.565693	0.574851	0.616916	1.16993	0.226416
725					34.8339	132.081			0.22408	0.225212	0.648715	0.971489	0.730414	0.994974	-0.00726938
726					34.8489	123.117			0.408972	0.354201	0.55405	0.392419	0.550014	1.15463	0.207431
727			2-Methyl-3-hydroxy-5-formylpyridine-4-carboxylate	5.77917	34.8837	182.154			0.271968	0.211547	0.773724	0.254751	0.479964	1.28561	0.362458
728			5-FU	6.92155	34.9688	131.085			0.17428	0.148515	0.747306	0.29519	0.504769	1.17349	0.230801
729					34.9738	91.0545			0.917245	0.846518	0.618263	0.380872	0.54537	1.08355	0.115765
730			L-dopachromate	-0.38627	34.9742	193.158			0.118614	0.133865	0.98034	0.208283	0.452329	0.88607	-0.174507
732					34.9923	228.195			1.82808	1.65988	0.363513	0.508075	0.591588	1.10134	0.139257
733					35.3229	189.164			0.0590114	0.0607614	0.463535	0.789947	0.687801	0.9712	-0.0421597
737					35.4428	179.143			0.247998	0.17493	1.15973	0.121356	0.389066	1.4177	0.503556
738					35.4592	196.169			0.143918	0.143016	0.00662245	0.920424	0.71965	1.00631	0.00907683
739					35.4592	262.224			0.141158	0.175036	1.23034	0.0906616	0.362296	0.806452	-0.31034
740					35.5791	432.237			3.67637	4.14994	1.16828	0.174904	0.431109	0.885885	-0.174809
741					35.597	92.0578			0.0398944	0.0434605	0.660911	0.634838	0.639054	0.917945	-0.12352
742			Panfuran S	-1.62914	35.6431	294.242			2.18666	2.51412	1.46609	0.0533333	0.30478	0.869753	-0.201322
743					35.6435	144.081			0.100424	0.102238	0.46984	0.804634	0.691743	0.982252	-0.0258344
744			Methyl (2-propenylthio) selenide	3.79843	35.6435	168.138			0.101984	0.0938659	0.219752	0.625215	0.635632	1.08649	0.119673
745					35.6435	320.256			0.0688874	0.0884833	1.93843	0.00465227	0.157372	0.778535	-0.361165
746					35.6561	350.305			0.064149	0.0895364	1.16726	0.142781	0.407551	0.716457	-0.481048
747					35.6566	222.185			0.0737499	0.0591715	1.1621	0.149283	0.412902	1.24637	0.317738
748					35.6696	207.174			0.053053	0.0609354	1.15398	0.216795	0.457689	0.870643	-0.199847
749			3,4-Dihydro-7-methoxy-2-methylene-3-oxo-2H-1,4-benzoxazine-5-carboxylic acid	1.11507	35.6696	236.2			0.244002	0.162491	0.903056	0.170063	0.427979	1.50163	0.586533
750					35.6992	96.089			0.052404	0.0457486	0.397747	0.606219	0.628764	1.14548	0.195947
751			Clavulanic acid	-20.7631	35.6992	200.164			2.66174	1.63142	1.12794	0.108135	0.378901	1.63155	0.706242
752					35.7023	268.226			0.313054	0.272915	0.885577	0.235409	0.468463	1.14707	0.197959
754					35.7454	295.245			0.390752	0.353893	1.04164	0.594035	0.624211	1.10416	0.142944
755					35.8365	214.18			3.35703	2.03518	1.04947	0.120123	0.388192	1.6495	0.722027
756					35.8365	229.199			0.214188	0.174484	0.720235	0.303193	0.509144	1.22755	0.295781
757					35.8976	312.253			0.779426	0.832634	0.961312	0.169106	0.427344	0.936097	-0.0952695
758			Thioguanosine 5'-diphosphate	-11.0449	36.0665	460.268			0.0231411	0.0235902	0.285008	0.882284	0.711033	0.98096	-0.0277338
759					36.4475	267.122			1.09561	0.981943	0.819031	0.355696	0.534514	1.11575	0.158018
760					36.4475	276.232			0.435063	0.515935	1.16076	0.118182	0.386787	0.843251	-0.245966
761					36.4643	886.557			0.065021	0.0702377	1.01477	0.202716	0.448683	0.925728	-0.11134
762					36.4832	268.126			0.140713	0.155282	0.733429	0.432382	0.564674	0.906172	-0.142143
763			Genistein 4',7-O-diglucuronide	14.4253	36.4832	623.501			0.0654898	0.0851217	2.20302	0.00136796	0.0859973	0.769366	-0.378258
764			dCDP	-5.38871	36.5021	388.182			3.81282	4.01767	1.03209	0.358247	0.535663	0.949015	-0.0754976
765					36.5021	600.505			0.109995	0.135791	0.907873	0.0797276	0.349311	0.810033	-0.303948
766			3,4,5-trihydroxy-6-(3-{5,6,7-trihydroxy-4-oxo-8-[3,4,5-trihydroxy-6-(hydroxymethyl)oxan-2-yl]-4H-chromen-2-yl}phenoxy)oxane-2-carboxylic acid	8.77846	36.5021	625.517			0.0947965	0.120807	1.93824	0.00549778	0.168886	0.784695	-0.349796
767			N-Dimethyl-2-aminoethylphosphote	-11.3496	36.5024	154.122			0.138381	0.105087	0.943239	0.197522	0.445152	1.31681	0.397051
768					36.5153	405.21			1.60138	1.68833	0.969362	0.393923	0.550605	0.948497	-0.076285
769			Fusaroskyrin	-23.9304	36.5281	599.503			0.294628	0.341085	1.81626	0.0183425	0.235184	0.863795	-0.211239
770			Quercetin 3-O-beta-D-glucosyl-(1->2)-beta-D-glucoside	14.3862	36.5281	627.533			0.295635	0.317369	1.18516	0.184458	0.436943	0.931517	-0.102345
771					36.5579	406.213			0.246615	0.261481	0.985143	0.403876	0.554432	0.943148	-0.0844437
772			Delphinidin 3-O-(6-caffeoyl-beta-D-glucoside)	7.75016	36.5594	628.539			0.122446	0.140836	1.74039	0.0200285	0.238559	0.869423	-0.201869
773					36.5609	186.149			1.92851	1.3727	1.00558	0.137625	0.403058	1.4049	0.490471
774			Phloroacetophenone 6'-[xylosyl-(1->6)-glucoside]	-12.5097	36.5609	491.456			0.118304	0.14845	1.00631	0.230084	0.465509	0.796925	-0.327484
775					36.5933	250.216			0.0499422	0.0584538	0.911241	0.253377	0.479033	0.854388	-0.227036
776			3,4,5-trihydroxy-6-{[2-(2,3,4-trihydroxyphenyl)acetyl]oxy}oxane-2-carboxylic acid	-14.0681	36.6894	361.273			0.246947	0.18661	1.27179	0.094705	0.366537	1.32333	0.404172
779					37.0423	227.175			0.169109	0.108362	1.09807	0.276614	0.493969	1.56059	0.642092
780			2,4-dihydroxy-3-(sulfooxy)benzoic acid	-9.30799	37.1024	251.185			0.0665946	0.074746	0.11972	0.570338	0.615315	0.890945	-0.166591
781			9-Carboxymethoxymethylguanine	-0.360472	37.183	240.195			0.185828	0.150453	0.692975	0.28967	0.501656	1.23513	0.304663
782					37.2189	248.164			0.0758448	0.0930715	1.08561	0.143974	0.408559	0.81491	-0.295288
783					37.2189	605.55			0.0370545	0.0382625	0.264579	0.685339	0.656516	0.968427	-0.0462849
784					37.2437	578.522			0.487713	0.528789	1.00668	0.197864	0.445389	0.922321	-0.116658
786					37.3375	328.247			0.11976	0.13881	1.24788	0.0864569	0.357582	0.862768	-0.212956
787					37.3685	309.226			0.0580049	0.0507946	0.871182	0.428004	0.563166	1.14195	0.1915
788			Hippeastrine	-22.5937	37.3685	316.321			1.07918	1.02585	0.566486	0.584411	0.620529	1.05198	0.0731128
789					37.3689	234.185			0.0737163	0.0551464	0.996625	0.192657	0.441727	1.33674	0.418717
790					37.3964	164.074			0.0708069	0.0746492	0.41812	0.702325	0.662015	0.948529	-0.0762355
791			Pradimicinone I	2.38006	37.4138	550.491			0.0445077	0.0670722	1.81227	0.0145953	0.225458	0.663579	-0.591659
792			Genipin 1-beta-gentiobioside	-22.1174	37.4368	551.502			0.0800863	0.11199	0.63709	0.105086	0.376296	0.715117	-0.483748
793					37.4477	471.379			0.0358308	0.0211679	1.49218	0.0825144	0.352852	1.6927	0.759326
795					37.4587	531.365			0.0543259	0.0242524	0.790956	0.153116	0.415904	2.24002	1.16351
796			Crotoxyphos	-19.1562	37.5152	315.272			0.0693871	0.0819875	0.454784	0.488382	0.58429	0.846314	-0.240736
797					37.6234	308.221			0.156229	0.168441	0.915573	0.268138	0.488717	0.927497	-0.108586
798					38.0548	441.332			0.0273418	0.01886	0.400661	0.401757	0.553629	1.44972	0.535778
801					38.206	252.196			0.211165	0.118743	1.62362	0.0181055	0.234668	1.77834	0.830535
802					38.2257	330.263			0.148958	0.154565	0.473535	0.853326	0.704128	0.963721	-0.0533128
804					38.3068	370.277			0.236044	0.200575	0.855216	0.305178	0.510205	1.17683	0.23491
805			(E)-2-(2-Furyl)-3-(5-nitro-2-furyl)acrylamide	-11.3899	38.3296	249.196			0.0578814	0.0837269	1.49004	0.0148796	0.226334	0.691312	-0.532592
807					38.4451	222.055			0.0105607	0.028917	1.17164	0.301159	0.508047	0.365208	-1.45321
809					38.4672	260.185			0.0357826	0.0428078	1.3178	0.0481493	0.29575	0.835888	-0.258618
810					38.5804	87.0556			0.474446	0.450081	0.812343	0.376374	0.543506	1.05413	0.0760579
812					38.7448	90.0375			0.00552608	0.0058225	0.9103	0.899375	0.714959	0.94909	-0.0753828
813			N-Acetyl-D-glucosamine 6-phosphate	0.999227	38.8484	302.195			0.0338938	0.0163099	1.15103	0.191567	0.441006	2.07811	1.05527
815					39.1267	111.067			0.245298	0.270147	1.66574	0.0252931	0.249709	0.908017	-0.139209
816					39.1267	857.574			0.00351564	0.00400791	0.596214	0.536181	0.602628	0.877175	-0.189063
817			Heptachlor	1.50992	39.1999	374.326			0.0169987	0.00746096	0.420016	0.163687	0.42365	2.27835	1.18799
819					39.297	210.028			0.0359414	0.0364017	0.109378	0.861053	0.706003	0.987356	-0.0183573
820					39.3033	783.559			0.0257842	0.0308513	1.22213	0.202652	0.44864	0.835758	-0.258843
823					39.5909	103.955			0.0133389	0.0110753	0.181602	0.467814	0.57675	1.20438	0.268291
825					39.8306	141.091			0.0578236	0.0435657	0.801177	0.242608	0.472336	1.32728	0.408467
828			Dihydroxyaluminium	-7.2896	40.0053	138.077			0.305607	0.300966	0.473998	0.695264	0.659751	1.01542	0.0220748
829					40.0053	304.284			0.0257463	0.022584	0.58468	0.528622	0.599675	1.14002	0.18906
830			Trifluoroacetic acid	15.6283	40.0949	115.032			0.0120564	0.0135545	1.11588	0.771114	0.682596	0.889477	-0.168971
831					40.0949	732.535			0.0158761	0.0162393	0.329968	0.827537	0.697695	0.977639	-0.0326268
833					40.2242	759.565			0.024769	0.0238364	0.0549214	0.77925	0.684866	1.03913	0.0553712
834			Miraxanthin-I	-9.05779	40.8847	359.371			0.017382	0.0199494	0.814794	0.353517	0.533523	0.871303	-0.198753
836					41.1062	760.566			0.00624472	0.00645583	0.523682	0.872081	0.708637	0.967299	-0.0479661
839					41.6582	339.289			0.0617504	0.020959	1.87432	0.0417405	0.282772	2.94624	1.55888
840					41.8207	362.268			0.0210267	0.0160109	1.73499	0.0141096	0.223898	1.31327	0.393167
841					41.8362	340.284			0.00900043	0.00686662	1.98673	0.00168954	0.0935245	1.31075	0.390393
842			(S)-Dihydroorotate	7.07146	41.8593	159.12			0.0146391	0.0284161	1.23726	0.122442	0.389825	0.51517	-0.95688
843			Samaderin A	0.0467904	41.9813	331.339			0.0236772	0.0279396	0.972657	0.259428	0.483088	0.847441	-0.238816
845			3-Deoxy-lyxo-heptulosaric acid	-14.6853	42.0791	223.154			0.152734	0.142876	0.706719	0.753689	0.677624	1.069	0.0962592
847					42.695	451.341			0.0028454	0.00435497	1.13088	0.0650595	0.327376	0.653369	-0.614031
848					42.7214	253.252			0.00681909	0.00647072	1.04076	0.898737	0.714814	1.05384	0.0756525
849					42.7953	490.32			0.00318018	0.00137332	0.644481	0.171517	0.428933	2.31569	1.21144
850					42.8605	675.397			0.00429617	0.00540393	0.707719	0.167152	0.426033	0.79501	-0.330955
851					43.5094	425.326			0.0111425	0.0125278	0.370741	0.422922	0.561387	0.889429	-0.169049
853					43.7391	579.341			0.0154579	0.0192315	0.814449	0.146834	0.410926	0.803781	-0.315126
854					43.7879	869.529			0.00717912	0.00793494	1.02763	0.185473	0.437537	0.904748	-0.144413
855			Cuprous oxide	20.3784	43.7912	144.102			0.0339101	0.0325638	0.183684	0.809091	0.69292	1.04134	0.0584462
856					43.8679	863.56			0.00216101	0.00241776	0.141935	0.428535	0.56335	0.893806	-0.161966
857					43.8679	870.534			0.00245889	0.00345697	2.14398	0.00105541	0.076427	0.711283	-0.491504
858					44.1252	192.084			0.0085823	0.00868363	0.343589	0.945387	0.725017	0.988331	-0.0169339
859					44.5104	196.096			0.0316991	0.0322474	0.298201	0.855681	0.704702	0.982998	-0.0247403
860			Aminosalicylate sodium anhydrous	19.837	44.5231	176.128			0.0174029	0.0159683	0.27974	0.659675	0.647858	1.08984	0.124122
862					44.5478	470.131			0.0137877	0.00894351	1.29513	0.0351246	0.267974	1.54164	0.624464
863					44.6055	868.518			0.00401232	0.00358865	0.545691	0.316123	0.51589	1.11806	0.160998
864					44.6343	635.367			0.00772755	0.0091761	0.722032	0.20663	0.451261	0.842139	-0.247869
865			Fosphenytoin	22.6812	44.6506	363.289			0.0206159	0.0225482	0.17334	0.678052	0.654101	0.914304	-0.129254
867					45.2597	845.529			0.00221366	0.00199161	0.775798	0.397341	0.551935	1.11149	0.152499
868			3-(2-Carboxyethenyl)-cis,cis-mucote	20.4063	45.2742	213.168			0.0182121	0.0109104	1.21817	0.0911509	0.362824	1.66924	0.739187
870			2-(6-carboxy-3,4,5-trihydroxyoxan-2-yl)propanedioic acid	11.8414	45.3528	281.196			0.0798159	0.0615913	1.37239	0.126077	0.392289	1.29589	0.373949
871			Oxaloglutarate	9.11274	45.3573	205.143			0.00405018	0.00390528	0.342859	0.874838	0.709289	1.0371	0.0525605
872					45.5858	203.081			0.0122101	0.0161394	1.00132	0.426631	0.562688	0.756541	-0.40251
873					45.6311	224.157			0.0188104	0.018292	0.557099	0.849843	0.703275	1.02834	0.0403155
875					45.8973	244.064			0.00368431	0.00515216	0.532696	0.389981	0.54905	0.7151	-0.483783
876					46.2649	340.293			0.0279678	0.0236423	1.05475	0.164544	0.424247	1.18296	0.242397
878			Oxalyl-CoA	13.6468	46.331	840.572			0.00856498	0.00914577	0.706231	0.313382	0.514492	0.936497	-0.0946538
879					46.3572	104.071			0.242715	0.255948	1.1904	0.179154	0.433758	0.948301	-0.076583
880					46.3721	400.29			0.00565998	0.00933265	0.559988	0.201664	0.447978	0.606471	-0.72149
881			6-Demethylsterigmatocystin	-22.5821	46.4907	311.258			0.0114397	0.0158062	1.30973	0.0893346	0.360843	0.723749	-0.466438
882					46.4989	276.232			0.0740002	0.0872557	0.902457	0.167574	0.426318	0.848084	-0.23772
883					47.2253	143.081			0.0232291	0.0244509	0.972849	0.193733	0.442494	0.95003	-0.0739552
884			Caffeoyl aspartic acid	20.1791	47.337	296.258			0.602734	0.72075	1.67783	0.0243729	0.247574	0.83626	-0.257976
885			DHAP(8:0)	0.21763	47.3496	297.261			0.110056	0.13371	1.75801	0.0170306	0.232179	0.823099	-0.280862
887					47.3621	235.18			0.0225574	0.030133	1.60008	0.0310129	0.260778	0.748594	-0.417745
888					47.3721	336.251			0.0052193	0.00515944	0.0666098	0.941916	0.724283	1.0116	0.0166432
889			D-Galactose 6-sulfate	-21.2735	47.4345	261.221			0.0619546	0.074711	1.63793	0.0298402	0.258717	0.829257	-0.270109
890					47.7233	795.57			0.00610799	0.00496687	1.10988	0.359269	0.536119	1.22974	0.298359
891			3,4,5-trihydroxy-6-(4-hydroxy-1H-indole-3-carbonyloxy)oxane-2-carboxylic acid	-21.1253	48.194	354.283			0.0114212	0.0062577	1.22909	0.14067	0.40574	1.82515	0.868016
893					48.2339	117.066			0.025898	0.0277451	0.875269	0.812696	0.693865	0.933425	-0.0993933
894			Pydanon	15.7948	48.2403	189.148			0.0129171	0.0107127	1.21919	0.121683	0.389296	1.20577	0.269956
896					48.4076	103.076			0.00565941	0.00462528	1.1016	0.492523	0.585858	1.22358	0.291109
897					48.6306	222.168			0.00968706	0.0137049	1.8723	0.00955201	0.203688	0.706833	-0.50056
899					48.989	290.211			0.0182418	0.0266371	1.51369	0.102295	0.373819	0.684827	-0.546188
900					48.9942	219.076			0.0223698	0.0417837	0.701818	0.385304	0.547176	0.535372	-0.901386
901					48.9962	292.227			0.0943523	0.104784	1.05588	0.155279	0.41755	0.900448	-0.151286
902					49.0108	220.108			0.0405264	0.0384258	0.226088	0.807161	0.692411	1.05467	0.0767863
903			Calcium oxalate	-16.9727	49.0767	129.102			0.0442319	0.0439576	0.0718023	0.935619	0.722942	1.00624	0.00897636
904			1-alkyl-2-acylglycerophosphoethanolamine	-20.6256	49.1033	244.154			0.0132215	0.0119424	0.442553	0.461907	0.574682	1.10711	0.146798
905					49.105	268.183			0.0169869	0.0151935	0.663925	0.628357	0.636742	1.11804	0.160967
906					49.1076	308.221			0.0590867	0.0548324	0.650073	0.515454	0.594398	1.07759	0.107805
908					49.4839	116.071			0.0206627	0.0218856	0.723344	0.424249	0.561855	0.944125	-0.0829504
909					49.4922	326.251			0.0598014	0.0315022	1.50507	0.090795	0.36244	1.89832	0.924725
912					49.8993	539.288			0.0154353	0.0130652	0.794972	0.202326	0.448422	1.18141	0.240508
913					49.9362	89.0599			0.00986834	0.00909441	0.883518	0.683361	0.655864	1.0851	0.117828
914					49.9751	209.138			0.395509	0.372431	0.606052	0.75687	0.678543	1.06197	0.0867369
915					49.9757	325.247			0.355647	0.212081	1.40997	0.0890612	0.36054	1.67694	0.745832
916					49.9793	157.076			0.056189	0.0563219	0.0237756	0.990676	0.734247	0.997642	-0.00340591
917					49.9886	133.086			0.0234559	0.0233519	0.333812	0.984841	0.733093	1.00445	0.00641099
918			N-Acetyldemethylphosphinothricin	-11.9226	49.9967	210.142			0.0298879	0.029688	0.398646	0.977403	0.731607	1.00673	0.00968093
919			Furazolidone	-3.78338	50.3938	226.165			0.0373918	0.037371	0.341353	0.997246	0.735535	1.00056	0.000803025
921			Oxamate	-24.5559	50.7751	90.0552			0.138685	0.149432	1.04007	0.218413	0.458677	0.928084	-0.107672
923			D-Ribose 5-phosphate	11.6004	50.8217	231.12			0.0114826	0.0120787	0.406559	0.837161	0.700128	0.950648	-0.073017
927			Deoxyloganic acid tetraacetate	-17.2202	50.8551	529.501			0.0101912	0.0046655	0.701538	0.197909	0.44542	2.18438	1.12722
928					50.8559	328.233			0.0548984	0.0746682	0.493962	0.296679	0.505595	0.735231	-0.443731
929					50.8724	160.133			0.0520108	0.031998	1.83234	0.0107862	0.210416	1.62544	0.700827
930					50.877	74.0968			0.186074	0.198991	0.778241	0.337248	0.52613	0.93509	-0.0968229
931					50.8881	180.102			0.00584457	0.0180576	1.04477	0.319979	0.517829	0.323663	-1.62744
932					50.8976	165.113			0.0379851	0.0408989	0.801729	0.507311	0.591312	0.928757	-0.106627
935					51.6405	132.044			0.0653699	0.0656289	0.226749	0.981205	0.732369	0.996054	-0.00570433
936			({3-[(7-methoxy-2-oxo-2H-chromen-8-yl)methyl]-2-methyloxiran-2-yl}methoxy)sulfonic acid	-6.57875	51.691	357.355			0.0124739	0.0154731	1.04742	0.222969	0.461405	0.806167	-0.31085
937					51.7184	175.087			0.586498	0.577669	0.210866	0.914305	0.718302	1.01528	0.0218826
938					51.7379	130.065			0.132249	0.122223	0.0774167	0.76055	0.6796	1.08203	0.113746
940					51.7575	332.279			0.0631481	0.0467038	1.65297	0.0304364	0.259777	1.3521	0.4352
941					51.7741	142.123			0.130017	0.107926	0.596335	0.235531	0.46853	1.20469	0.268661
942			2-Hydroxy-6-oxono-2,4-diene-1,9-dioate	-20.9752	51.7741	215.175			0.0503109	0.0374255	0.641247	0.283342	0.497989	1.34429	0.426848
943					51.7777	832.549			0.00965817	0.00779339	0.262763	0.432138	0.56459	1.23928	0.309499
944					51.7777	852.519			0.00470898	0.00559804	0.101149	0.700299	0.661369	0.841185	-0.249505
947					52.1715	790.539			0.0297864	0.0287441	0.191556	0.787125	0.687032	1.03626	0.0513893
949			Deoxyviolaceinic acid	-6.03088	52.579	358.367			0.132781	0.145546	0.647118	0.452754	0.571403	0.912292	-0.132432
950					52.6143	882.564			0.00735754	0.010141	1.16442	0.164676	0.424338	0.725528	-0.462898
953					52.6377	594.545			0.00765927	0.00999267	1.35835	0.0473213	0.294211	0.766489	-0.383664
954			Miraxanthin-I	-8.6841	52.6518	359.371			0.0291361	0.03263	0.983081	0.297312	0.505945	0.892926	-0.163388
955					52.6572	225.196			0.00570434	0.00635446	1.15381	0.125648	0.392005	0.89769	-0.15571
956			N-Dimethyl-2-aminoethylphosphote	-10.9264	52.6595	154.122			0.0718833	0.0440375	1.02784	0.155201	0.417492	1.63232	0.706925
957					52.6696	192.159			0.0260562	0.025713	0.106915	0.9552	0.727071	1.01335	0.0191272
958					52.6886	885.582			0.00528212	0.00520664	0.224052	0.944739	0.72488	1.0145	0.0207635
959					52.7	248.185			0.00453372	0.00430442	0.452861	0.720802	0.667801	1.05327	0.0748744
960					53.0525	884.578			0.0145687	0.0172231	0.846133	0.333231	0.524253	0.845878	-0.241479
962					53.0796	780.518			0.0122937	0.0175516	1.98225	0.0090214	0.200395	0.700433	-0.513681
963			Cartormin	14.9004	53.249	576.534			0.0108847	0.0155186	1.74064	0.0215015	0.241718	0.701397	-0.511698
967			(6-carboxy-3,4,5-trihydroxyoxan-2-yl)[4-(2H-chromen-2-ylidene)cyclohexa-2,5-dien-1-ylidene]oxidanium	-9.30096	53.4995	400.378			0.0163671	0.0170521	0.413656	0.683588	0.655939	0.959827	-0.0591532
968			Biotinyl-5'-AMP	-7.03711	53.5008	574.52			0.0102338	0.0114982	0.076339	0.525087	0.598276	0.890033	-0.16807
969					53.5027	221.092			0.0564564	0.047731	0.190601	0.478047	0.580297	1.1828	0.242212
970					53.5087	173.071			0.276944	0.354402	0.984563	0.314638	0.515135	0.78144	-0.355792
971					53.5239	193.145			0.00754232	0.00724479	0.403623	0.673357	0.652527	1.04107	0.058064
972			Halomon	-16.3667	53.5386	402.394			0.0129009	0.0148435	0.658812	0.500664	0.588888	0.869127	-0.202361
973			D-Lombricine	24.3612	53.5423	271.194			0.0119212	0.0104141	0.973173	0.438546	0.566758	1.14472	0.194989
974			Chlorobenside	-21.1716	53.5423	270.191			0.12361	0.116917	0.659608	0.665858	0.649984	1.05724	0.0803039
975			6-[2,3-dihydroxy-5-({[3-hydroxy-6-(hydroxymethyl)-2,5-bis(3,4,5-trihydroxybenzoyloxy)oxan-4-yl]oxy}carbonyl)phenoxy]-3,4,5-trihydroxyoxane-2-carboxylic acid	-23.8808	53.5423	813.583			0.0206808	0.0207984	0.0845752	0.978922	0.731912	0.994346	-0.0081798
976					53.5447	253.164			0.26405	0.247699	0.716005	0.61725	0.632786	1.06601	0.0922209
977			Samaderin A	0.647488	53.5523	331.339			0.0518261	0.0560209	0.654025	0.49824	0.587993	0.925122	-0.112284
978			Boc-Asn-OPhNO2	5.42524	53.5551	354.336			0.0056022	0.00554647	0.0743651	0.952199	0.726446	1.01005	0.014423
979					53.5561	297.217			0.0421786	0.024645	0.942312	0.186513	0.43814	1.71145	0.775216
980			5-(3'-Carboxy-3'-oxopropenyl)-4,6-dihydroxypicolite	-19.5418	53.56	254.167			0.0207604	0.0224316	0.0955089	0.631493	0.637843	0.925498	-0.111698
981					53.5792	444.405			0.0110047	0.00588277	0.746059	0.176807	0.432305	1.87066	0.903549
983					53.9723	141.066			0.014053	0.0139096	0.0939214	0.903934	0.715988	1.0103	0.0147901
987					54.395	431.392			0.0137497	0.00483401	0.720002	0.13125	0.39717	2.84436	1.5081
988					54.395	735.536			0.00859527	0.00867656	0.0610856	0.960232	0.728113	0.990631	-0.0135808
990					54.3961	430.389			0.0542011	0.0204076	1.07275	0.149791	0.413306	2.65592	1.40921
991			Carboplatin	-5.85695	54.3975	372.259			0.0163705	0.0187303	0.321669	0.685112	0.656441	0.874012	-0.194274
993					54.4151	769.559			0.072361	0.0558728	2.24927	0.00349431	0.137216	1.2951	0.373066
994					54.4219	789.504			0.0101903	0.0101561	0.665281	0.991215	0.734353	1.00337	0.00484828
995					54.4253	109.059			0.0887348	0.0822722	0.602899	0.47257	0.578388	1.07855	0.109096
996					54.4253	511.282			0.00700105	0.00727212	0.189772	0.844308	0.70191	0.962724	-0.0548054
997					54.4259	159.063			0.0258334	0.0213731	0.596916	0.407263	0.555703	1.20869	0.273446
998			Hippeastrine	-22.8982	54.4321	316.321			0.368114	0.374577	0.0873214	0.802205	0.691098	0.982746	-0.0251101
1003					54.8629	222.06			0.01915	0.0155658	0.970738	0.153144	0.415925	1.23026	0.298963
1005					55.2832	461.266			0.00747788	0.00564836	0.650449	0.426269	0.562562	1.3239	0.404798
1006					55.2832	770.563			0.0184521	0.0128491	1.76825	0.0282771	0.255879	1.43606	0.522119
1007			Aminomalote	-21.3958	55.2837	120.081			0.0294348	0.0317417	0.412779	0.409089	0.556383	0.927323	-0.108856
1008					55.2841	416.374			0.0150497	0.00609371	1.14851	0.125961	0.392213	2.46971	1.30434
1009			Violaceinic acid	-16.7935	55.2877	374.363			0.0759485	0.0735386	0.0779061	0.808686	0.692813	1.03277	0.0465202
1011					55.2881	239.087			0.0202743	0.0219049	0.743567	0.416434	0.55907	0.925562	-0.111598
1012					55.2904	812.578			0.0812579	0.081664	0.411792	0.973499	0.73082	0.995027	-0.00719215
1013					55.294	811.564			0.062846	0.0739424	0.909667	0.303289	0.509196	0.849931	-0.234582
1014					55.2964	207.061			0.031981	0.0277752	0.739467	0.438914	0.566882	1.15142	0.203417
1015			{2-methoxy-4-[(5-oxooxolan-2-yl)methyl]phenyl}oxidanesulfonic acid	3.84628	55.2966	303.308			0.0823686	0.0959572	1.24907	0.142984	0.407723	0.858389	-0.220297
1016					55.2973	81.0451			0.0456778	0.0441659	0.222862	0.748978	0.676252	1.03423	0.0485605
1017					55.2999	234.17			0.00910522	0.00612018	1.06747	0.131654	0.397554	1.48774	0.57312
1018					55.3043	158.06			0.384721	0.355215	0.210679	0.675334	0.653192	1.08307	0.115121
1019					55.3064	809.549			0.372318	0.354365	0.154249	0.731641	0.671104	1.05066	0.0712987
1020					55.3064	839.52			0.0217738	0.0222681	0.423132	0.924028	0.720438	0.977802	-0.0323851
1021			Monobromobisphenol A	-14.6326	55.3087	308.185			0.00936848	0.0095324	0.0632516	0.870834	0.708342	0.982805	-0.0250234
1022					55.3087	734.534			0.032413	0.0368133	0.397545	0.418569	0.559838	0.880469	-0.183656
1024					55.3287	857.553			0.0523477	0.054239	0.522015	0.863039	0.706481	0.96513	-0.0512049
1025			Pedunculagin	6.26007	55.3368	785.553			0.105463	0.111471	0.476492	0.65973	0.647878	0.946102	-0.079933
1026					55.3559	784.549			0.225463	0.302803	1.96419	0.0356875	0.268936	0.744588	-0.425486
1028					55.6913	335.199			0.0269432	0.0196293	0.533626	0.379489	0.5448	1.3726	0.456915
1029					55.7617	197.021			0.0138763	0.0177602	0.675304	0.219927	0.459592	0.781313	-0.356028
1030					55.7774	177.112			0.00838622	0.00880523	0.291658	0.785826	0.686677	0.952413	-0.0703409
1032					56.1867	208.169			0.176747	0.168581	0.57077	0.615872	0.632288	1.04844	0.0682487
1033					56.2031	237.196			0.0334058	0.034764	0.410721	0.549938	0.607863	0.960929	-0.0574989
1035			Trimethylselenonium	-0.624727	56.2179	125.071			0.172701	0.241983	0.973594	0.205905	0.450789	0.713692	-0.486627
1036					56.2213	806.533			0.0249244	0.026004	0.115831	0.78434	0.686269	0.958483	-0.0611756
1037					56.2224	289.292			0.234301	0.228631	0.437066	0.677071	0.653774	1.0248	0.0353391
1038			3',5'-Cyclic dAMP	9.12101	56.2257	314.217			0.0442119	0.0680117	0.54614	0.193428	0.442277	0.650062	-0.621351
1039					56.2354	649.519			0.0595908	0.0570638	0.251989	0.822575	0.696425	1.04428	0.0625153
1040			L-Tyrosine methyl ester 4-sulfate	-20.1912	57.0423	276.28			0.430929	0.433456	0.0331765	0.955928	0.727222	0.994171	-0.00843478
1041			Phloretin	2.19261	57.0504	275.277			5.49355	5.46589	0.0163642	0.954911	0.727011	1.00506	0.00728258
1044					57.0895	312.252			0.063254	0.0690243	0.290416	0.581695	0.619476	0.916402	-0.125948
1045					57.0895	877.576			0.00771583	0.00852922	0.399889	0.744473	0.67493	0.904635	-0.144592
1046			Capensinidin	0.752218	57.091	346.331			0.175982	0.177632	0.13855	0.933781	0.722548	0.990711	-0.0134636
1047					57.0914	700.537			0.0370771	0.0358528	0.180945	0.743094	0.674523	1.03415	0.0484455
1048			Aucubin	-6.76324	57.0917	347.335			0.0328564	0.0336204	0.248098	0.900233	0.715153	0.977277	-0.0331602
1049					57.0922	274.273			31.1091	29.6533	0.342615	0.552473	0.608809	1.04909	0.0691411
1051			(R)-2-Hydroxy-7,8-dimethoxy-2H-1,4-benzoxazin-3(4H)-one 2-glucoside	-11.5885	57.0926	388.341			0.037275	0.015536	1.01953	0.164132	0.42396	2.39927	1.26259
1053					57.0942	767.522			0.0423098	0.0427924	0.261804	0.898512	0.714763	0.988722	-0.0163625
1054			Pyruvate	21.2199	57.0954	89.0712			0.0472233	0.044491	0.571624	0.477122	0.579934	1.06141	0.0859875
1056					57.0966	297.19			0.0294248	0.0311875	0.140133	0.831593	0.698725	0.943481	-0.0839343
1060					57.5275	902.581			0.0197503	0.0264477	1.45569	0.031978	0.26239	0.746768	-0.421269
1062					57.9215	876.571			0.0309174	0.0299973	0.241141	0.843092	0.701608	1.03067	0.0435842
1063			Acarbose 7IV-phosphate	-5.27826	57.9483	726.588			0.0255208	0.0221103	0.790686	0.2078	0.452019	1.15425	0.20696
1065			{[4-(7-methoxy-2-oxo-2H-chromen-6-yl)-2-oxobut-3-en-1-yl]oxy}sulfonic acid	-8.60873	57.96	341.304			0.122056	0.122794	0.0445899	0.96191	0.728458	0.993996	-0.00868857
1066					57.9633	196.126			0.0292735	0.0287206	0.408725	0.886695	0.712057	1.01925	0.0275091
1067					57.9645	195.123			0.38873	0.393162	0.0585993	0.917647	0.71904	0.988727	-0.0163554
1069			2'-(6-Acetylglucosyl)astragalin	-19.0251	57.9655	653.549			0.202062	0.242801	1.51956	0.0384409	0.27499	0.832213	-0.264975
1070					57.9659	204.05			0.0577349	0.0526968	1.1059	0.189839	0.440036	1.09561	0.131729
1071					57.966	791.521			0.207742	0.227187	0.92728	0.281194	0.49672	0.91441	-0.129088
1073					57.9663	652.538			0.391166	0.42125	0.716126	0.467674	0.576701	0.928585	-0.106895
1075			Malonylapiin	-16.8765	57.9665	651.535			0.812929	0.942665	1.28782	0.104581	0.375855	0.862373	-0.213616
1077					57.9679	874.558			0.0796714	0.082288	0.545148	0.785685	0.686638	0.968203	-0.046619
1078					57.9706	135.084			0.0651358	0.0729636	1.64647	0.0411239	0.281381	0.892715	-0.163728
1079					57.9753	464.285			0.0376314	0.0404205	0.227814	0.612395	0.631027	0.930997	-0.103151
1081			3,4,5-trihydroxy-6-(2-hydroxy-5-{3,5,7-trihydroxy-6-[3,4,5-trihydroxy-6-(hydroxymethyl)oxan-2-yl]-3,4-dihydro-2H-1-benzopyran-2-yl}phenoxy)oxane-2-carboxylic acid	-1.23417	57.9815	629.543			0.0614446	0.0676106	0.668515	0.468522	0.576995	0.908802	-0.137962
1082			Genistein 4',7-O-diglucuronide	17.4447	58.8004	623.503			0.0781384	0.086454	1.08388	0.182598	0.435841	0.903815	-0.145901
1083			{[3-(6,7-dimethoxy-2H-1,3-benzodioxol-5-yl)prop-2-en-1-yl]oxy}sulfonic acid	-12.4887	58.8034	319.303			0.640312	0.613257	0.0719855	0.740398	0.673725	1.04412	0.0622828
1085					58.8187	829.577			0.0336533	0.0451534	1.6531	0.0256321	0.250466	0.745312	-0.424083
1086			Delphinidin 3-O-(6-caffeoyl-beta-D-glucoside)	8.61678	58.824	628.539			0.322216	0.333998	0.335268	0.591148	0.623114	0.964724	-0.0518112
1087					58.8262	827.561			0.213528	0.223431	0.465698	0.548675	0.60739	0.955678	-0.0654039
1088			Quercetin 3-O-beta-D-glucosyl-(1->2)-beta-D-glucoside	15.1453	58.8285	627.534			0.699211	0.748675	0.805298	0.277045	0.49423	0.933931	-0.0986116
1090					58.8334	88.1123			0.0446737	0.0414837	1.0104	0.304146	0.509655	1.0769	0.106879
1091			6-Hydroxy flavin adenine dinucleotide	2.50267	58.8334	802.558			0.150724	0.149221	0.0161671	0.902877	0.71575	1.01008	0.0144664
1092			Fluoroacetyl-CoA	3.74632	58.8334	828.572			0.116227	0.133025	1.49589	0.0733725	0.340545	0.873727	-0.194745
1094					58.834	816.577			0.0946378	0.0932274	0.376397	0.717148	0.666673	1.01513	0.0216631
1095					58.8344	826.559			0.446009	0.45783	0.30052	0.72439	0.668902	0.974179	-0.0377409
1096			3,4,5-trihydroxy-6-(3-{5,6,7-trihydroxy-4-oxo-8-[3,4,5-trihydroxy-6-(hydroxymethyl)oxan-2-yl]-4H-chromen-2-yl}phenoxy)oxane-2-carboxylic acid	11.27	58.8363	625.518			0.118663	0.128763	0.903524	0.341063	0.527884	0.921557	-0.117855
1097					58.8368	830.588			0.0480641	0.0494974	0.551291	0.787985	0.687267	0.971042	-0.0423939
1098			Mallotinic acid	-0.781869	58.8406	803.563			0.0576783	0.0601552	0.34271	0.65703	0.646941	0.958825	-0.060661
1100			2,4-Dinitroaniline	21.8819	58.8416	184.133			0.0483148	0.0441615	0.294858	0.540589	0.604324	1.09405	0.129677
1101					58.8441	747.573			0.0296071	0.0242472	1.5053	0.0395755	0.277762	1.22105	0.288127
1104					58.8524	746.569			0.0743143	0.0641997	1.90907	0.00583201	0.172874	1.15755	0.211074
1105			Antirrhinoside	-18.1125	59.6854	363.33			0.118957	0.116451	0.0457765	0.844051	0.701846	1.02152	0.0307166
1106					59.701	124.058			1.87842	1.78133	1.64498	0.0481646	0.295778	1.05451	0.0765673
1107					59.701	182.092			0.0125272	0.014681	1.02265	0.374662	0.542788	0.853289	-0.228894
1108					59.7022	80.0498			0.0535406	0.0523631	0.6651	0.475371	0.579342	1.02249	0.0320815
1109					59.7022	165.085			0.0699531	0.0656701	1.1402	0.159165	0.420428	1.06522	0.091151
1110					59.703	164.082			0.887934	0.839779	1.57238	0.0682988	0.332763	1.05734	0.0804435
1111			Debromohymenialdisine	-8.02235	59.703	246.243			0.493689	0.55419	0.436959	0.573623	0.616482	0.89083	-0.166779
1112					59.703	600.506			0.139759	0.144159	0.509175	0.533914	0.601748	0.969481	-0.0447148
1113					59.7047	201.16			0.0400041	0.0354159	0.434617	0.507225	0.591281	1.12955	0.175748
1114			Fusaroskyrin	-22.8713	59.7063	599.503			0.344845	0.352078	0.354397	0.662745	0.648917	0.979456	-0.0299469
1115					59.7063	789.547			0.0407506	0.0451851	1.75512	0.029345	0.257844	0.901858	-0.149028
1116					59.7102	320.307			0.032904	0.0409596	0.615819	0.270218	0.490026	0.803328	-0.315938
1117			Panfuran S	-0.59848	59.7156	294.243			0.0711229	0.0833714	1.46975	0.0620608	0.322065	0.853086	-0.229237
1118			3-Sulfopyruvate	4.0125	59.7391	169.133			0.072273	0.0852628	0.06495	0.463308	0.575176	0.847649	-0.238461
1119					59.7475	119.061			0.124921	0.116121	1.74068	0.038382	0.274843	1.07579	0.10539
1123					60.1728	247.246			0.065882	0.0766956	0.5694	0.498408	0.588055	0.859006	-0.219259
1124					60.5714	79.0417			0.0502137	0.049775	0.25814	0.853592	0.704193	1.00881	0.0126602
1125					60.5716	718.538			0.0409538	0.0373358	0.998128	0.268116	0.488702	1.0969	0.133435
1126					60.5734	96.0447			0.0468686	0.0522682	0.500337	0.421923	0.561034	0.896694	-0.157313
1127					60.5753	127.08			0.126903	0.120404	1.4828	0.0967342	0.368567	1.05397	0.0758398
1128					60.5753	790.552			0.0150949	0.0188855	1.8592	0.0117992	0.215138	0.799286	-0.323216
1129					60.595	120.066			0.0845792	0.0836678	0.10206	0.848595	0.702969	1.01089	0.0156302
1130					60.5966	149.074			0.208421	0.186339	1.05538	0.395042	0.551042	1.11851	0.161572
1135			Dihydroxyaluminium	-6.67792	60.6307	138.077			0.347645	0.330035	0.955578	0.342196	0.528399	1.05336	0.0749982
1136					60.6317	437.303			0.00696725	0.00552335	0.790318	0.255197	0.480265	1.26142	0.335045
1137					61.4935	372.293			0.0834911	0.0650115	1.7086	0.0355296	0.268668	1.28425	0.360926
1139			Aplysil	-15.2922	61.5021	310.201			0.0340986	0.0373972	0.839348	0.491643	0.585526	0.911796	-0.133217
1140					61.5031	604.539			0.053092	0.0531293	0.0233938	0.994879	0.735072	0.999298	-0.00101278
1141					61.5042	413.246			0.0234348	0.0307448	1.43162	0.136452	0.402003	0.762234	-0.391694
1142			Benoxacor	11.5818	61.5063	261.127			0.11238	0.107115	0.739084	0.70155	0.661768	1.04915	0.0692259
1143					61.5063	606.554			0.0278326	0.0338865	1.37979	0.129288	0.395277	0.821348	-0.283935
1144			Dothistromin	15.8116	61.5136	373.296			0.0132365	0.0092552	1.5705	0.0572944	0.312902	1.43017	0.516189
1146					61.5199	256.176			0.0430166	0.0428486	0.0572479	0.976314	0.731388	1.00392	0.00564398
1147					61.5199	370.278			0.247128	0.191297	1.54189	0.0710797	0.337122	1.29186	0.369445
1149					61.5294	301.119			0.00811826	0.00520283	1.94504	0.0187266	0.235998	1.56035	0.641873
1150					61.5327	240.152			0.0106771	0.0101233	0.285529	0.768474	0.681853	1.05471	0.0768405
1151			Eudistomin C	22.5787	61.5327	371.28			0.0534611	0.0425055	1.4072	0.105833	0.376942	1.25775	0.330842
1152					61.5354	601.518			0.0402211	0.0487535	0.842684	0.166296	0.425451	0.82499	-0.277551
1154					61.5376	305.288			0.0338328	0.0390249	0.644327	0.389357	0.548802	0.866954	-0.205972
1155					61.5426	75.0556			0.161649	0.163915	0.0928322	0.821819	0.696231	0.986179	-0.0200785
1156					61.5592	206.066			0.227461	0.234249	0.346007	0.657329	0.647045	0.971021	-0.0424255
1157					61.998	280.141			0.0116816	0.00958353	1.2401	0.177964	0.433024	1.21893	0.285612
1158					62.032	778.56			0.0065469	0.00804463	0.0233596	0.497203	0.587608	0.813823	-0.297213
1159			Letrozole	1.29847	62.3277	286.31			0.0166339	0.0153667	0.443187	0.540346	0.604231	1.08246	0.114318
1160					62.3751	470.131			0.0169795	0.0112009	1.27154	0.030633	0.260122	1.51591	0.600184
1161			Vicianose	-15.3539	62.4097	313.273			0.0357483	0.0340937	0.474801	0.54326	0.605343	1.04853	0.0683657
1162					62.4147	218.092			0.282914	0.263869	0.140143	0.675495	0.653246	1.07218	0.100545
1165					62.484	764.545			0.0211165	0.022425	1.05379	0.215599	0.456952	0.941652	-0.0867336
1166					62.5091	219.096			0.015206	0.0140031	0.594584	0.842532	0.701469	1.0859	0.118894
1167					63.2187	768.563			0.0607216	0.0570657	0.508305	0.591252	0.623154	1.06406	0.089586
1168			Proanthocyanidin A2	13.0435	63.2459	577.519			1.68071	1.65883	0.289337	0.757072	0.678601	1.01319	0.0189064
1169					63.2459	578.523			0.678498	0.66788	0.34943	0.702128	0.661953	1.0159	0.0227558
1170			Violanthin	-1.94845	63.2459	579.525			0.143341	0.136557	0.811579	0.294356	0.504304	1.04968	0.0699431
1171					63.2459	766.559			0.368903	0.365755	0.185301	0.830069	0.698339	1.00861	0.0123623
1172					63.2459	767.562			0.160779	0.15765	0.39972	0.629439	0.637123	1.01985	0.0283538
1174					63.2796	493.293			0.00341587	0.00315843	0.577971	0.561439	0.612109	1.08151	0.113044
1175					63.2796	750.536			0.0492334	0.0494597	0.0762713	0.923269	0.720272	0.995424	-0.00661711
1176					63.2854	334.295			0.0145394	0.015865	0.6249	0.387862	0.548205	0.916445	-0.125879
1177					63.3049	751.538			0.0105802	0.0112619	0.765058	0.461424	0.574511	0.939468	-0.0900837
1179					63.3337	358.277			0.0156081	0.0158347	0.147932	0.917379	0.718981	0.985691	-0.0207927
1181					63.3414	191.081			0.0321334	0.033911	0.56601	0.712386	0.665191	0.947581	-0.0776795
1183					63.3535	409.271			0.00766119	0.00644371	0.819346	0.208441	0.452431	1.18894	0.249676
1185			3,3'-Biflaviolin	-19.4415	63.3835	411.287			0.0141758	0.0127437	0.943454	0.395141	0.55108	1.11238	0.153648
1187					63.7657	356.262			0.00387778	0.0036139	0.396018	0.7194	0.667369	1.07302	0.101672
1188			6-[1-(2H-1,3-benzodioxol-5-yl)-3-(4-methoxy-1-benzofuran-5-yl)-1,3-dioxopropan-2-yl]-3,4,5-trihydroxyoxane-2-carboxylic acid	-8.37411	63.8008	515.442			0.00871835	0.00529305	0.837716	0.303571	0.509347	1.64713	0.719956
1189					64.0922	576.507			0.0129223	0.0159513	1.28435	0.193932	0.442635	0.810107	-0.303815
1190					64.114	312.155			0.0328496	0.0320823	0.518929	0.858219	0.705318	1.02391	0.0340951
1191					64.1451	368.262			0.0125213	0.0117944	0.256175	0.742442	0.674331	1.06163	0.0862822
1192			Puerarin xyloside	-22.9914	64.1451	549.487			0.112089	0.114823	0.414677	0.65451	0.646063	0.976188	-0.0347687
1193					64.1645	738.528			0.0173894	0.0199985	1.82345	0.0221558	0.243058	0.869537	-0.201681
1194			alpha-1,5-L-Arabinotetraose	-15.1413	64.1765	547.473			0.0114958	0.0132867	0.944252	0.26933	0.489468	0.865212	-0.208874
1195			Pradimicinone I	3.58745	64.178	550.492			0.0427656	0.0423605	0.104967	0.857663	0.705183	1.00956	0.0137302
1196			4-Keto-anhydrotetracycline	-1.2008	64.1839	398.342			0.00372626	0.00448968	1.46455	0.866613	0.707337	0.82996	-0.268886
1197			2-Amino-1,2-bis(p-chlorophenyl)ethanol	7.62419	64.205	283.175			0.0256602	0.0357602	0.56317	0.267222	0.488136	0.717562	-0.478824
1199					64.2308	210.028			0.0604265	0.0642565	0.0556759	0.80264	0.691213	0.940395	-0.0886619
1201			Molybdopterin guanine dinucleotide	-24.812	64.2909	739.53			0.00614515	0.00624485	0.156387	0.873247	0.708913	0.984035	-0.0232187
1202					64.3119	348.195			0.0465029	0.0337816	0.722939	0.550707	0.608151	1.37658	0.461083
1203			2,6-Dichlorophenol-4-(1,4-phthoquinone imine)	20.4631	64.3306	321.184			0.127411	0.0898526	0.730429	0.481165	0.581514	1.418	0.503857
1204					64.3306	436.378			0.00658398	0.0081843	0.674019	0.357391	0.535278	0.804465	-0.313898
1205					64.3306	478.363			0.00826527	0.00253181	1.43925	0.123646	0.390654	3.26457	1.70689
1206			rcobarbital	-9.23365	65.0857	304.157			0.0511058	0.0359481	0.645475	0.504578	0.590321	1.42165	0.507571
1207			gamma-L-Glutamyl-D-alanine	-0.970695	65.1131	219.214			0.0707073	0.103417	0.371082	0.536845	0.602884	0.683711	-0.548541
1208			Prothiocozole	-7.13467	65.1131	345.264			0.0918457	0.0638633	1.78608	0.0111212	0.212049	1.43816	0.524225
1209			Alanyl-Glutamic acid	21.9425	65.1223	218.211			0.610821	0.854027	0.347049	0.55881	0.611148	0.715224	-0.483533
1210			D-Glucosamite-6-phosphate	17.7938	65.1223	276.163			0.00531237	0.00434741	0.339937	0.679139	0.654464	1.22196	0.289199
1211					65.1223	322.188			0.0132578	0.00970329	0.724297	0.567688	0.614367	1.36632	0.450294
1212			Calcium formate	-18.7857	65.2093	131.118			0.0051585	0.00588056	0.875874	0.377225	0.543861	0.877212	-0.189003
1213					65.2113	344.262			0.448119	0.326083	1.55221	0.0294931	0.258107	1.37425	0.458645
1214			Genipin 1-beta-gentiobioside	-21.6	65.9267	551.502			0.086342	0.096062	0.996915	0.236692	0.46916	0.898815	-0.153903
1215					65.9324	740.542			0.0144782	0.0166574	1.00211	0.191803	0.441139	0.869176	-0.20228
1216			1-Methyladenosine	12.2358	65.9595	282.279			0.187832	0.225673	2.41248	0.000415713	0.0505436	0.832318	-0.264794
1217			CGS 7181	-16.1223	66.0214	407.356			0.0221106	0.0225656	0.338154	0.856113	0.704807	0.979837	-0.0293858
1218					66.0214	552.508			0.0313577	0.0371612	1.41905	0.0825181	0.352857	0.843828	-0.24498
1219					66.0328	486.34			0.00716722	0.00848692	1.13359	0.238588	0.47019	0.844502	-0.243828
1220					66.8128	741.547			0.00430794	0.00516072	1.04794	0.266212	0.487493	0.834755	-0.260575
1221					66.9614	148.039			0.190951	0.215959	0.901151	0.172347	0.429472	0.8842	-0.177556
1222					66.966	212.023			0.0467298	0.0512549	0.545677	0.483407	0.582383	0.911714	-0.133347
1224			Oxolinic acid	-1.13621	66.9676	262.237			0.150117	0.184136	0.400555	0.523326	0.597574	0.81525	-0.294686
1225					67.0596	163.123			0.0676278	0.0614538	0.666356	0.924369	0.720512	1.10046	0.138113
1228					67.8521	296.135			0.0296795	0.0270298	0.934928	0.167189	0.426058	1.09803	0.134916
1229					67.8658	187.144			0.0407053	0.0349078	0.439611	0.443555	0.568421	1.16608	0.221665
1230					67.8704	502.43			0.00907217	0.00343783	1.08841	0.106774	0.377746	2.63893	1.39995
1231					68.2511	156.102			0.0445816	0.0266605	1.27854	0.105021	0.37624	1.6722	0.741744
1232					68.6322	548.541			0.0508426	0.0573353	0.970928	0.567817	0.614414	0.886759	-0.173386
1233					68.6345	710.593			0.0344948	0.035256	0.60045	0.861753	0.706171	0.978409	-0.0314902
1234					68.6783	231.061			0.00478184	0.00476272	0.438803	0.984987	0.733122	1.00401	0.00578016
1235					68.7085	729.606			0.0367806	0.0352352	0.0420697	0.686406	0.656867	1.04386	0.0619292
1236			Amaranthin	-12.5743	68.713	727.591			0.0141337	0.014946	0.840009	0.556421	0.61027	0.945651	-0.0806202
1237					68.7138	319.168			0.00369967	0.00332127	0.556579	0.869285	0.707974	1.11393	0.155661
1238					68.7403	546.525			0.0330659	0.0349395	0.947839	0.716124	0.666355	0.946376	-0.0795144
1239			Halofantrine	-8.33376	68.7469	501.427			0.0314179	0.0145278	1.14623	0.124734	0.391392	2.16261	1.11278
1240					68.7814	711.597			0.017927	0.0164353	0.276307	0.439289	0.567007	1.09077	0.125341
1241					68.7907	185.128			0.0309433	0.0342673	0.381045	0.808073	0.692651	0.902997	-0.147207
1242					68.7917	708.576			0.0146301	0.0154464	0.702854	0.637948	0.640181	0.947154	-0.0783286
1243					68.8721	306.264			0.0234332	0.0250318	0.47337	0.563943	0.613018	0.936137	-0.0952077
1244			Chlorobenzilate	6.55723	68.9524	326.196			0.00868599	0.00950425	0.452918	0.51592	0.594588	0.913906	-0.129882
1245					68.9524	730.611			0.00797419	0.00743833	0.0693546	0.703239	0.662306	1.07204	0.10036
1246			6-{1-carboxy-2-oxo-2-[(3,4,5-trihydroxy-6-{[5-hydroxy-3-(4-methoxyphenyl)-4-oxo-4H-chromen-7-yl]oxy}oxan-2-yl)methoxy]ethyl}-3,4,5-trihydroxyoxane-2-carboxylic acid	-8.19897	69.0279	709.579			0.00694765	0.00598763	0.469817	0.288415	0.500938	1.16033	0.214539
1248			Pseudohypericin	13.2097	69.2261	521.457			0.00625732	0.0076851	1.08357	0.235537	0.468533	0.814214	-0.29652
1250			2,4-Dioxotetrahydropyrimidine D-ribonucleotide	-10.2594	69.7004	327.201			0.00699267	0.0125845	0.762125	0.295549	0.504969	0.555657	-0.847733
1251			Sulfadimethoxine sodium	2.04616	69.7969	333.319			0.0124614	0.0148368	0.971013	0.190595	0.44046	0.839897	-0.251715
1252					69.8988	290.268			4.71733	3.1573	0.936742	0.211171	0.454171	1.4941	0.579279
1254			cis-3,4-Leucopelargonidin	-12.2649	70.2073	291.272			0.783776	0.528674	0.90597	0.221924	0.460786	1.48253	0.568062
1255					70.4571	330.246			0.033476	0.0330122	0.00938802	0.928605	0.721432	1.01405	0.0201281
1256			Flumetsulam	12.1026	70.5139	326.305			0.00807164	0.00805588	0.27788	0.989457	0.734007	1.00196	0.00281942
1257					70.5212	124.087			0.21674	0.235859	0.866612	0.358067	0.535582	0.918941	-0.121956
1258					70.6165	135.044			0.209731	0.235215	1.17168	0.138016	0.403408	0.891654	-0.165443
1259			Iridin	18.7136	70.6165	523.472			0.0164079	0.0179464	0.875543	0.260939	0.484082	0.914269	-0.12931
1260			N-Benzoylanthranilate	-7.61026	70.667	242.247			0.051987	0.036026	0.880342	0.236756	0.469195	1.44304	0.529112
1262					71.3829	227.175			0.0403858	0.0104401	2.73723	0.00108457	0.0774412	3.86835	1.95172
1263			Gravacridonetriol glucoside	6.6567	71.3829	520.509			0.00667702	0.00860791	1.76547	0.0829848	0.353433	0.775685	-0.366457
1265					71.56	700.572			0.0127847	0.0164861	1.63575	0.0528554	0.303836	0.775484	-0.366831
1266			Pelargonidin	22.377	71.6711	272.258			0.0101584	0.00791258	0.867856	0.297466	0.506029	1.28383	0.360458
1267					71.7622	139.075			0.0252153	0.0187163	0.501362	0.293465	0.503804	1.34724	0.430003
1268					71.7653	701.576			0.00381059	0.00525072	1.45954	0.0901611	0.361751	0.725726	-0.462503
1269					72.3133	328.321			0.00560781	0.00688302	0.703246	0.452535	0.571333	0.814731	-0.295605
1270					72.3169	149.071			0.267725	0.379586	1.56975	0.0404965	0.279937	0.705307	-0.503677
1271			2,3-diketogulonate	-1.28976	72.4577	192.123			0.0352792	0.0225277	1.22427	0.100772	0.372424	1.56603	0.647116
1272					72.4616	141.091			0.0181776	0.0146897	0.90652	0.217698	0.458242	1.23744	0.30736
1273					72.6944	157.086			0.0127849	0.0097928	0.805311	0.200339	0.447083	1.30554	0.384646
1274					73.3501	112.059			0.140783	0.09789	1.43437	0.0916039	0.363309	1.43818	0.524243
1275			C.I. Pigment Blue 63	-0.569333	73.657	450.378			0.0187321	0.0229381	1.3915	0.109752	0.380245	0.816635	-0.292237
1276			{[3-(6,7-dimethoxy-2H-1,3-benzodioxol-5-yl)prop-2-en-1-yl]oxy}sulfonic acid	-11.3372	74.104	319.304			0.0401508	0.0287973	0.852403	0.234337	0.467876	1.39426	0.479497
1277			3,4,5-trihydroxy-6-({3-[3-methoxy-4-(sulfooxy)phenyl]prop-2-enoyl}oxy)oxane-2-carboxylic acid	11.774	74.1716	451.383			0.00365949	0.00436862	0.884836	0.395456	0.551203	0.837678	-0.255532
1278					74.5896	177.088			0.00500119	0.00580253	1.0839	0.0798746	0.349502	0.861898	-0.214412
1279			2',3'-Cyclic UMP	-17.0967	75.1716	307.168			0.193018	0.140725	0.582929	0.487953	0.584127	1.3716	0.45586
1280					75.1716	388.254			0.0155249	0.0295675	0.257602	0.416544	0.55911	0.525065	-0.929431
1281					75.2339	278.151			0.00842319	0.00842537	0.161043	0.998121	0.735706	0.999741	-0.000374165
1282					75.4737	245.059			0.0652999	0.0416127	1.49347	0.0392519	0.276983	1.56923	0.650056
1283					75.498	334.179			0.0525909	0.0390547	0.687432	0.504826	0.590411	1.34659	0.429315
1284					75.4986	308.172			0.0200251	0.0201428	0.148652	0.986954	0.733512	0.994156	-0.00845583
1285					75.5281	117.102			0.00959035	0.0099903	0.488498	0.502832	0.589684	0.959966	-0.0589442
1286					75.5289	290.142			0.0598221	0.0418944	0.62087	0.499197	0.588347	1.42792	0.513919
1290					76.1142	139.05			0.0248723	0.0175595	0.621589	0.17299	0.429887	1.41646	0.50229
1291					76.575	316.23			0.0155785	0.0135177	0.562767	0.393906	0.550598	1.15245	0.204702
1292					76.8047	196.027			0.0229613	0.021257	0.119534	0.727968	0.669992	1.08017	0.111261
1293					76.815	821.586			0.00328457	0.00288388	0.903514	0.509976	0.592272	1.13894	0.187695
1295			Tazobactam	-20.1099	76.8546	301.292			0.0652585	0.0737338	1.49707	0.128172	0.394184	0.885055	-0.17616
1296					76.9155	264.268			0.0125813	0.0126653	0.513136	0.955345	0.727101	0.993368	-0.0095993
1300					77.7601	86.0603			2.21276	2.37523	0.67976	0.512782	0.593312	0.931598	-0.102221
1301					77.8627	356.161			0.00439979	0.00285391	0.408563	0.4976	0.587756	1.54167	0.624492
1302			1-Methyladenosine	12.1875	77.9336	282.279			0.623003	0.641306	0.584302	0.796228	0.689499	0.971459	-0.0417747
1303					77.9348	487.41			0.0248235	0.012295	0.969389	0.171115	0.42867	2.019	1.01364
1304			3-Oxohexobarbital	9.10242	77.9361	252.268			0.0149692	0.0163377	0.978908	0.336389	0.525731	0.916235	-0.12621
1305					77.9818	283.282			0.102046	0.112171	1.41768	0.177656	0.432833	0.909733	-0.136485
1306					78.3577	795.574			0.0107603	0.00999436	0.549503	0.473923	0.57885	1.07664	0.106535
1307					78.668	127.087			0.0348206	0.0346931	0.172649	0.970224	0.730157	1.00368	0.00529321
1308			5-(3',4',5'-Trihydroxyphenyl)-gamma-valerolactone-3'-O-sulphate	24.8732	78.8333	305.288			0.0351286	0.0403646	0.155766	0.450407	0.57065	0.870284	-0.200443
1309					79.1223	304.284			0.215893	0.24912	0.904841	0.233276	0.467291	0.866621	-0.206526
1311					79.5365	796.587			0.0467742	0.043287	1.06472	0.127747	0.393763	1.08056	0.111781
1312					79.6392	797.589			0.0186877	0.0187426	0.213623	0.96895	0.729898	0.997067	-0.0042377
1313					79.6648	470.131			0.0267284	0.0162289	1.36514	0.0256717	0.250554	1.64696	0.719804
1314					79.685	129.066			0.0375131	0.036841	0.29142	0.897824	0.714607	1.01824	0.026082
1315					79.7325	502.158			0.0197078	0.0118295	1.52402	0.0219846	0.242713	1.66598	0.73637
1316					79.7399	147.076			0.392692	0.380837	0.426664	0.577213	0.617747	1.03113	0.0442276
1317					79.7419	794.569			0.0354574	0.0339511	0.510649	0.47904	0.580686	1.04437	0.0626279
1318					79.8638	102.055			0.0427285	0.0450802	0.87732	0.279922	0.495962	0.947834	-0.0772932
1319			Norepinephrine sulfate	17.7321	79.9945	250.253			0.00621419	0.0062072	0.301156	0.995428	0.73518	1.00113	0.00162296
1322			Formothion	15.3196	80.6429	258.279			0.00352177	0.00301755	1.01279	0.325298	0.520451	1.1671	0.222923
1324			Flumequine	-10.4447	80.6885	262.253			0.00513336	0.0052634	0.0723468	0.868376	0.707757	0.975295	-0.0360897
1325					81.1233	281.267			0.0592504	0.0587936	0.420659	0.950637	0.72612	1.00777	0.0111658
1326			N7-Methylguanosine	-18.598	81.1233	299.277			0.0483479	0.0586744	1.17996	0.127311	0.393331	0.824003	-0.279278
1327					81.3735	432.28			0.0126388	0.0264532	0.464445	0.390016	0.549064	0.477781	-1.06558
1329					81.5593	294.119			0.0154311	0.0152373	0.0571329	0.922035	0.720003	1.01272	0.0182348
1330					81.5675	793.561			0.0234639	0.0235032	0.0806085	0.977198	0.731566	0.998327	-0.00241523
1331					81.5959	227.212			0.00418683	0.00330812	1.33174	0.131971	0.397855	1.26562	0.33985
1332					82.025	188.055			0.121608	0.0733734	1.49367	0.0888852	0.360344	1.65739	0.728912
1334			3,4,5-trihydroxy-6-[2-hydroxy-3-methoxy-5-(3,5,7-trihydroxy-5H-chromen-2-yl)phenoxy]oxane-2-carboxylic acid	2.30175	82.6171	494.405			0.00304478	0.00558534	1.76088	0.0294092	0.257958	0.545139	-0.875305
1336					83.001	115.087			0.0219327	0.0221406	0.0275266	0.860352	0.705834	0.990608	-0.0136145
1338					83.3353	261.189			0.00291953	0.0024855	1.00371	0.223225	0.461556	1.17463	0.232204
1339					83.4658	148.039			0.0750208	0.0990851	2.33964	0.00158717	0.0913312	0.757135	-0.401378
1341			CoA	14.2313	83.6625	768.552			0.149876	0.127391	1.54396	0.045413	0.290517	1.1765	0.234506
1342					83.6936	770.562			0.0190326	0.0168131	1.22404	0.0873185	0.358575	1.13201	0.178888
1343			Parathion	22.4925	83.8363	292.274			0.201263	0.126643	0.89646	0.242129	0.472082	1.58921	0.66831
1344					83.9524	268.227			0.025856	0.0125651	1.38618	0.0781875	0.347278	2.05775	1.04107
1345			Riccionidin A	6.36881	83.9524	286.237			0.0194458	0.00706671	0.457779	0.102727	0.374209	2.75175	1.46035
1347					84.1385	769.558			0.0710081	0.062897	1.40205	0.0614994	0.321033	1.12896	0.174992
1348					84.3104	413.246			0.0390718	0.0394929	0.451931	0.962122	0.728502	0.989336	-0.0154675
1349					84.5075	298.022			0.0253692	0.0260811	0.10848	0.851606	0.703708	0.972705	-0.0399257
1350					84.6161	312.155			0.0311466	0.0357196	1.05551	0.180028	0.434292	0.871974	-0.197643
1352					84.8204	293.276			0.0124644	0.00449736	1.21208	0.0458298	0.291342	2.77149	1.47066
1353					84.8267	320.004			0.0155278	0.0147618	0.430141	0.720653	0.667755	1.05189	0.0729806
1354					84.8295	290.268			14.1637	9.08769	0.959459	0.156958	0.418806	1.55856	0.64021
1355			N-Benzoylanthranilate	-8.15701	84.8328	242.247			0.1612	0.107527	0.954329	0.242426	0.472239	1.49916	0.584157
1356			cis-3,4-Leucopelargonidin	-12.296	84.8328	291.272			2.34899	1.50204	0.960137	0.168725	0.427091	1.56387	0.645119
1358			N-Hydroxy-MeIQx	11.3173	84.9677	230.248			0.0292837	0.01869	0.955624	0.183664	0.436475	1.56681	0.647832
1359					85.0513	277.121			0.00902387	0.00749393	1.03049	0.275839	0.493498	1.20416	0.268024
1360					85.0833	101.071			0.788157	0.531155	1.89804	0.0321259	0.26263	1.48385	0.56935
1361					85.0833	177.066			0.509188	0.924897	1.46841	0.0249059	0.248826	0.550535	-0.861093
1362					85.0833	335.978			0.00319428	0.00304419	0.303639	0.83334	0.699167	1.04931	0.0694361
1363					85.0986	154.049			0.187114	0.343848	1.48182	0.023226	0.245114	0.544176	-0.877855
1364					85.1138	92.0498			0.00553344	0.00920019	1.83938	0.0225522	0.243838	0.601449	-0.733486
1365					85.1138	243.251			0.0247975	0.0136771	1.1096	0.17362	0.430292	1.81306	0.858428
1366			Pelargonidin	22.0894	85.1155	272.258			0.0267575	0.0208977	0.605981	0.294477	0.504371	1.28041	0.356603
1367					85.1937	136.039			0.12185	0.247433	1.13034	0.0356698	0.268906	0.492459	-1.02192
1368			Phloretin	2.65092	85.2167	275.277			0.0349923	0.0381004	0.156306	0.783458	0.686027	0.918424	-0.122768
1370					85.2633	155.053			0.0140381	0.0222283	1.8096	0.0225092	0.243755	0.631539	-0.663056
1371					85.2633	178.069			0.0425463	0.0770448	1.69697	0.0152143	0.227331	0.552228	-0.856665
1373			Oxaloacetate	-22.4188	85.4657	133.076			0.0166888	0.0162346	0.0402644	0.818775	0.695445	1.02798	0.0398084
1376					85.7161	316.052			0.00775695	0.00745465	0.528277	0.839397	0.700688	1.04055	0.0573493
1377			Nitrosylsulfuric acid	-20.4638	85.9136	128.082			0.119833	0.188793	1.13931	0.0831374	0.353621	0.634734	-0.655776
1381					86.281	146.98			0.153428	0.152427	0.111876	0.953221	0.726659	1.00657	0.00944397
1382			Pedunculagin	5.5597	86.6198	785.553			0.059422	0.0573547	0.0956413	0.902397	0.715642	1.03604	0.0510849
1384					86.7495	810.558			0.0803199	0.100897	1.09901	0.181041	0.434907	0.79606	-0.32905
1386					86.8991	223.056			0.00430046	0.0041438	0.284737	0.837288	0.70016	1.0378	0.0535344
1387					86.9089	210.028			0.0487029	0.0497235	0.321169	0.654535	0.646072	0.979475	-0.0299201
1388					87.7912	168.065			0.231588	0.241712	0.488363	0.518274	0.595543	0.958116	-0.0617277
1389					87.9389	476.306			0.00956425	0.019493	0.0818796	0.421542	0.560899	0.490652	-1.02723
1390					87.949	174.04			0.0416841	0.0314039	0.742839	0.307465	0.511416	1.32735	0.408553
1392					88.0584	150.055			0.16892	0.140132	1.16909	0.116537	0.385568	1.20543	0.269552
1394					88.4539	255.061			0.0111554	0.0101563	0.0540294	0.728946	0.670289	1.09838	0.135373
1395			Tetracenomycin C	-23.8105	88.4793	473.394			0.0234113	0.0112439	0.932035	0.181978	0.435471	2.08213	1.05806
1396					88.6807	144.065			0.0929911	0.096298	0.621284	0.476331	0.579667	0.96566	-0.0504134
1397			L-3,4-Dihydroxybutan-2-one 4-phosphate	-0.0573628	88.6807	185.092			0.0403596	0.0430688	1.15284	0.120399	0.388389	0.937096	-0.0937319
1398					88.6827	273.072			0.00726823	0.0071787	0.531938	0.966509	0.7294	1.01247	0.0178814
1399					88.7953	239.034			0.00761266	0.0088451	0.417712	0.401155	0.553399	0.860664	-0.216479
1400					89.2306	182.048			0.0935877	0.0996189	0.683831	0.330488	0.522953	0.939457	-0.0901008
1401					90.1402	293.152			0.163341	0.117655	0.821268	0.490895	0.585244	1.3883	0.473323
1403					90.3763	246.152			1.11031	0.790754	1.23126	0.139823	0.405003	1.40412	0.489664
1404					90.5852	320.163			0.0407394	0.0278526	0.976925	0.443334	0.568348	1.46268	0.548612
1405					90.7021	754.537			0.00518174	0.00514377	0.333433	0.974426	0.731008	1.00738	0.0106088
1406			S-(4-Bromophenyl)-mercaptopyruvate	-1.77631	91.2753	276.126			0.0535141	0.0379882	0.858101	0.469266	0.577253	1.4087	0.494369
1407					91.2799	74.0968			0.114532	0.117059	0.285383	0.756278	0.678372	0.978411	-0.0314876
1409					91.9304	266.211			0.0186598	0.0110139	0.739071	0.209202	0.452918	1.6942	0.760606
1410					91.9362	284.222			0.022376	0.00944589	1.33044	0.0976268	0.36944	2.36886	1.2442
1411			2,4-DB	-19.204	91.942	250.093			1.54964	1.58378	0.391726	0.779265	0.68487	0.978442	-0.0314418
1412					91.942	251.096			0.153833	0.15713	0.372926	0.770976	0.682557	0.97902	-0.0305897
1414					92.2408	214.18			0.0555282	0.0255759	1.15806	0.142321	0.40716	2.17112	1.11844
1418					92.4477	160.061			0.0256583	0.0260257	0.29247	0.708812	0.664069	0.985881	-0.0205139
1419			6-Hydroxy flavin adenine dinucleotide	3.15755	92.6358	802.559			0.0315737	0.0353365	0.531164	0.679186	0.654479	0.893515	-0.162436
1420			Sterculic acid	-9.13547	92.7669	295.477			0.00998441	0.0113753	0.692216	0.376394	0.543515	0.87773	-0.188152
1422					92.899	136.061			3.18066	3.48394	1.76354	0.0204893	0.23951	0.912949	-0.131393
1423					92.899	300.091			0.566255	0.610942	1.55303	0.0429574	0.285438	0.926856	-0.109584
1424			Oxapyrazon	6.21732	92.899	339.123			0.0515473	0.0550829	1.10064	0.146386	0.41056	0.935813	-0.0957084
1425					93.0587	183.113			0.00403299	0.00684467	1.23759	0.173873	0.430453	0.589216	-0.763131
1426					93.4259	119.035			0.017395	0.0195041	2.05355	0.00782531	0.191858	0.891862	-0.165108
1427					93.4259	299.099			1.55143	1.68354	1.69492	0.0283559	0.256028	0.921529	-0.117898
1428					93.618	86.0603			0.969131	1.06449	0.838489	0.256811	0.481349	0.91042	-0.135396
1429					93.6696	360.018			0.02316	0.0248842	0.796243	0.513675	0.593672	0.93071	-0.103596
1430					93.6887	164.057			0.0103518	0.0103828	0.164218	0.976471	0.73142	0.997016	-0.00431188
1431					93.6887	314.091			0.0457252	0.0496818	1.92639	0.0122734	0.217143	0.920362	-0.119727
1432					93.7494	301.096			0.064891	0.0719746	2.03268	0.00639505	0.178996	0.901582	-0.14947
1434			6-[1-(2H-1,3-benzodioxol-5-yl)-3-(4-methoxy-1-benzofuran-5-yl)-1,3-dioxopropan-2-yl]-3,4,5-trihydroxyoxane-2-carboxylic acid	-8.49506	93.8332	515.442			0.0121037	0.00648105	0.987671	0.240144	0.471027	1.86754	0.901143
1436					93.8939	73.04			0.0300741	0.0305671	0.00177891	0.80361	0.691471	0.983871	-0.0234593
1438					94.0343	87.0556			0.798078	0.714361	1.04183	0.245966	0.474088	1.11719	0.159877
1439					94.048	275.994			0.00561877	0.00399243	0.230138	0.528427	0.599599	1.40736	0.492988
1440					94.1894	381.027			0.0164475	0.0184093	0.606387	0.373335	0.542229	0.893433	-0.162569
1441					94.3274	177.088			0.0499338	0.0473825	0.832343	0.448178	0.569931	1.05384	0.0756624
1442					94.3274	747.573			0.0312827	0.0283552	1.20878	0.106742	0.37772	1.10325	0.141755
1444			N-Pyruvoyl-5-methoxy-3-hydroxyanthranilate	-17.4741	94.641	254.211			0.11476	0.0654882	1.03524	0.151772	0.414864	1.75237	0.809311
1445					94.7134	127.05			0.157275	0.125479	1.18655	0.110791	0.381092	1.2534	0.325851
1446					94.7493	192.087			0.0187066	0.0187078	0.25947	0.999226	0.735921	0.999936	-9.26566e-05
1447					94.8607	272.221			0.087389	0.0446592	1.26298	0.114765	0.384224	1.9568	0.968493
1450					95.1988	243.097			0.0147371	0.0133888	1.20607	0.158512	0.419952	1.1007	0.138425
1451			5-Carboxy-2'-deoxyuridine	23.7006	95.2387	273.225			0.012401	0.00556482	1.10757	0.116191	0.385308	2.22846	1.15605
1452			3,4-Dihydro-7-methoxy-2-methylene-3-oxo-2H-1,4-benzoxazine-5-carboxylic acid	2.36046	95.4853	236.201			0.00459106	0.00268602	1.37137	0.0811725	0.351168	1.70924	0.773356
1453					95.6271	265.08			0.0185069	0.0131312	1.89801	0.0136568	0.222365	1.40938	0.495059
1455					95.7581	520.333			0.00469516	0.0115972	0.568708	0.374268	0.542622	0.404854	-1.30453
1456					95.8887	748.574			0.00553484	0.00218424	2.36268	0.000482816	0.0529818	2.53399	1.34141
1457					96.3911	448.151			0.00468034	0.0045746	0.149481	0.844294	0.701906	1.02311	0.0329674
1458					96.5907	152.065			0.069769	0.0688786	0.143185	0.839107	0.700616	1.01293	0.0185297
1459					96.7956	718.538			0.0432098	0.0387562	1.22218	0.135204	0.400868	1.11491	0.156929
1460					96.8277	719.542			0.0166945	0.0142513	1.09564	0.174125	0.430614	1.17143	0.228275
1462					97.067	97.0763			0.0235664	0.0280785	0.156491	0.40992	0.55669	0.839305	-0.252733
1463			Atheroline	23.4034	97.4593	338.341			0.00822862	0.00837411	0.350074	0.827831	0.69777	0.982626	-0.0252856
1464					97.573	439.319			0.0112154	0.0123592	0.765213	0.449824	0.570463	0.907451	-0.140108
1469			1-Methyladenosine	12.0889	98.2019	282.279			0.107408	0.13618	1.99281	0.00742774	0.188615	0.788717	-0.34242
1470					98.5784	102.066			0.0503111	0.0491477	0.296332	0.684413	0.656211	1.02367	0.0337529
1474			2-(3-Carboxy-3-(methylammonio)propyl)-L-histidine	-21.285	101.259	272.295			0.02196	0.0227774	0.121694	0.841368	0.701179	0.964112	-0.0527268
1476			2-Hydroxy-4-methoxyacetophenone 5-sulfate	-11.3585	101.576	263.241			0.0446148	0.0251341	0.277176	0.457871	0.573247	1.77507	0.827876
1477					101.587	252.196			0.0788566	0.0459785	0.927436	0.16477	0.424403	1.71508	0.778272
1478					101.842	270.206			0.0930341	0.0523317	1.0129	0.158953	0.420273	1.77778	0.830074
1479					101.859	235.169			0.0507908	0.0288114	1.07268	0.162397	0.422745	1.76287	0.81793
1480					101.859	253.199			0.010404	0.00533177	1.05358	0.155375	0.417623	1.95131	0.964446
1481			Oxolinic acid	-1.10817	102.185	262.237			0.362046	0.219848	0.44818	0.489235	0.584615	1.6468	0.719665
1482					102.242	234.185			0.00368353	0.00207353	1.3293	0.117753	0.386472	1.77646	0.829003
1483			Leflunomide	-17.9201	102.286	271.21			0.0130569	0.00769866	0.931551	0.213175	0.455439	1.696	0.762135
1484					102.707	340.247			0.00344373	0.00296485	0.65302	0.379793	0.544926	1.16152	0.216016
1485			Halofantrine	-8.88992	102.749	501.427			0.0432679	0.0206335	1.03672	0.158049	0.419612	2.09698	1.06831
1486					102.749	502.43			0.0123246	0.00535166	0.89271	0.167209	0.426072	2.30294	1.20348
1487					102.945	297.102			0.0126295	0.0109021	0.447447	0.424684	0.562007	1.15845	0.21219
1488					103.109	296.098			0.136818	0.122403	0.684263	0.376568	0.543587	1.11776	0.160614
1489					103.418	236.172			0.00749794	0.00491486	1.04172	0.156082	0.418153	1.52557	0.609344
1490					103.691	217.045			0.0205353	0.019511	0.258918	0.862927	0.706454	1.0525	0.0738236
1491					103.857	159.04			0.00332551	0.00304909	0.901185	0.453399	0.571635	1.09066	0.125197
1492					104.082	101.071			0.319315	0.292105	0.524595	0.365523	0.538877	1.09315	0.128491
1493					104.371	166.05			0.0552316	0.0627927	0.0527092	0.393987	0.55063	0.879586	-0.185104
1494					104.6	258.206			0.0450173	0.0225526	1.09239	0.116303	0.385392	1.99611	0.997189
1495					104.613	116.071			0.0127271	0.0155045	2.60651	0.000226969	0.0401582	0.820865	-0.284783
1496			3,3'-Biflaviolin	-19.9148	104.876	411.287			0.0194699	0.0169181	0.991194	0.361326	0.537034	1.15083	0.202676
1497			9-Carboxymethoxymethylguanine	-0.379278	104.942	240.195			0.064365	0.0356715	1.00675	0.123523	0.39057	1.80438	0.851507
1498					104.942	273.072			0.0172469	0.0169777	0.287639	0.948029	0.725573	1.01586	0.022695
1499					105.059	241.199			0.00704526	0.00301837	1.03975	0.12851	0.394516	2.33413	1.22288
1500					106.255	132.048			0.00745095	0.00661549	0.76455	0.363533	0.538006	1.12629	0.171577
1502			Epigallocatechin 3-gallate	-0.806909	107.043	459.379			0.068987	0.0331891	0.908275	0.175405	0.431426	2.0786	1.05562
1503					107.383	692.522			0.00541388	0.00465647	0.458502	0.520098	0.596279	1.16266	0.217429
1504					108.558	260.168			0.154491	0.118501	0.661457	0.288485	0.500978	1.30372	0.382629
1505					109.151	261.171			0.0152623	0.0100642	0.896271	0.196097	0.444161	1.5165	0.600741
1506					109.901	159.076			0.00193218	0.001762	0.687262	0.511317	0.592753	1.09658	0.133015
1507					110.073	272.16			0.00797551	0.00807005	0.247611	0.910278	0.717408	0.988284	-0.017002
1508					110.171	827.56			0.0313744	0.0307421	0.0149132	0.886874	0.712098	1.02057	0.0293717
1509					110.26	810.557			0.0342559	0.132156	1.75097	0.191829	0.441154	0.259208	-1.94782
1510					111.551	378.187			0.00813013	0.00999306	1.33257	0.0662237	0.329352	0.813578	-0.297648
1511			Urothion	11.3207	111.559	326.378			0.0113428	0.0224974	0.560312	0.242529	0.472294	0.504183	-0.98798
1513			[4-({[7,8,8,12,13,22-hexahydroxy-19-(hydroxymethyl)-3,6,16-trioxo-2,17,20,23-tetraoxapentacyclo[16.3.1.1tricosa-4,10,12,14-tetraen-21-yl]oxy}carbonyl)-2,6-dihydroxyphenyl]oxidanesulfonic acid	24.2271	111.644	731.535			0.00638795	0.00510687	0.488464	0.286554	0.499864	1.25085	0.322914
1514					111.77	486.34			0.0124708	0.0134403	0.501225	0.431674	0.564431	0.927865	-0.108014
1516					112.005	809.545			0.0601486	0.0571979	0.567404	0.784902	0.686423	1.05159	0.0725704
1519					112.363	262.111			0.180997	0.120067	0.860271	0.325198	0.520403	1.50747	0.592125
1521					112.563	280.141			0.0852492	0.0583977	0.903372	0.352023	0.532839	1.45981	0.545776
1523					112.563	306.147			0.144796	0.100065	0.738452	0.371155	0.541304	1.44702	0.533086
1527					112.933	487.41			0.040851	0.0207828	0.9035	0.178929	0.43362	1.96561	0.974977
1528					112.987	235.118			0.00316063	0.00243302	1.50752	0.0518944	0.30227	1.29905	0.377462
1531					113.096	327.381			0.00165221	0.00458909	0.696935	0.197945	0.445445	0.360031	-1.47381
1533					113.096	488.414			0.0109885	0.0050974	1.16711	0.167631	0.426357	2.15572	1.10817
1534					113.254	281.132			0.0299454	0.0175277	0.96465	0.253616	0.479195	1.70846	0.772696
1538					113.741	307.151			0.0173799	0.0119696	0.959056	0.383889	0.546603	1.45201	0.538053
1539					113.751	189.113			0.00387787	0.00410078	0.536104	0.573496	0.616437	0.945642	-0.080634
1540					113.814	154.061			0.00951837	0.00971985	0.00213658	0.819627	0.695666	0.979271	-0.03022
1541					113.849	318.214			0.00410942	0.00366986	0.415516	0.597328	0.625453	1.11978	0.16321
1542			1,2-Bis(4-hydroxy-3-methoxyphenyl)ethylene	-19.6222	114.176	273.298			0.0128059	0.0127225	0.225589	0.927165	0.72112	1.00655	0.00942029
1543			Digalacturote	-24.6662	114.374	371.262			0.00657132	0.00681061	0.097287	0.847975	0.702816	0.964865	-0.0516012
1545					114.722	317.211			0.0264613	0.0268047	0.0741488	0.916786	0.71885	0.987189	-0.0186019
1546					114.945	370.259			0.0358956	0.0400072	0.786881	0.432434	0.564691	0.89723	-0.15645
1547			2-(3-Carboxy-3-(methylammonio)propyl)-L-histidine	-21.1957	115.075	272.295			0.0756598	0.0840086	0.882721	0.201318	0.447745	0.90062	-0.15101
1548					115.419	808.547			0.154134	0.130798	0.736062	0.456907	0.572901	1.17841	0.236842
1549			sn-Glycero-3-phospho-1-inositol	0.173578	115.496	335.222			0.0192803	0.0191963	0.0629376	0.968261	0.729758	1.00438	0.00629997
1551			Aminosalicylate sodium anhydrous	20.3234	115.628	176.128			0.0246567	0.0140814	1.49298	0.0550304	0.308331	1.75101	0.808188
1552			Phosfolan	-8.72804	115.675	256.3			0.011684	0.00966362	1.31842	0.126341	0.392464	1.20907	0.273901
1553			Thifensulfuron-methyl	-12.8882	116.036	388.394			0.00491174	0.00718947	0.620095	0.32305	0.51935	0.683185	-0.549652
1554					116.468	141.091			0.0204193	0.015989	0.361461	0.280642	0.496391	1.27709	0.352857
1557					116.707	326.232			0.0227067	0.0193715	0.372959	0.362898	0.537728	1.17217	0.229183
1558					116.871	212.024			0.033166	0.0253306	1.6481	0.0462291	0.292123	1.30932	0.388822
1559					116.955	234.132			0.00381919	0.00223391	0.925115	0.22936	0.4651	1.70965	0.773698
1566			Ditalimfos	-1.52547	117.888	300.289			0.0217882	0.0310498	1.23302	0.0698568	0.335234	0.701718	-0.511037
1567			5-(3'-Carboxy-3'-oxopropyl)-4,6-dihydroxypicolite	9.28652	117.998	256.191			0.0128872	0.00512659	1.07248	0.0809672	0.350907	2.5138	1.32987
1569					118.111	119.086			0.00512379	0.00432968	0.96289	0.218768	0.458892	1.18341	0.242951
1570			Pyridoxal phosphate	-5.77081	118.221	248.148			0.123445	0.0813259	1.29997	0.11138	0.381567	1.51791	0.602088
1571					118.275	238.18			0.0274748	0.0198586	1.26474	0.0961507	0.36799	1.38352	0.468347
1573			Glycerophosphoglycerol	-18.0701	118.393	247.155			0.356413	0.242443	1.29096	0.114205	0.383793	1.47009	0.555905
1574					118.669	246.152			3.05263	2.06185	1.29784	0.109162	0.379758	1.48053	0.566115
1575			Quinoline-3-carboxamides	5.32502	118.784	360.362			0.00437464	0.00565362	0.009513	0.410995	0.557087	0.773776	-0.370011
1579			Antimony trichloride	-3.48686	119.373	229.125			0.0374989	0.0247111	1.06292	0.121607	0.389243	1.51749	0.601689
1580			Mallotinic acid	16.949	119.46	803.577			0.0107446	0.0151533	0.973163	0.468948	0.577143	0.70906	-0.49602
1581			Nitrogen mustard	-0.367111	119.552	157.061			0.00617946	0.00528348	0.991462	0.21313	0.455411	1.16958	0.225993
1582					119.579	340.259			0.0269716	0.00247176	2.72611	0.00367748	0.140825	10.9119	3.44783
1583					119.821	330.336			0.00321343	0.00416895	1.06864	0.407957	0.555962	0.770801	-0.37557
1586			DCI	-20.9582	120.83	249.151			0.0103993	0.00454589	0.987131	0.0540133	0.306219	2.28764	1.19386
1590			Maculosine	11.1433	121.235	332.331			0.00562318	0.00388236	1.48241	0.0808273	0.350729	1.44839	0.534451
1591			Prolyl-Gamma-glutamate	-16.3753	121.411	244.263			0.218988	0.214891	0.293962	0.808968	0.692887	1.01907	0.0272474
1602					123.107	191.081			0.0245769	0.0295744	0.866445	0.4236	0.561626	0.831019	-0.267046
1607			1-Methyladenosine	12.8121	123.725	282.279			0.0450219	0.0638791	1.22133	0.142781	0.407551	0.704797	-0.504719
1610					124.098	908.617			0.0383854	0.041441	0.64814	0.551872	0.608585	0.926266	-0.110501
1613					124.372	203.082			0.00915228	0.00591437	1.1978	0.13478	0.400478	1.54747	0.629907
1614					124.473	218.092			0.075558	0.0687684	0.353648	0.61587	0.632288	1.09873	0.135839
1615			Glutaminylhistidine	-2.0481	124.526	284.295			0.0334034	0.0438702	1.92718	0.0187774	0.236103	0.761415	-0.393245
1617					124.55	879.57			0.102846	0.0809726	1.36695	0.185991	0.437838	1.27013	0.344979
1618			Clofazimine	-10.9273	124.643	474.399			0.010332	0.003882	1.14183	0.0910866	0.362755	2.6615	1.41224
1620					124.785	548.541			0.0543373	0.0546553	0.302723	0.987724	0.733665	0.994183	-0.00841615
1623			Flutriafol	22.6827	125.058	302.305			0.17461	0.212647	1.50011	0.0998672	0.37158	0.821128	-0.284321
1625			Tetracenomycin C	-23.7783	125.278	473.394			0.0411907	0.0225592	0.949596	0.209614	0.453181	1.82589	0.868603
1626					125.374	799.546			0.0400844	0.0386046	0.627822	0.811786	0.693627	1.03833	0.0542656
1627					125.452	885.617			0.103119	0.101133	0.471484	0.910512	0.717461	1.01965	0.0280692
1628					125.472	878.569			0.170087	0.148469	0.87094	0.41978	0.560272	1.1456	0.196106
1630			TG(14:0/24:0/o-18:0)	21.8282	125.521	906.599			0.00576717	0.00727648	0.141952	0.43871	0.566813	0.792577	-0.335378
1633			{2-methoxy-4-[(5-oxooxolan-2-yl)methyl]phenyl}oxidanesulfonic acid	4.09798	125.88	303.309			0.0339122	0.0401297	1.31318	0.175364	0.4314	0.845064	-0.242867
1635					126.351	817.593			0.0868569	0.0683238	1.4537	0.035492	0.268605	1.27125	0.346251
1636					126.504	208.169			0.174096	0.169737	0.494349	0.806992	0.692366	1.02568	0.0365866
1637			CDP-choline	8.82288	126.651	489.336			0.000889843	0.000888941	0.19586	0.998814	0.735841	1.00101	0.00146343
1642					126.974	244.19			0.492096	0.434012	0.608387	0.531125	0.600659	1.13383	0.181204
1646					127.31	881.585			0.0419389	0.0412498	0.499725	0.935893	0.723	1.0167	0.0239001
1650					127.624	886.629			0.229851	0.220838	0.669855	0.75979	0.679382	1.04081	0.0577109
1651					127.801	87.0557			1.58839	1.7601	0.273522	0.624047	0.635217	0.902442	-0.148094
1652			D-Glucosamine	-21.951	127.801	180.174			0.0635621	0.0563232	0.560162	0.58305	0.620002	1.12852	0.174437
1656					128.104	798.541			0.0793966	0.0881794	0.132527	0.410068	0.556745	0.900398	-0.151366
1657			Flumazenil	12.4216	128.486	304.299			0.00458283	0.0334164	0.469694	0.122137	0.389613	0.137143	-2.86624
1659					128.543	800.558			0.06458	0.0801073	0.922659	0.145288	0.409655	0.806168	-0.310847
1661			Serylglutamic acid	-0.150008	128.699	234.206			0.512922	0.39782	0.120931	0.791497	0.688222	1.28933	0.366626
1663			Citalopram alcohol	15.8172	128.941	312.362			0.011954	0.00243105	0.799644	0.15438	0.41687	4.91722	2.29784
1664			Malonyl-CoA	-22.1017	128.954	854.569			0.685223	0.658751	0.482896	0.697277	0.660399	1.04018	0.0568394
1670			3-Nitroacrylate	-19.9898	129.447	118.065			0.031032	0.0298469	0.346195	0.814264	0.694274	1.03971	0.0561767
1671			Breviamide F	-4.93824	129.447	284.331			0.022133	0.0127833	0.83455	0.3237	0.51967	1.7314	0.791939
1672			1,8,16,17,18,21,22,23,34,35,39,39-dodecahydroxy-6,9,12,27,30,40-hexaoxaoctacyclo[34.3.1.0tetraconta-3,14,16,18,20,22,24,32,34,36-decaene-2,5,13,26,31-pentone	13.7207	129.555	801.561			0.0209993	0.0208753	0.309396	0.981276	0.732383	1.00594	0.00854164
1673			(R)-(Homo)3-citrate	-4.06537	129.831	235.21			0.0558967	0.0421232	0.587149	0.796325	0.689525	1.32698	0.40815
1674					129.853	866.571			0.0520898	0.062178	1.2732	0.074402	0.342035	0.837754	-0.255402
1675					130.557	153.091			0.0206996	0.0133462	0.912082	0.219125	0.459109	1.55098	0.633177
1678					130.77	172.133			0.267932	0.135152	1.27176	0.0757975	0.34401	1.98245	0.987284
1681					131.068	857.588			0.258393	0.288686	0.250236	0.42858	0.563365	0.895063	-0.159939
1682					131.068	868.582			0.0444723	0.0530745	0.756964	0.257557	0.481848	0.837921	-0.255113
1684			4-Hydroxybenzoyl-CoA	-6.40228	131.399	888.641			0.0362458	0.032774	0.822327	0.681005	0.655084	1.10593	0.145266
1685					131.519	855.572			0.376855	0.359577	0.612653	0.640005	0.640922	1.04805	0.067709
1687					131.625	634.527			0.0288435	0.0312827	0.358315	0.579285	0.618539	0.922026	-0.117121
1690					132.071	791.576			0.15378	0.127443	1.5977	0.0367815	0.270738	1.20666	0.271014
1691			Phosphocreatine	-10.1575	132.212	212.118			0.0645377	0.0328391	0.268157	0.410363	0.556854	1.96527	0.974728
1692					132.326	214.18			0.0272234	0.0198332	0.810498	0.264469	0.486375	1.37262	0.456931
1693			Selenomethionine se-oxide	18.9384	132.516	213.121			0.00891301	0.00495932	0.489881	0.458018	0.573299	1.79722	0.84577
1696					132.805	818.604			0.569005	0.473	1.92718	0.00928724	0.202078	1.20297	0.266601
1699					133.126	842.566			0.360777	0.445915	1.79386	0.0102452	0.207614	0.80907	-0.305663
1700					133.243	132.077			0.00527299	0.00445709	0.44176	0.678413	0.654222	1.18306	0.242518
1703					134.006	774.541			4.58636	4.69603	0.123672	0.782075	0.685646	0.976647	-0.0340907
1704					134.006	776.559			6.42609	5.95477	0.714606	0.515584	0.594451	1.07915	0.109897
1705					134.006	777.56			3.1437	3.06247	0.294689	0.769622	0.682176	1.02653	0.0377696
1707					134.125	859.602			0.445984	0.370191	1.14008	0.17525	0.431328	1.20474	0.26872
1708					134.258	775.547			2.25622	2.42171	0.989138	0.167392	0.426195	0.931666	-0.102115
1709					134.258	793.595			0.218437	0.182899	1.32853	0.068932	0.333776	1.1943	0.256168
1710					134.309	636.543			0.0419637	0.0410488	0.0502484	0.883237	0.711255	1.02229	0.0318043
1711					134.321	120.066			0.00543827	0.00462138	0.4393	0.644324	0.642468	1.17676	0.234826
1716					135.436	821.625			0.1028	0.0882379	0.672978	0.335825	0.525468	1.16503	0.220371
1721			4-Deoxy-beta-D-gluc-4-enuronosyl-(1,3)-N-acetyl-D-galactosamine 4-sulfate	-10.2974	135.949	460.382			0.0573064	0.0224026	1.10084	0.16638	0.425508	2.55802	1.35503
1722					135.973	819.611			0.302099	0.265431	1.56896	0.0343473	0.266607	1.13814	0.186683
1723					136.051	841.554			0.284051	0.306078	0.939885	0.335568	0.525349	0.928033	-0.107752
1725			Epigallocatechin 3-gallate	-0.313365	136.34	459.379			0.229546	0.0950807	1.0354	0.151445	0.414609	2.41423	1.27156
1726					136.394	750.542			4.86433	4.81047	0.266164	0.91289	0.717989	1.0112	0.0160639
1727					136.394	834.598			8.48295	8.45351	0.508925	0.972496	0.730618	1.00348	0.00501572
1728			2-Furoyl-CoA	24.1252	136.417	862.63			0.273926	0.341593	1.28255	0.0701873	0.335748	0.801908	-0.318492
1731			Permethrin	-7.69164	137.272	392.292			0.0552531	0.0485877	0.696502	0.379725	0.544898	1.13718	0.185464
1732					137.312	865.649			0.0826613	0.0935625	0.43406	0.503462	0.589914	0.883488	-0.178718
1735					137.703	509.285			0.0668437	0.0612897	0.75214	0.432154	0.564596	1.09062	0.125148
1736					137.791	767.577			0.187347	0.202123	0.393811	0.531663	0.60087	0.926897	-0.109518
1737			6-{[6-(3,4-dihydroxy-6-methyl-5-oxooxan-2-yl)-2-(3,4-dihydroxyphenyl)-5-hydroxy-4-oxo-4H-chromen-7-yl]oxy}-3,4,5-trihydroxyoxane-2-carboxylic acid	18.7343	137.803	607.508			0.252593	0.242371	0.655708	0.683139	0.65579	1.04217	0.0595963
1738					137.827	96.0447			0.00671637	0.0048281	1.27188	0.314843	0.515239	1.3911	0.476226
1739					137.917	835.602			4.34729	4.70114	1.21778	0.107763	0.378588	0.92473	-0.112896
1740			Crotonoyl-CoA	-1.04252	138.151	836.615			4.2621	4.45208	0.102729	0.624459	0.635364	0.957327	-0.0629169
1741					138.552	795.609			0.29554	0.243459	1.59836	0.0282489	0.255825	1.21392	0.279675
1742					138.552	844.583			0.114533	0.122584	0.169668	0.655322	0.646347	0.934321	-0.0980099
1745					138.735	762.541			0.0197898	0.0250129	0.269415	0.589505	0.622487	0.791185	-0.337913
1746			Kaempferol 3-(6'-acetylgalactoside) 7-rhamnoside	-14.2299	139.044	637.553			0.00857105	0.00709267	0.975953	0.537733	0.603227	1.20844	0.273142
1747					139.234	752.556			4.205	4.15345	0.379005	0.895055	0.713977	1.01241	0.0177942
1749					139.429	751.546			2.07823	2.30573	0.907452	0.195284	0.443591	0.901336	-0.149863
1750					139.439	833.589			3.16711	3.36155	1.0637	0.168393	0.426869	0.942158	-0.085959
1751					140.317	749.532			4.8874	5.31669	0.945752	0.195164	0.443506	0.919257	-0.121459
1752					140.317	817.555			0.530898	0.573095	0.785942	0.291366	0.502621	0.92637	-0.110339
1754					140.745	753.56			1.8217	1.93117	0.721758	0.641518	0.641465	0.943311	-0.084194
1755					140.786	816.551			1.0332	1.02331	0.358672	0.932806	0.722338	1.00967	0.0138797
1756					141.203	837.616			1.94854	2.25823	1.62114	0.023208	0.245081	0.862861	-0.2128
1757			7-O-Phosphohygromycin	6.2768	141.221	608.511			0.100041	0.0842583	1.19467	0.240601	0.471271	1.18731	0.247695
1761			3,4,5-trihydroxy-6-{[2-(2,3,4-trihydroxyphenyl)acetyl]oxy}oxane-2-carboxylic acid	-13.5815	142.5	361.273			0.0667253	0.0500481	1.34407	0.0486245	0.296616	1.33322	0.414919
1762					142.902	362.326			0.0316792	0.0228295	0.537431	0.407915	0.555946	1.38764	0.472637
1764					143.008	218.121			0.134853	0.0824999	1.36183	0.171278	0.428777	1.63458	0.708922
1765					143.008	725.529			1.95457	2.03478	0.435237	0.503721	0.590009	0.960581	-0.0580202
1766			3,4,5-trihydroxy-6-{3,4,8,9,10-pentahydroxy-6-oxo-2-[5,6,12,13,14-pentahydroxy-4-(hydroxymethyl)-9-oxo-3,8-dioxatricyclo[8.4.0.0,]tetradeca-1(14),10,12-trien-11-yl]-6H-benzo[c]chromene-1-carbonyloxy}oxane-2-carboxylic acid	20.9588	143.008	809.587			11.0013	11.9479	1.06508	0.15138	0.414558	0.920773	-0.119083
1767					143.884	808.581			22.3728	24.6687	1.25743	0.100384	0.372063	0.906931	-0.140936
1771			Telomestatin	-4.39969	144.671	583.509			0.132065	0.121957	0.326326	0.585087	0.62079	1.08288	0.114876
1773					144.771	806.565			26.6873	28.1309	0.720366	0.306995	0.511168	0.948683	-0.076002
1774					144.771	807.57			13.8848	14.4606	0.486705	0.448632	0.570078	0.96018	-0.0586235
1776					145.053	790.537			2.54079	2.82981	1.05174	0.170212	0.428078	0.897867	-0.155426
1777					145.23	584.513			0.027531	0.0212456	0.950401	0.236243	0.468917	1.29585	0.373894
1778					145.548	794.562			1.29818	1.615	1.96778	0.0114045	0.213373	0.803829	-0.31504
1780					146.081	299.128			0.121275	0.0832863	2.77644	0.663077	0.649031	1.45612	0.542133
1781			3,4,5-trihydroxy-6-({6,13,14-trihydroxy-3,10-dioxo-12-[5,6,7-trihydroxy-1-oxo-3-(1,2,3,4-tetrahydroxybutyl)-1H-isochromen-8-yl]-2,9-dioxatetracyclo[6.6.2.0,.0,]hexadeca-1(15),4,6,8(16),11,13-hexaen-7-yl}oxy)oxane-2-carboxylic acid	-18.9466	146.533	791.54			1.23825	1.44302	1.57366	0.0387125	0.275664	0.858101	-0.22078
1783			beta-Alanyl-CoA	13.8658	146.957	839.631			0.44991	0.433495	0.316661	0.788654	0.687449	1.03787	0.053621
1785					147.38	812.607			3.37325	2.88375	0.920324	0.209835	0.453321	1.16975	0.226195
1786					147.4	792.552			5.3133	6.14057	1.86203	0.0175955	0.233519	0.865277	-0.208765
1787					147.4	793.554			2.50337	2.70252	0.547704	0.346868	0.5305	0.926308	-0.110435
1788					148.064	782.565			68.8243	73.7507	0.703934	0.27963	0.495787	0.933201	-0.09974
1790					148.284	783.571			33.9429	35.8549	0.538991	0.381511	0.545632	0.946672	-0.079064
1794					149.507	795.567			0.413275	0.471157	0.913798	0.293516	0.503833	0.87715	-0.189105
1795			3,4,5-trihydroxy-6-(3-{5,6,7-trihydroxy-4-oxo-8-[3,4,5-trihydroxy-6-(hydroxymethyl)oxan-2-yl]-4H-chromen-2-yl}phenoxy)oxane-2-carboxylic acid	10.555	149.599	625.518			0.139254	0.163292	1.54045	0.0440765	0.287801	0.852794	-0.229731
1796					149.92	796.58			0.702356	0.591601	0.854434	0.28082	0.496497	1.18721	0.247577
1797					150.046	766.537			3.50501	4.24204	2.21687	0.00551624	0.169114	0.826257	-0.275338
1798					150.046	767.541			1.48475	1.79441	1.91864	0.0148291	0.22618	0.827434	-0.273285
1799					150.046	769.554			4.33679	4.78036	1.1989	0.172253	0.429411	0.907209	-0.140493
1800					150.046	784.578			13.4172	14.4055	0.738054	0.271609	0.490893	0.931392	-0.102539
1801			Fluo-3	20.1774	150.441	770.558			0.959572	0.950419	0.0966428	0.948475	0.725667	1.00963	0.0138268
1802					150.476	624.506			0.104283	0.12997	1.33878	0.0679854	0.332257	0.802363	-0.317673
1803			Delphinidin 3-O-(6-caffeoyl-beta-D-glucoside)	6.68916	150.476	628.538			0.212866	0.207273	0.229482	0.710336	0.664548	1.02698	0.0384149
1805			Quercetin 3-O-beta-D-glucosyl-(1->2)-beta-D-glucoside	15.1885	150.901	627.534			0.531618	0.527191	0.0704058	0.90062	0.715241	1.0084	0.0120639
1806			Genistein 4',7-O-diglucuronide	14.7564	151.756	623.502			0.279357	0.319499	1.58188	0.0406248	0.280235	0.874361	-0.1937
1807					151.808	764.523			6.09301	6.91465	1.92673	0.0120324	0.216139	0.881175	-0.1825
1808					151.808	765.523			3.02654	3.40173	1.82633	0.0231471	0.244968	0.889707	-0.168598
1809					151.808	785.584			3.46197	3.52901	0.086006	0.807647	0.692539	0.981004	-0.0276687
1810					152.683	786.6			8.44251	8.63545	0.356396	0.611316	0.630634	0.977656	-0.0326006
1811			2',3',6'-Tris-O-(3,4,5-trihydroxybenzoyl)-3'-Glucosyl-2',4',6'-trihydroxyacetophenone	-5.52935	152.683	787.603			4.18697	4.35435	0.576436	0.419534	0.560184	0.96156	-0.056551
1812					152.9	788.613			5.5977	5.73399	0.464161	0.651863	0.645136	0.976232	-0.0347046
1813					153.118	789.619			2.40457	2.49253	0.692723	0.400021	0.552966	0.96471	-0.0518329
1814			Ferrichrome	-0.875166	153.339	741.527			1.10187	1.27317	1.52546	0.0445949	0.288868	0.865453	-0.208473
1815					153.34	754.538			1.28613	1.36432	0.102182	0.682481	0.655573	0.942692	-0.085141
1817					153.505	742.531			0.318574	0.406653	1.43788	0.0394571	0.277478	0.783406	-0.352167
1818					153.585	703.546			0.0388653	0.0354811	0.0511963	0.725493	0.669239	1.09538	0.131432
1820			Fusaroskyrin	-23.3962	153.777	599.503			0.15299	0.174404	1.02926	0.158014	0.419586	0.877215	-0.188998
1821					154.269	274.274			0.0551253	0.0530832	0.00129683	0.747574	0.675841	1.03847	0.0544594
1822					154.36	334.295			0.659001	0.356697	1.12345	0.103263	0.374689	1.84751	0.885583
1823					154.373	212.164			0.123658	0.0678503	0.992366	0.135814	0.401425	1.82251	0.865923
1824					154.448	756.551			1.65021	1.35224	1.02544	0.333289	0.52428	1.22035	0.287298
1825			5-(3',4',5'-Trihydroxyphenyl)-gamma-valerolactone-O-methyl-O-sulphate	-24.5797	155.107	335.298			0.114963	0.0568002	1.12725	0.113665	0.383374	2.02398	1.0172
1826					155.327	600.506			0.0384722	0.0489993	1.20651	0.167333	0.426155	0.785158	-0.348946
1827					155.802	763.593			1.9117	2.15536	1.05992	0.20108	0.447585	0.886952	-0.173072
1828					156.062	731.541			1.09599	1.39542	1.26974	0.097307	0.369129	0.78542	-0.348464
1829					156.062	747.608			0.426571	0.373872	1.39348	0.0954937	0.367334	1.14095	0.19024
1830			2,3,4,7,8,9,15,22,23,28-decahydroxy-14-(hydroxymethyl)-12,27,31,34-tetraoxo-13,25,32,35-tetraoxaoctacyclo[14.13.3.3]pentatriaconta-1,3,5(30),6,8,10,19(24),20,22-nonaene-20-carboxylic acid	20.7823	156.062	757.557			0.424507	0.358892	0.573778	0.461022	0.574369	1.18283	0.242237
1831					156.196	719.578			0.104885	0.0941416	0.181286	0.567108	0.614159	1.11412	0.155899
1832			Prolyl-Gamma-glutamate	-16.1573	156.216	244.263			0.0590923	0.063336	0.448167	0.432045	0.564558	0.932997	-0.100055
1834					156.665	759.571			7.44948	8.12143	1.00971	0.187865	0.438917	0.917262	-0.124595
1835					156.858	758.566			15.5304	16.8009	0.93355	0.217773	0.458288	0.924376	-0.113449
1836					156.939	760.582			106.073	109.607	0.370846	0.581473	0.619389	0.96776	-0.047279
1837					156.939	761.586			47.7162	49.4114	0.396458	0.558221	0.610932	0.965691	-0.0503661
1838					157.072	730.538			3.9035	4.32588	0.775162	0.327617	0.521575	0.902359	-0.148227
1839					157.072	762.591			13.0878	13.6953	0.500666	0.476803	0.579827	0.95564	-0.0654606
1840					157.696	170.092			0.064262	0.0621775	0.188511	0.828767	0.698008	1.03352	0.0475721
1841			Dihydrostreptomycin 3'alpha,6-bisphosphate	-8.6724	157.831	744.551			0.424216	0.510391	1.68131	0.0473084	0.294186	0.831158	-0.266806
1842					158.446	204.105			0.150485	0.0991363	1.21757	0.161928	0.422412	1.51796	0.602137
1843					158.718	184.073			1.66072	1.76946	0.611358	0.35582	0.53457	0.938549	-0.0914963
1844			Fosetyl	-7.25159	159.422	111.055			0.390404	0.336465	1.04202	0.137138	0.402622	1.16031	0.214511
1845					159.701	733.558			23.0208	24.9435	0.972213	0.212314	0.454896	0.922918	-0.115726
1846					159.719	140.011			0.13598	0.13256	0.2379	0.759283	0.679237	1.0258	0.0367476
1847					159.719	732.551			53.6461	57.373	0.802691	0.290449	0.502101	0.935041	-0.0968988
1849			Asulam	11.658	160.159	231.251			0.169489	0.161845	0.371823	0.653662	0.645767	1.04723	0.0665748
1851			L-Malyl-CoA	0.246989	161.076	884.614			0.0693946	0.0716888	0.164338	0.799203	0.690297	0.967998	-0.0469241
1853					161.25	885.618			0.0288005	0.0300021	0.129836	0.801516	0.690914	0.959948	-0.0589725
1855					161.457	735.573			14.7843	17.6043	1.31491	0.0850855	0.355972	0.839813	-0.251861
1856					161.461	734.567			35.9278	42.7719	1.35472	0.0754405	0.34351	0.839986	-0.251563
1857					161.602	883.603			0.0387656	0.0399328	0.0168455	0.771672	0.682753	0.970769	-0.0427994
1858					161.612	882.598			0.0762427	0.0848758	0.86635	0.304258	0.509715	0.898286	-0.154754
1859					161.97	857.587			0.0908529	0.0980171	0.511539	0.422859	0.561365	0.926908	-0.109502
1860					162.058	855.571			0.122283	0.131107	0.504379	0.461138	0.57441	0.932699	-0.100516
1862			Malonyl-CoA	-22.867	162.353	854.568			0.25353	0.266181	0.605912	0.480731	0.581346	0.952471	-0.0702537
1863					162.353	856.584			0.209617	0.229253	1.15049	0.180225	0.434412	0.914349	-0.129183
1864					162.451	705.527			1.0796	1.30148	0.857453	0.244267	0.473206	0.829523	-0.269646
1865					162.88	704.522			2.88137	3.35248	0.877601	0.262697	0.485229	0.859474	-0.218474
1867					162.896	859.601			0.178984	0.173799	0.476868	0.726471	0.669537	1.02984	0.0424137
1869					163.003	775.543			1.42403	1.52526	0.586506	0.356407	0.534835	0.933632	-0.0990744
1870					163.212	390.276			0.0212201	0.0251107	0.379169	0.423703	0.561662	0.845061	-0.242873
1871					163.228	777.559			2.17773	2.24403	0.515983	0.691818	0.658635	0.970456	-0.0432655
1872					163.28	858.6			0.341111	0.356072	0.424704	0.520778	0.596553	0.957984	-0.0619271
1874					163.749	860.615			0.227097	0.238667	0.367246	0.488566	0.58436	0.951524	-0.0716875
1876					163.771	861.619			0.101762	0.114239	0.751631	0.24479	0.473479	0.890787	-0.166848
1877					163.888	819.61			0.123722	0.0990538	1.32398	0.0564544	0.311204	1.24903	0.320812
1878					163.958	778.571			1.3885	1.48987	0.902309	0.422897	0.561378	0.931964	-0.101654
1879			Actinorhodin	-13.1865	164.004	635.539			0.0563199	0.0551964	0.206898	0.902347	0.715631	1.02035	0.0290703
1881					164.35	385.273			0.108558	0.109041	0.123949	0.958492	0.727753	0.995572	-0.00640309
1883					164.512	841.554			0.130621	0.135032	0.10016	0.824681	0.696965	0.967335	-0.0479123
1884					164.515	794.604			0.339633	0.308268	0.320757	0.603425	0.62773	1.10174	0.139788
1885					164.55	708.545			1.51848	1.82345	1.20701	0.0962389	0.368078	0.832752	-0.264042
1886					164.624	844.582			0.0576157	0.0586418	0.501913	0.927835	0.721265	0.982501	-0.0254688
1889					164.783	706.539			15.1116	17.8108	1.13979	0.113552	0.383286	0.84845	-0.237098
1890					164.783	707.539			6.28041	7.38457	1.07552	0.125198	0.391704	0.850478	-0.233654
1891			3,4,5-trihydroxy-6-{[3-hydroxy-2-(4-hydroxyphenyl)-4-oxo-7-[(3,4,5-trihydroxy-6-methyloxan-2-yl)oxy]-4H-chromen-5-yl]oxy}oxane-2-carboxylic acid	16.6806	164.797	609.522			0.072884	0.0707066	0.266923	0.786744	0.686928	1.0308	0.0437581
1892					164.832	750.542			3.70133	3.94271	1.25746	0.144781	0.409233	0.938777	-0.091145
1893					164.864	863.633			0.062958	0.0709275	1.04769	0.187302	0.438595	0.887639	-0.171955
1894					164.899	751.544			1.58465	1.70707	1.3979	0.103011	0.374464	0.928288	-0.107356
1895			7-O-Phosphohygromycin	6.12733	164.908	608.511			0.0709248	0.0683702	0.318778	0.697207	0.660377	1.03736	0.0529226
1896			Gallocatechin-(4alpha->8)-epigallocatechin	20.7124	164.952	611.539			0.0802094	0.0749675	0.391586	0.566936	0.614097	1.06992	0.0975064
1897					164.966	749.528			3.71747	3.70511	0.0647674	0.952878	0.726588	1.00334	0.00480426
1898					165.014	748.525			8.05115	8.11419	0.130266	0.889238	0.712643	0.992231	-0.0112516
1899					165.014	753.56			1.59959	1.57069	0.0215305	0.827177	0.697603	1.0184	0.0263043
1900					165.062	833.589			1.64307	1.6439	0.0799877	0.991093	0.734329	0.999496	-0.000726769
1901					165.062	864.645			0.103734	0.125344	1.78571	0.0108738	0.210851	0.827588	-0.273015
1902			(2E)-Butenoyl-CoA	-1.7818	165.507	832.582			3.14152	3.0613	0.571659	0.538023	0.603339	1.0262	0.0373172
1903					165.52	835.602			2.3146	2.388	0.605599	0.392924	0.550213	0.969264	-0.0450386
1904					165.571	865.648			0.0462561	0.0579213	1.56312	0.0400491	0.278889	0.798602	-0.324451
1905					165.636	484.282			0.116484	0.115285	0.0391375	0.900245	0.715156	1.0104	0.0149255
1906			3,4,5-trihydroxy-6-{[2-(2,3,4-trihydroxyphenyl)acetyl]oxy}oxane-2-carboxylic acid	-14.1968	165.751	361.273			0.0518652	0.0625047	1.25618	0.075056	0.342967	0.829781	-0.269198
1907					165.84	364.26			0.134308	0.135994	0.121939	0.838257	0.700403	0.987605	-0.0179936
1908					165.84	817.555			0.324035	0.333927	0.25654	0.711963	0.665058	0.970379	-0.0433803
1910					166.39	837.616			1.11809	1.21293	1.26803	0.0743114	0.341905	0.921813	-0.117454
1911			Telomestatin	-4.88563	166.451	583.508			0.111904	0.114296	0.213349	0.819423	0.695613	0.979071	-0.0305143
1912					166.559	725.529			1.57859	1.57776	0.0252169	0.993202	0.734744	1.00052	0.000756483
1913					166.609	724.527			3.68713	3.67167	0.0290984	0.944926	0.72492	1.00421	0.00606289
1915			3,4,5-trihydroxy-6-{3,4,8,9,10-pentahydroxy-6-oxo-2-[5,6,12,13,14-pentahydroxy-4-(hydroxymethyl)-9-oxo-3,8-dioxatricyclo[8.4.0.0,]tetradeca-1(14),10,12-trien-11-yl]-6H-benzo[c]chromene-1-carbonyloxy}oxane-2-carboxylic acid	20.6943	166.703	809.587			6.67532	6.86307	0.46708	0.492626	0.585897	0.972643	-0.0400171
1916			Acetyl-CoA	22.3421	167.266	810.596			16.5875	16.9143	0.230407	0.67249	0.652235	0.980683	-0.0281407
1917			6-{[6,7,11,12,13,22,23-heptahydroxy-3,16-dioxo-21-(3,4,5-trihydroxybenzoyloxy)-2,17,20-trioxatetracyclo[17.3.1.0tricosa-4,6,8,10,12,14-hexaen-8-yl]oxy}-3,4,5-trihydroxyoxane-2-carboxylic acid	17.6996	167.382	811.601			8.34628	8.45037	0.102896	0.78876	0.687478	0.987682	-0.0178819
1918					167.521	812.607			2.25429	2.47548	0.619393	0.346862	0.530497	0.910646	-0.135037
1919			Coumaphos anti-dimer	-0.770512	168.146	726.538			0.68208	0.544411	1.1509	0.139336	0.404575	1.25288	0.325246
1920					168.146	807.57			8.63894	8.30437	1.1093	0.215251	0.456736	1.04029	0.0569823
1921			3,4,5-trihydroxy-6-({6,13,14-trihydroxy-3,10-dioxo-12-[5,6,7-trihydroxy-1-oxo-3-(1,2,3,4-tetrahydroxybutyl)-1H-isochromen-8-yl]-2,9-dioxatetracyclo[6.6.2.0,.0,]hexadeca-1(15),4,6,8(16),11,13-hexaen-7-yl}oxy)oxane-2-carboxylic acid	-19.3718	168.265	791.54			0.884776	0.945871	0.70393	0.363026	0.537784	0.935409	-0.0963315
1922			beta-Alanyl-CoA	14.081	168.269	839.631			0.317937	0.329145	0.474886	0.734474	0.671956	0.965949	-0.0499811
1923			Malonylapiin	-18.026	168.716	651.534			0.12229	0.138134	1.07651	0.231776	0.466458	0.8853	-0.175761
1924					169.041	795.568			0.335189	0.409265	1.8157	0.0324173	0.263098	0.819004	-0.288058
1925					169.139	782.565			49.9299	49.8105	0.21797	0.954496	0.726925	1.0024	0.00345362
1926					169.139	783.571			23.9539	23.9677	0.149572	0.988449	0.733808	0.999425	-0.000830308
1927					169.269	793.554			1.89178	1.99956	0.997227	0.383266	0.546349	0.946102	-0.0799323
1928					169.283	794.563			0.99971	1.14781	1.49061	0.162489	0.422809	0.870974	-0.199299
1929			Fluo-3	20.3233	169.934	770.558			1.08527	0.970491	0.788264	0.399946	0.552937	1.11827	0.161271
1930			3,4,5-trihydroxy-6-(3-{5,6,7-trihydroxy-4-oxo-8-[3,4,5-trihydroxy-6-(hydroxymethyl)oxan-2-yl]-4H-chromen-2-yl}phenoxy)oxane-2-carboxylic acid	9.86893	169.951	625.517			0.102673	0.113281	0.717437	0.31808	0.516879	0.906359	-0.141846
1931					169.957	767.541			1.20005	1.3459	1.30593	0.115513	0.384795	0.891635	-0.165475
1933					170.012	784.578			9.65297	9.936	0.431409	0.474968	0.579206	0.971515	-0.0416917
1934			Delphinidin 3-O-(6-caffeoyl-beta-D-glucoside)	7.04814	170.162	628.538			0.155422	0.164277	0.718079	0.519113	0.595882	0.946095	-0.0799432
1935					170.162	769.554			3.87509	4.0076	0.731288	0.611851	0.630829	0.966937	-0.0485063
1937					170.773	624.506			0.0838787	0.0833122	0.0654529	0.928894	0.721494	1.0068	0.00977683
1938					170.785	778.537			0.312465	0.313197	0.0966342	0.982261	0.732579	0.997663	-0.00337498
1939					170.807	779.541			0.102036	0.130622	0.94872	0.179317	0.433858	0.781154	-0.356321
1940					170.845	765.523			2.45555	2.55848	0.748932	0.4299	0.563822	0.959769	-0.0592409
1941			Quercetin 3-O-beta-D-glucosyl-(1->2)-beta-D-glucoside	15.0135	170.935	627.534			0.369049	0.402906	0.995016	0.343269	0.528885	0.915968	-0.12663
1942					170.994	785.584			2.69864	2.60028	0.559063	0.595445	0.624744	1.03783	0.0535662
1943			Genistein 4',7-O-diglucuronide	14.6009	171.037	623.501			0.207703	0.219445	0.895874	0.3414	0.528037	0.94649	-0.0793409
1944			2',3',6'-Tris-O-(3,4,5-trihydroxybenzoyl)-3'-Glucosyl-2',4',6'-trihydroxyacetophenone	-5.68741	171.506	787.603			3.49681	3.51129	0.0225047	0.895871	0.714163	0.995878	-0.00595967
1946					171.669	789.618			2.29047	2.33782	0.554388	0.693359	0.659135	0.979749	-0.0295166
1947			2,3,4,7,8,9,15,22,23,28-decahydroxy-14-(hydroxymethyl)-12,27,31,34-tetraoxo-13,25,32,35-tetraoxaoctacyclo[14.13.3.3]pentatriaconta-1,3,5(30),6,8,10,19(24),20,22-nonaene-20-carboxylic acid	20.7031	171.899	757.557			0.464663	0.504461	0.457959	0.6715	0.651901	0.921108	-0.118558
1948					171.899	740.52			2.32397	2.43168	0.716593	0.439294	0.567009	0.955706	-0.0653605
1949			Fusaroskyrin	-23.462	172.4	599.503			0.134864	0.157401	1.54434	0.0840328	0.354711	0.856821	-0.222934
1950			Ferrichrome	-1.74869	172.461	741.526			1.04137	1.04252	0.0132485	0.984146	0.732955	0.998899	-0.00158859
1952					172.54	746.605			1.00434	0.898426	1.22403	0.106541	0.377548	1.11788	0.16077
1953					172.553	747.608			0.444877	0.427639	0.213531	0.610272	0.630252	1.04031	0.0570142
1955					172.762	719.578			0.120685	0.0924923	1.38037	0.0650668	0.327389	1.30481	0.383845
1956					172.766	742.532			0.418086	0.439179	0.23142	0.609451	0.629952	0.951971	-0.0710099
1957					173.347	759.571			6.26038	6.52194	0.608018	0.427263	0.562908	0.959896	-0.05905
1958					173.502	760.582			100.616	98.5925	0.544409	0.523598	0.597682	1.02052	0.0293114
1959					173.62	761.586			45.9284	44.8182	0.655247	0.435741	0.565815	1.02477	0.0353016
1960					173.625	762.591			12.898	12.7393	0.285781	0.711897	0.665038	1.01246	0.0178695
1961					174.339	763.594			1.93821	2.01414	0.26948	0.622206	0.634562	0.9623	-0.0554409
1963					175.172	733.558			25.7446	25.8768	0.0442542	0.898354	0.714728	0.994891	-0.00739023
1964					175.354	745.555			0.294575	0.307907	0.451323	0.577097	0.617706	0.956701	-0.0638594
1966					175.971	748.58			0.146352	0.150369	0.662632	0.862998	0.706471	0.973285	-0.0390661
1969					176.123	184.073			2.47837	3.1276	1.22219	0.149132	0.412782	0.792421	-0.335661
1970					176.171	166.026			0.0939216	0.108672	1.359	0.0904971	0.362117	0.864267	-0.210452
1971					176.323	185.077			0.0783574	0.0844619	0.136053	0.566048	0.613778	0.927725	-0.108231
1972					176.584	125			0.0489425	0.053488	0.485441	0.407399	0.555754	0.915019	-0.128127
1973					176.938	734.567			65.734	71.2451	1.30143	0.222796	0.461303	0.922647	-0.116149
1974					176.938	735.573			26.8979	29.2394	1.34429	0.204417	0.449812	0.919918	-0.120423
1975					176.992	736.576			6.2653	7.06513	1.49422	0.143332	0.408018	0.886792	-0.173332
1976					177.137	705.527			1.99822	2.22865	0.401781	0.440536	0.567422	0.896607	-0.157453
1977					177.773	719.542			0.777955	0.831122	1.09202	0.419043	0.560008	0.93603	-0.0953736
1978					177.866	721.557			0.474478	0.512613	1.41383	0.110013	0.380459	0.925607	-0.111528
1979					177.871	720.553			1.13801	1.23655	1.16182	0.1368	0.402318	0.920304	-0.119817
1980			Proanthocyanidin A2	12.0646	178.062	577.519			0.161517	0.167698	0.555368	0.724757	0.669014	0.963141	-0.0541811
1983					178.713	707.538			18.6743	19.2777	0.543869	0.473319	0.578644	0.9687	-0.0458775
1984					178.713	708.545			4.52571	4.67914	0.658287	0.421197	0.560776	0.967211	-0.0480967
1985			2,3,4,7,8,9,15,21,22,23,28-undecahydroxy-14-(hydroxymethyl)-13,25,32,35-tetraoxaoctacyclo[14.13.3.3]pentatriaconta-1,3,5(30),6,8,10,19,21,23-nonaene-12,27,31,34-tetrone	-11.277	178.738	729.523			0.0280618	0.0488322	1.93058	0.0293175	0.257795	0.574657	-0.799226
1987					179.906	693.525			0.112572	0.0954328	1.38186	0.112272	0.382279	1.1796	0.238295
1988			Norbadione A	-9.22732	180.401	679.509			2.38864	2.48493	0.12923	0.697763	0.660556	0.961248	-0.0570193
1989					180.474	680.514			0.536771	0.562241	0.223202	0.657355	0.647054	0.9547	-0.066881
1990					180.502	678.507			5.89283	6.1205	0.115168	0.707797	0.66375	0.962801	-0.0546905
1991					180.534	662.475			0.0187932	0.0204423	0.168469	0.583864	0.620317	0.91933	-0.121345
1992					180.694	373.251			0.0201369	0.00923365	1.51783	0.131052	0.39698	2.18082	1.12487
1994					181.394	805.549			0.164916	0.138517	0.893101	0.202648	0.448638	1.19058	0.25167
1996					182.226	855.629			0.0201152	0.0215579	0.505413	0.449703	0.570424	0.933078	-0.0999307
1997					182.246	110.071			0.0222999	0.0207679	0.441274	0.694236	0.659419	1.07377	0.102684
2000					182.269	792.551			0.490503	0.698791	1.28632	0.218329	0.458626	0.701931	-0.510598
2001					182.276	182.031			0.0144103	0.0171613	1.29007	0.0794966	0.349009	0.839698	-0.252058
2002					182.296	769.555			0.709661	1.05726	1.3291	0.111957	0.382029	0.671225	-0.575132
2004					182.478	651.478			0.0633916	0.0730975	0.909152	0.24586	0.474033	0.867219	-0.205531
2011			3-Hydroxy-2-methylpyridine-4,5-dicarboxylate	-17.376	183.096	198.149			0.239497	0.103993	1.31972	0.0736462	0.340944	2.30302	1.20352
2012					183.104	216.159			0.138536	0.0644908	1.08617	0.102891	0.374357	2.14815	1.10309
2015					183.132	154.061			0.0630575	0.0523786	1.34809	0.133011	0.398835	1.20388	0.267691
2017					183.14	286.103			0.0507638	0.0401449	1.87579	0.0264307	0.25219	1.26451	0.338583
2018			Cyanidin	5.28373	183.14	288.253			0.207043	0.229298	0.369006	0.515818	0.594547	0.902947	-0.147287
2019					183.148	222.055			0.676443	0.656162	0.591482	0.567493	0.614297	1.03091	0.0439166
2020			{[4-(7-methoxy-2-oxo-2H-chromen-6-yl)-2-oxobut-3-en-1-yl]oxy}sulfonic acid	-7.37609	183.151	341.305			0.0124587	0.0115385	0.871146	0.72553	0.66925	1.07975	0.110699
2021					183.155	108.056			0.504351	0.53616	0.22618	0.679804	0.654685	0.940672	-0.0882364
2022					183.155	174.185			0.0172725	0.0169989	0.257504	0.946893	0.725334	1.0161	0.0230365
2024					183.321	150.055			0.00471148	0.00446306	0.320457	0.83688	0.700058	1.05566	0.0781474
2026			Trimethylselenonium	0.53339	183.708	125.071			0.114045	0.142282	0.965367	0.184809	0.437149	0.801545	-0.319145
2027					183.978	206.077			0.26364	0.274685	0.118279	0.624742	0.635464	0.959788	-0.0592124
2028					183.991	101.071			0.387447	0.33787	1.60088	0.0464094	0.292472	1.14673	0.197531
2029					184.022	181.028			0.81197	0.790315	0.419728	0.660868	0.648271	1.0274	0.0389989
2030					184.397	165.051			0.377582	0.373464	0.296095	0.892571	0.713409	1.01103	0.0158202
2031					184.869	360.24			0.0577657	0.02955	1.28016	0.0969253	0.368755	1.95485	0.967057
2033					184.894	359.236			0.329524	0.190881	1.04593	0.134329	0.400062	1.72633	0.787708
2035					185.248	99.0555			0.131205	0.152395	1.05845	0.101225	0.372842	0.86095	-0.215998
2036			Vicianose	-15.3872	185.936	313.273			0.0139097	0.0152	0.425409	0.719293	0.667336	0.915108	-0.127986
2038					186.887	155.093			0.0670648	0.0614953	0.912921	0.325274	0.52044	1.09057	0.125081
2039					186.905	227.125			0.0598239	0.0635323	0.012334	0.623187	0.634912	0.941629	-0.0867688
2040					187.031	137.527			0.114872	0.0798838	1.66347	0.0344455	0.266783	1.43799	0.524056
2042			Parabanic Acid	19.9882	187.489	115.07			0.512128	0.491268	1.05913	0.305477	0.510364	1.04246	0.0599942
2043					187.499	274.088			0.566838	0.444455	1.85271	0.0171854	0.232553	1.27535	0.350897
2044					187.512	139.05			0.358692	0.316784	1.19062	0.157701	0.419356	1.13229	0.179245
2045					187.512	137.046			185.114	168.602	1.65112	0.0404283	0.279778	1.09793	0.13479
2046					187.514	136.227			0.183031	0.166347	0.901542	0.267034	0.488016	1.1003	0.137893
2047					187.516	178.072			5.70691	5.21763	1.79072	0.0250452	0.249146	1.09377	0.129314
2048					187.518	94.0401			0.0928712	0.0835045	1.48749	0.109708	0.380209	1.11217	0.153378
2049					187.52	138.049			10.8338	9.7465	1.78504	0.0237248	0.24602	1.11156	0.15258
2050					187.52	159.027			1.32219	1.08178	1.79682	0.0317106	0.261951	1.22224	0.289524
2051					187.522	200.054			0.353877	0.286208	1.82481	0.0258354	0.250913	1.23643	0.306185
2052					187.522	295.066			0.245466	0.177592	1.91427	0.0176017	0.233533	1.38219	0.46696
2053			Dimethyl selenide	-11.161	187.534	110.035			0.3698	0.327727	1.91004	0.0149573	0.226569	1.12838	0.174253
2055					187.651	119.035			0.213907	0.189532	1.86536	0.0165567	0.230998	1.1286	0.17454
2056					187.651	160.061			0.188312	0.168899	1.68117	0.036708	0.27062	1.11494	0.156962
2057					187.651	179.076			0.383485	0.342511	1.77577	0.0235355	0.24568	1.11963	0.163018
2058					187.769	137.871			0.103368	0.0942126	0.446068	0.671487	0.651897	1.09718	0.1338
2059					187.769	175.002			0.447267	0.37355	1.56484	0.0548187	0.307895	1.19734	0.259835
2060					187.791	136.567			0.118636	0.085918	1.28401	0.0597901	0.317816	1.38081	0.465513
2061			Calcium sulfate	12.8824	188.062	137.15			0.303982	0.22681	1.4756	0.0407854	0.280605	1.34025	0.422499
2062					188.358	154.072			0.123972	0.110869	0.754646	0.397339	0.551934	1.11818	0.161158
2063					188.359	404.142			0.19419	0.205735	0.397453	0.673429	0.652552	0.943882	-0.0833212
2064					188.367	405.145			0.0150556	0.0243353	0.584886	0.0794709	0.348976	0.618675	-0.692746
2065			2,6-Dichloroindophenol	16.5045	188.372	269.107			0.880606	1.00217	0.898756	0.318533	0.517106	0.878699	-0.18656
2067					188.406	136.062			2.74212	2.97822	0.681947	0.411451	0.557254	0.920724	-0.119159
2068					189.146	358.224			0.0843058	0.0611996	1.03077	0.394422	0.5508	1.37755	0.462109
2069					189.525	781.55			0.104383	0.0381147	0.0757212	0.374006	0.542512	2.73864	1.45346
2070					190.091	182.103			0.0884839	0.0845874	0.592717	0.548339	0.607263	1.04606	0.0649719
2073			Oxadiazon	-12.5898	191.135	346.224			0.0256068	0.0139218	0.749851	0.17606	0.431838	1.83933	0.879183
2076					191.773	854.553			0.030208	0.0349608	1.29513	0.516266	0.594729	0.864053	-0.210809
2077					191.819	258.108			0.0784857	0.0752068	0.673415	0.531576	0.600836	1.0436	0.0615675
2078			Phenkapton	10.4441	191.946	378.322			0.0820404	0.0558588	0.916509	0.163969	0.423847	1.46871	0.55455
2079			4-Bromocatechol	2.21028	192.613	190.014			0.0303192	0.0278089	0.880678	0.355661	0.534498	1.09027	0.124685
2081					192.796	132.077			0.0319986	0.0418172	1.70963	0.0394614	0.277488	0.765204	-0.386084
2082			N-(3,5-Dichlorophenyl)succinimide	-19.087	192.814	245.077			0.0358865	0.033038	1.01368	0.210726	0.453886	1.08622	0.119317
2083					192.987	128.143			0.830759	0.880628	0.467265	0.653571	0.645735	0.943371	-0.0841033
2084					193.115	185.059			0.0524538	0.0523528	0.13378	0.982276	0.732582	1.00193	0.00277995
2085					193.179	227.97			0.00525714	0.00482011	0.794322	0.754746	0.67793	1.09067	0.125212
2086					193.19	175.999			0.0193681	0.0183766	0.204503	0.846446	0.702439	1.05395	0.0758125
2087					193.237	167.048			0.204106	0.208982	0.191348	0.787528	0.687142	0.97667	-0.0340562
2089					193.373	113.035			0.118807	0.108089	0.905578	0.29506	0.504696	1.09916	0.136399
2090					193.578	116.143			0.0300496	0.0299684	0.18072	0.9726	0.730639	1.00271	0.00390597
2091					193.578	209.059			0.104288	0.0999904	0.574577	0.606604	0.628906	1.04298	0.0607134
2092					193.586	156.984			0.0451495	0.0432752	0.338593	0.639089	0.640592	1.04331	0.0611707
2093					193.594	171.043			0.117372	0.116204	0.194765	0.963842	0.728855	1.01006	0.014434
2094					193.602	195.043			0.163481	0.163052	0.246156	0.990551	0.734223	1.00264	0.00379716
2095					193.603	406.209			0.0165745	0.00955764	0.741315	0.330191	0.522811	1.73416	0.794238
2096					193.612	170.028			0.0186907	0.0181476	0.34906	0.755639	0.678188	1.02993	0.0425429
2098					193.644	343.205			0.0652812	0.0469206	0.911935	0.376294	0.543473	1.39131	0.476446
2099					193.655	148.06			0.0295118	0.028703	0.357768	0.72638	0.669509	1.02818	0.0400866
2100					193.677	180.032			0.00866383	0.0145235	1.10807	0.113672	0.38338	0.59654	-0.74531
2101					193.726	239.037			0.00714871	0.00671423	0.53639	0.625525	0.635742	1.06471	0.0904603
2102					193.765	192.05			0.10687	0.108857	0.343314	0.752154	0.677178	0.981743	-0.0265821
2103					193.787	305.152			0.00282725	0.00488752	1.33603	0.0339578	0.265904	0.578463	-0.789703
2104					193.803	202.086			0.00449049	0.00448147	0.121026	0.992309	0.734569	1.00201	0.00290141
2107					194.042	188.07			0.00764951	0.00686711	0.25692	0.715191	0.666065	1.11393	0.155664
2108					194.094	194.01			0.0354522	0.0356941	0.126812	0.955889	0.727214	0.993222	-0.0098125
2110					195.032	198.01			0.271275	0.296901	0.536037	0.487486	0.583949	0.913689	-0.130225
2111					195.096	189.051			0.0152734	0.0153571	0.20298	0.955448	0.727123	0.994547	-0.00788887
2112					195.124	208.045			0.0214611	0.0203364	0.785815	0.399158	0.552635	1.05531	0.0776639
2113					195.44	230.046			0.0182699	0.0167996	1.47147	0.0557294	0.309753	1.08752	0.121047
2114					195.44	711.068			1.09046	1.05882	0.903298	0.322113	0.518888	1.02988	0.0424786
2115					195.466	152.07			0.0102598	0.0101259	0.441571	0.895751	0.714135	1.01323	0.0189639
2116					195.469	709.072			0.554397	0.541054	0.860064	0.379302	0.544723	1.02466	0.0351472
2117			SM(d18:0/16:0)	22.2275	195.492	707.075			0.111508	0.108518	0.566379	0.657417	0.647076	1.02755	0.0392079
2118					195.508	495.062			0.0255669	0.025487	0.0103134	0.95674	0.727391	1.00313	0.00451269
2119					195.532	442.059			0.0535346	0.0543938	0.393957	0.522324	0.597173	0.984203	-0.0229724
2120			DG(18:2n6/0:0/20:2n6)	11.265	195.542	660.064			0.0175301	0.0193083	0.92865	0.278552	0.49514	0.907906	-0.139385
2121					195.542	713.068			1.34027	1.31121	0.744741	0.422521	0.561245	1.02216	0.0316203
2122					195.542	715.065			1.04158	1.00584	1.20036	0.171709	0.429058	1.03554	0.0503803
2123					195.599	389.056			0.03822	0.038011	0.063742	0.904306	0.716072	1.0055	0.00791002
2124					195.625	103.131			0.0258702	0.0267439	0.0997107	0.710738	0.664674	0.96733	-0.0479194
2125					195.645	603.066			0.0159217	0.0153204	0.649972	0.577186	0.617737	1.03925	0.0555401
2126					195.807	283.049			0.100368	0.0994915	0.263355	0.777808	0.684466	1.00881	0.0126553
2127			Bromophos-ethyl	-22.6658	195.807	395.048			0.0493833	0.048224	0.711159	0.44789	0.569837	1.02404	0.0342723
2128					195.807	503.05			0.0350003	0.0359707	0.55476	0.481288	0.581562	0.973023	-0.0394535
2129					195.807	605.062			0.0407371	0.0421411	0.478579	0.486779	0.583679	0.966684	-0.0488831
2130					195.807	819.073			0.0170839	0.0181383	0.490274	0.445074	0.568919	0.941865	-0.0864075
2131			DG(20:1n9/0:0/18:2n6)	-18.4533	195.897	662.06			0.0107048	0.0119124	1.15743	0.184831	0.437162	0.898629	-0.154203
2132					195.916	71.0374			0.0201355	0.0197721	0.299736	0.681918	0.655386	1.01838	0.0262752
2133					195.962	497.06			0.080022	0.0788204	0.262809	0.661751	0.648575	1.01524	0.0218276
2134			(2,6-dihydroxy-4-{4-hydroxy-7-methyl-11-oxo-2,8-dioxatricyclo[7.3.1.0]trideca-1(12),3,5(13),6,9-pentaen-3-yl}phenoxy)dihydroxyoxo-sulfanylium	-23.2524	196.024	422.347			0.0176811	0.0128848	0.91946	0.175137	0.431257	1.37224	0.456533
2135			2-Octaprenyl-6-hydroxyphenol	24.1867	196.029	656.07			0.00810074	0.00718614	1.20275	0.141212	0.406208	1.12727	0.172836
2136					196.034	232.043			0.0231754	0.0224609	0.586105	0.443503	0.568404	1.03181	0.0451787
2137					196.076	499.057			0.110942	0.108149	0.506203	0.490512	0.585099	1.02583	0.0367887
2138					196.108	658.066			0.0155234	0.0164305	0.705205	0.52641	0.598801	0.944792	-0.0819312
2139					196.117	450.047			0.042146	0.0401856	0.812745	0.345676	0.529968	1.04878	0.0687178
2140			Koryoginsenoside R1	-15.5847	196.117	870.08			0.0247614	0.0247991	0.216813	0.982132	0.732554	0.99848	-0.00219454
2142					196.174	872.076			0.0716297	0.0676663	1.29385	0.154963	0.417312	1.05857	0.0821202
2143					196.189	721.055			0.0686542	0.0662484	1.05889	0.29081	0.502305	1.03632	0.0514632
2145					196.231	336.052			0.215259	0.209819	0.836883	0.418124	0.559679	1.02593	0.0369314
2146			Avermectin A1b	-12.6759	196.232	874.073			0.0816158	0.0780422	1.03446	0.215037	0.456603	1.04579	0.0645928
2147					196.232	607.061			0.0432623	0.0420732	0.650158	0.435448	0.565716	1.02826	0.0402089
2148			PC(14:0/P-18:0)	15.7624	196.232	719.058			0.227742	0.220061	1.03268	0.280193	0.496124	1.0349	0.049495
2149					196.232	982.078			0.0152066	0.0140021	0.743408	0.405837	0.55517	1.08603	0.119058
2151					196.244	76.0873			0.00660262	0.00615234	0.38737	0.406577	0.555447	1.07319	0.101903
2152					196.244	391.053			0.106428	0.102907	0.877903	0.316254	0.515957	1.03422	0.0485394
2153			16alpha,17beta-Dihydroxyandrost-4-en-3-one dipropiote	-4.77127	196.244	417.556			0.0377383	0.0398647	0.83855	0.206924	0.451452	0.946659	-0.0790829
2154					196.244	446.053			0.195446	0.190752	0.63878	0.513962	0.59379	1.02461	0.0350702
2155					196.244	501.053			0.0820734	0.0797931	0.711348	0.407234	0.555693	1.02858	0.0406509
2156					196.244	550.063			0.0636763	0.0619617	0.874939	0.379465	0.54479	1.02767	0.0393792
2157			SM C16:1	10.3031	196.244	717.061			0.587356	0.568755	0.983335	0.26175	0.484613	1.03271	0.0464289
2158					196.244	821.069			0.016001	0.0163888	0.163198	0.7704	0.682395	0.976334	-0.0345526
2159					196.251	287.044			0.108038	0.104051	1.04406	0.204708	0.450003	1.03832	0.0542445
2160					196.251	311.548			0.0335639	0.0346549	0.542107	0.490743	0.585186	0.968519	-0.0461479
2161					196.251	871.079			0.047673	0.0453002	1.03915	0.226176	0.463278	1.05238	0.0736556
2162					196.252	310.55			0.020245	0.0186736	1.47383	0.0746066	0.342328	1.08415	0.116565
2163			Trichloro(docosyl)silane	17.0925	196.252	445.055			0.037923	0.0372473	0.515511	0.718785	0.667179	1.01814	0.0259404
2164					196.252	873.074			0.0792859	0.0765313	0.69965	0.45252	0.571328	1.03599	0.0510151
2165					196.259	712.067			0.129156	0.127107	0.126039	0.798984	0.690238	1.01613	0.0230787
2166					196.259	981.078			0.012588	0.0133151	0.489128	0.422792	0.561341	0.945393	-0.0810139
2167			CDP-DG(16:0/18:2(9Z,12Z))	-22.0866	196.26	979.08			0.00920096	0.00923552	0.0150089	0.968873	0.729882	0.996259	-0.00540766
2168					196.261	177.043			0.431117	0.42321	0.752003	0.489056	0.584547	1.01868	0.0267051
2169					196.261	179.04			0.394266	0.394119	0.22013	0.99134	0.734378	1.00037	0.000537463
2170					196.261	289.041			0.0287449	0.0291154	0.148981	0.869911	0.708123	0.987275	-0.0184768
2171					196.261	338.049			0.450826	0.43977	0.872082	0.378835	0.54453	1.02514	0.0358221
2172					196.261	340.047			0.372938	0.364475	0.756457	0.471657	0.578076	1.02322	0.0331146
2173					196.261	392.051			0.0265306	0.0269462	0.132299	0.791348	0.688181	0.984575	-0.0224271
2174					196.261	393.051			0.104099	0.106453	0.426624	0.536027	0.602568	0.977884	-0.032265
2175					196.261	444.056			0.168294	0.164778	0.609629	0.509737	0.592186	1.02134	0.0304577
2176					196.261	448.05			0.114957	0.115079	0.0511299	0.975908	0.731306	0.998937	-0.00153395
2177					196.261	551.061			0.11181	0.111259	0.249626	0.83743	0.700196	1.00496	0.00713548
2178					196.261	552.061			0.161883	0.157349	0.767046	0.387642	0.548117	1.02882	0.0409875
2179					196.261	554.057			0.133696	0.128636	0.975899	0.313468	0.514536	1.03934	0.0556614
2180					196.261	604.065			0.0153728	0.0155066	0.0908995	0.875185	0.70937	0.991373	-0.0125005
2181					196.261	609.057			0.0211206	0.0208258	0.165076	0.79726	0.689776	1.01415	0.0202754
2182					196.261	714.065			0.142825	0.142257	0.0256321	0.957256	0.727498	1.00399	0.00574363
2183					196.265	337.051			0.0203287	0.0233479	1.14774	0.167025	0.425947	0.870686	-0.199775
2184					196.265	339.048			0.0544108	0.0551189	0.149411	0.768577	0.681882	0.987154	-0.0186533
2185					196.265	342.044			0.146349	0.143063	0.746222	0.474662	0.579101	1.02297	0.0327617
2186			Aurachin D	23.061	196.269	364.551			0.0340751	0.0350626	0.538905	0.505702	0.59073	0.971837	-0.0412131
2187			Paspalicine	16.0196	196.269	418.554			0.0553769	0.0554417	0.163215	0.978134	0.731754	0.998831	-0.00168739
2188					196.269	608.059			0.0208697	0.0187618	1.3782	0.0656096	0.328316	1.11235	0.153615
2189			Victorin C	-14.4281	196.269	817.076			0.00866085	0.00697952	1.85706	0.024344	0.247505	1.24089	0.31138
2190					196.269	877.068			0.0297049	0.0298655	0.0782083	0.918122	0.719145	0.994623	-0.00777872
2191					196.28	312.547			0.0336023	0.031241	1.19598	0.101162	0.372784	1.07558	0.10512
2192					196.28	555.055			0.0793069	0.0808242	0.301701	0.611484	0.630695	0.981227	-0.0273411
2193					196.284	365.55			0.0409639	0.0401886	0.38371	0.700552	0.66145	1.01929	0.0275647
2194					196.284	606.062			0.0295619	0.0288163	0.464359	0.660999	0.648316	1.02587	0.0368517
2196					196.299	447.052			0.0295221	0.0276682	1.22677	0.270576	0.490249	1.067	0.0935655
2197			3-(2,4-Cyclopentadien-1-ylidene)pregn-4-en-20-one	-4.07109	196.317	363.553			0.0161837	0.015469	0.697767	0.454158	0.57191	1.0462	0.0651611
2198					196.317	419.552			0.0514367	0.0529574	0.552401	0.405336	0.554982	0.971285	-0.042034
2199			Pectenotoxin 1	16.5908	196.317	876.071			0.0499835	0.0481136	0.801736	0.387018	0.547867	1.03887	0.0550091
2200					196.317	980.081			0.0184281	0.0155845	1.76644	0.0217696	0.242275	1.18246	0.241789
2202			Phytate	24.9279	196.335	313.545			0.0203313	0.0196632	0.712241	0.528852	0.599766	1.03398	0.0482043
2203					196.335	344.041			0.0304288	0.0293561	0.774158	0.417067	0.559298	1.03654	0.0517792
2204					196.335	366.549			0.0310681	0.0319985	0.496964	0.545465	0.60618	0.970923	-0.0425715
2205					196.335	394.048			0.0134528	0.0142859	0.561569	0.446836	0.569495	0.941689	-0.0866779
2206					196.335	397.044			0.00959688	0.00967752	0.0465014	0.949122	0.725803	0.991668	-0.0120715
2207			S-Octyl GSH	16.7916	196.335	420.55			0.0357416	0.0353977	0.230746	0.832409	0.698932	1.00972	0.0139484
2208					196.335	553.06			0.158125	0.156159	0.41404	0.703366	0.662347	1.01259	0.0180498
2209			DG(22:5(4Z,7Z,10Z,13Z,16Z)/22:6(4Z,7Z,10Z,13Z,16Z,19Z)/0:0)	-1.36446	196.335	716.062			0.0837317	0.0818523	0.537322	0.73706	0.672731	1.02296	0.0327507
2210					196.335	723.052			0.012757	0.0112559	1.30689	0.191971	0.441234	1.13336	0.180603
2211					196.335	875.07			0.0690837	0.0669853	0.834629	0.397278	0.55191	1.03133	0.0445006
2212					196.335	978.082			0.00794868	0.00907264	1.25315	0.0829654	0.353409	0.876116	-0.190807
2213					196.337	416.556			0.0151801	0.0157553	0.410583	0.593832	0.624134	0.963496	-0.0536497
2214					196.345	823.067			0.00879486	0.0080314	0.755707	0.407056	0.555626	1.09506	0.131009
2216			(1-Hydroxycyclohexan-1-yl)acetyl-CoA	23.7143	196.355	908.743			0.00437005	0.00501263	0.461126	0.476338	0.57967	0.871806	-0.197921
2218			Dimethyl 3-methoxy-4-oxo-5-(8,11,14-pentadecatrienyl)-2-hexenedioate	7.02842	196.357	421.549			0.0169938	0.0177983	0.515615	0.59496	0.624561	0.9548	-0.0667293
2219			Avermectin B2b	-7.69658	196.359	878.066			0.0162887	0.0153489	0.743153	0.458809	0.573582	1.06123	0.0857311
2222			23-Hydroxyphysalolactone	-19.2202	196.374	556.054			0.0455327	0.0461318	0.145976	0.751151	0.676886	0.987015	-0.0188567
2224					196.374	908.078			0.00344194	0.00424581	0.959366	0.159929	0.420981	0.810668	-0.302817
2225					196.386	174.04			0.0247839	0.0235639	0.668624	0.390204	0.549139	1.05177	0.0728235
2226			Bepridil	0.787448	196.387	367.547			0.0168836	0.0162201	0.54353	0.601203	0.626904	1.04091	0.0578415
2227					196.392	175.087			0.012464	0.0112075	0.184493	0.620416	0.633923	1.11211	0.153297
2228					196.399	183.034			0.0117932	0.0122018	0.287143	0.682715	0.65565	0.966512	-0.0491398
2229			Lucidenic acid D1	-10.0287	196.399	471.557			0.00763716	0.00862527	0.688201	0.351728	0.532704	0.88544	-0.175533
2230					196.411	472.555			0.00985982	0.0104553	0.429755	0.594711	0.624467	0.943049	-0.0845952
2231					196.476	341.045			0.0193193	0.0202749	0.591647	0.527132	0.599087	0.952867	-0.0696533
2232					196.503	181.037			0.0812126	0.0801837	0.198199	0.855853	0.704744	1.01283	0.0183955
2237			(S)-3-Hydroxyoctanoyl-CoA	2.53778	196.586	910.739			0.00305846	0.00416735	1.53201	0.0200718	0.238639	0.733912	-0.446321
2238					196.653	983.075			0.00746092	0.00671571	0.85693	0.421305	0.560815	1.11097	0.151814
2239					196.702	505.049			0.00650865	0.00710569	0.635702	0.400784	0.553258	0.915976	-0.126618
2240					196.702	718.058			0.0236113	0.0204972	1.0134	0.268798	0.489133	1.15193	0.204047
2242					196.756	909.409			0.00490153	0.00464436	0.495863	0.727133	0.669738	1.05537	0.0777512
2243					196.808	557.054			0.0141536	0.0131084	1.11083	0.367154	0.539585	1.07974	0.110678
2244					196.878	158.981			0.00640781	0.00638716	0.122824	0.976508	0.731427	1.00323	0.00465717
2245					196.878	310.31			0.00489451	0.00474409	0.0769126	0.879618	0.710411	1.03171	0.0450332
2246			TG(14:0/18:1(11Z)/o-18:0)	3.98526	197.072	820.405			0.00491049	0.00477992	0.0696351	0.849704	0.703241	1.02732	0.0388833
2247					197.085	96.9221			0.00656459	0.00597616	0.506676	0.547976	0.607127	1.09846	0.135487
2248					197.115	274.017			0.00553881	0.00508169	0.0871542	0.790266	0.687888	1.08995	0.124268
2252					197.29	225.196			0.00285037	0.00275504	0.00297553	0.856202	0.704829	1.0346	0.0490785
2255					197.745	238.107			0.00663306	0.00688288	0.016843	0.785143	0.686489	0.963703	-0.0533389
2257			2-Methyl-3-hydroxy-5-formylpyridine-4-carboxylate	6.56816	198.006	182.154			0.0171882	0.0107863	0.936766	0.238712	0.470257	1.59352	0.672219
2258					198.013	228.159			0.0383841	0.0264434	0.762262	0.240096	0.471001	1.45156	0.537602
2260					198.061	586.35			0.0068546	0.00654028	0.156833	0.82791	0.69779	1.04806	0.067722
2263					198.738	204.087			0.0142863	0.0123321	1.02861	0.284372	0.498594	1.15846	0.212208
2264					198.827	314.179			0.0244038	0.0220937	0.662272	0.560099	0.61162	1.10456	0.143466
2266			Ferimol	13.3997	198.906	332.208			0.188552	0.167457	0.779171	0.443907	0.568537	1.12597	0.171172
2267			3',5'-Cyclic IMP	21.0689	198.948	331.205			1.15399	1.0166	0.805432	0.414056	0.558208	1.13515	0.182882
2268					198.971	239.106			0.0231384	0.0265262	1.37318	0.0965384	0.368374	0.872284	-0.19713
2270					199.19	210.185			0.0263093	0.02721	0.0700072	0.792207	0.688414	0.966899	-0.0485627
2271					199.201	554.287			0.0371277	0.0383164	0.220105	0.77543	0.683804	0.968977	-0.0454652
2273					199.85	211.039			0.00556308	0.00426265	1.73978	0.0266101	0.252565	1.30507	0.384133
2274					199.896	214.056			0.00903366	0.00811075	0.886983	0.292543	0.503286	1.11379	0.155476
2275					199.933	187.071			0.0125948	0.0124533	0.204874	0.93271	0.722318	1.01136	0.0163026
2277					200.017	230.033			0.0155022	0.0133857	1.66243	0.0405658	0.280098	1.15811	0.211777
2279					200.073	476.373			0.0208612	0.0244662	0.785799	0.308362	0.511887	0.852651	-0.229972
2280					200.073	530.288			0.0207584	0.0188809	0.683201	0.584707	0.620643	1.09944	0.136772
2281			Dianthalexin	-5.17701	200.12	240.232			0.0211944	0.0108554	1.42528	0.163624	0.423606	1.95243	0.965273
2282			Compound WIN VIII	9.50009	200.13	474.359			0.0253795	0.0323634	1.60507	0.0337974	0.265611	0.784202	-0.350703
2283					200.13	564.365			0.018132	0.0177425	0.115634	0.917192	0.71894	1.02195	0.0313272
2285					200.284	100.04			0.159305	0.139906	1.33595	0.139889	0.40506	1.13866	0.187338
2287					200.311	282.983			0.0143206	0.0143254	0.0811669	0.998873	0.735852	0.999665	-0.000482938
2290					200.41	93.0451			0.000983306	0.0192914	0.183747	0.34799	0.530998	0.0509712	-4.29417
2292					200.438	139.05			0.050124	0.46326	0.0271436	0.358569	0.535806	0.108198	-3.20825
2296					200.604	454.39			0.0408714	0.052795	1.71147	0.0343953	0.266693	0.774152	-0.369312
2300					200.648	121.04			0.0204917	0.378256	0.41158	0.347417	0.530744	0.0541741	-4.20625
2301					200.648	473.345			0.0174731	0.0218975	1.69889	0.0315565	0.261696	0.79795	-0.32563
2302					200.649	253.093			0.0181826	0.0184522	0.191889	0.807891	0.692604	0.985387	-0.0212374
2303					200.649	267.009			0.0229628	0.0189911	1.32259	0.113222	0.383028	1.20914	0.273977
2304			Kimycin D	-2.41925	200.661	455.392			0.0108483	0.0149843	2.1128	0.00910979	0.200962	0.723975	-0.465989
2305					200.693	279.17			0.0134339	0.0170763	1.25864	0.0944238	0.366251	0.786696	-0.346122
2306			TG(15:0/24:0/o-18:0)	-22.4406	200.693	920.586			0.00671069	0.0080253	1.2767	0.272934	0.491715	0.836192	-0.258094
2308			1,7-diphospho-1-epi-valienol	22.4085	200.718	337.142			0.049431	0.0421572	1.06536	0.204971	0.450176	1.17254	0.229639
2309			sn-Glycerol 3-phosphate	-0.708644	200.804	173.081			0.0134796	0.0114259	1.00064	0.111871	0.38196	1.17974	0.238474
2310					200.824	248.078			0.0183092	0.0176224	0.297275	0.741913	0.674174	1.03897	0.0551605
2311					200.863	312.155			0.00721152	0.00692079	0.347616	0.835784	0.699783	1.04201	0.0593663
2312					200.891	266.106			0.0206426	0.0178028	0.956243	0.320894	0.518284	1.15951	0.213519
2313					200.958	164.082			0.0258814	0.0300676	1.02749	0.166347	0.425486	0.860774	-0.216293
2314					201.011	291.049			0.00968868	0.00908506	0.639773	0.540629	0.604339	1.06644	0.0928046
2315					201.016	275.075			0.0107964	0.0103839	0.606125	0.666771	0.650295	1.03972	0.0561924
2316					201.042	450.359			0.0473049	0.0658231	1.42985	0.0446222	0.288923	0.718666	-0.476606
2317			Clomeprop	7.61858	201.193	325.212			0.016755	0.0186761	0.938832	0.464788	0.575695	0.897138	-0.156598
2319					201.204	733.558			1.88579	2.20318	0.0737253	0.391414	0.549618	0.85594	-0.224419
2320					201.204	810.602			0.0584005	0.0568155	0.359757	0.763022	0.680306	1.0279	0.0396951
2321					201.208	163.05			0.170834	0.181467	0.729922	0.376503	0.54356	0.941407	-0.0871101
2322			Fraxetin	-9.9055	201.292	209.173			0.012222	0.0125617	0.265373	0.810764	0.693359	0.972958	-0.039551
2323					201.375	783.572			0.177373	0.0854169	1.00828	0.320412	0.518045	2.07655	1.05419
2325					201.536	761.587			5.22878	3.17159	1.20438	0.192732	0.44178	1.64863	0.721271
2326					201.543	380.261			0.00733173	0.00864351	0.781573	0.335148	0.525153	0.848236	-0.237463
2330					201.574	734.567			5.92676	5.06569	0.657937	0.617167	0.632756	1.16998	0.226483
2331					201.579	113.046			0.12576	0.106696	0.508729	0.393517	0.550446	1.17868	0.237175
2332					201.579	760.583			11.3256	6.87998	1.16324	0.190023	0.440139	1.64616	0.719105
2334			Cyanidin	4.90147	201.6	288.253			0.358561	0.388339	1.17466	0.180407	0.434523	0.923321	-0.115096
2335			Fenclorim	2.30373	201.689	226.082			0.0597402	0.0611517	0.222364	0.84334	0.70167	0.976919	-0.0336894
2336			Nitrofen	-14.0339	201.689	285.098			0.0350879	0.0302984	0.738364	0.32324	0.519444	1.15808	0.211734
2337					201.694	789.618			0.0382385	0.0550806	1.63258	0.0739171	0.341337	0.694228	-0.526519
2339					201.795	105.042			0.103168	0.0992348	0.349578	0.744366	0.674899	1.03964	0.0560779
2340					201.844	162.066			0.118746	0.13273	0.972096	0.262879	0.485347	0.894644	-0.160614
2341					201.844	449.346			0.164698	0.171897	0.264075	0.604021	0.627951	0.958121	-0.0617202
2342					201.844	452.374			0.0433164	0.061903	2.06948	0.00643867	0.179442	0.699745	-0.515098
2343					201.988	210.028			0.0236101	0.0217254	0.999925	0.293793	0.503989	1.08675	0.120021
2344					201.988	261.189			0.0208579	0.0186454	0.692674	0.34865	0.531291	1.11866	0.161771
2346					202.109	272.101			0.0111374	0.013198	0.723072	0.258125	0.482226	0.843871	-0.244905
2347					202.259	101.071			0.267651	0.25876	0.82614	0.36685	0.539453	1.03436	0.0487342
2348					202.259	140.057			0.127172	0.131181	0.0662162	0.815372	0.694562	0.969441	-0.0447749
2350					202.292	792.552			0.0697126	0.0986515	1.23286	0.294029	0.50412	0.706655	-0.500922
2351					202.296	126.066			0.087398	0.081875	0.66121	0.584525	0.620573	1.06746	0.0941769
2352					202.358	79.99			0.0222971	0.02116	0.188806	0.6726	0.652273	1.05374	0.0755185
2353					202.424	265.104			0.00586551	0.00501814	1.22258	0.149659	0.413201	1.16886	0.225106
2354					202.455	166.051			0.0237307	0.022779	0.601198	0.629179	0.637031	1.04178	0.0590468
2355			ADP-ribose	17.7124	202.457	560.333			0.00316329	0.00410159	0.982794	0.35439	0.533921	0.771235	-0.374757
2356					202.464	108.056			0.597448	0.517505	1.50005	0.059879	0.317986	1.15448	0.207241
2357					202.471	555.321			0.00942064	0.00936655	0.249086	0.976932	0.731512	1.00577	0.00830689
2358					202.52	103.062			0.0285023	0.0354489	1.16256	0.148469	0.412251	0.804038	-0.314664
2359					202.555	353.103			0.00620685	0.00628056	0.074066	0.945406	0.725021	0.988265	-0.0170304
2360					202.659	109.059			0.0240414	0.0191647	1.16484	0.0721331	0.338713	1.25446	0.327068
2362					202.798	252.02			0.00944297	0.00750418	1.22372	0.122492	0.389859	1.25836	0.331547
2363					202.856	148.039			0.0222735	0.0250944	0.556835	0.462097	0.574749	0.887586	-0.172041
2364					202.876	165.051			0.507525	0.486598	0.242373	0.786455	0.686849	1.04301	0.0607481
2366			{4-[2,3-dioxo-3-(2,4,6-trihydroxy-3-methoxyphenyl)propyl]-2-methoxyphenyl}oxidanesulfonic acid	20.6653	202.891	429.376			0.222016	0.314485	2.03127	0.021778	0.242292	0.705967	-0.502327
2367					202.891	536.335			0.0183738	0.0216264	0.901571	0.392109	0.549892	0.849599	-0.235145
2368					202.891	539.353			0.0338102	0.037693	0.705827	0.635859	0.639425	0.896989	-0.156837
2370					202.892	87.0557			0.507316	0.450617	1.39801	0.124965	0.391547	1.12583	0.170983
2371					202.898	260.186			0.186157	0.223104	1.99694	0.00713929	0.186112	0.834396	-0.261196
2372			{5-hydroxy-11-methoxy-16,18-dioxo-6,8,19-trioxapentacyclo[10.7.0.0nonadeca-1(12),2(9),10,13(17)-tetraen-14-yl}oxidanesulfonic acid	10.4324	202.898	427.362			0.178397	0.236729	1.69557	0.0524002	0.303099	0.753595	-0.408139
2373					203.012	180.044			0.0552155	0.0506652	0.740474	0.459201	0.573721	1.08981	0.124078
2374					203.023	496.273			0.000333044	0.00762671	1.6581	0.132681	0.398525	0.0436681	-4.51728
2375					203.023	514.284			0.000141974	0.00873666	2.25418	0.107535	0.378395	0.0162504	-5.94338
2382					203.325	261.066			0.0117377	0.0104789	0.915123	0.468748	0.577074	1.12012	0.163657
2385					203.45	245.088			0.0209571	0.01695	1.49781	0.0959744	0.367815	1.23641	0.306157
2388					203.508	99.0555			0.179647	0.154817	1.29877	0.127768	0.393784	1.16038	0.214599
2391					203.627	179.129			0.0189764	0.0170527	1.1796	0.185374	0.437479	1.1128	0.154199
2393					203.637	220.039			0.0498569	0.0417116	1.10562	0.241266	0.471625	1.19527	0.257342
2394					203.74	183.062			0.0440983	0.0367024	0.79347	0.359796	0.536354	1.20151	0.264847
2397					204.024	116.082			0.0475462	0.0403674	1.17907	0.183659	0.436472	1.17784	0.23614
2398			dTDP-L-olivose	-23.71	204.108	533.325			0.000586573	0.014472	0.905517	0.165551	0.424941	0.0405315	-4.62481
2399					204.199	223.058			0.0731431	0.0581039	1.46563	0.119865	0.388007	1.25883	0.332085
2401					204.226	386.124			0.013119	0.0104165	1.05625	0.218345	0.458636	1.25944	0.332783
2402			[6,7,8,11,12,13,22-heptahydroxy-3,16-dioxo-21-(3,4,5-trihydroxybenzoyloxy)-2,17,20-trioxatetracyclo[17.3.1.0tricosa-4,6,8,10,12,14-hexaen-23-yl]oxidanesulfonic acid	-9.26116	204.226	715.511			0.00426807	0.00181293	1.54367	0.0513449	0.301356	2.35424	1.23526
2403					204.226	480.278			0.00118213	0.0322981	1.9275	0.14078	0.405835	0.0366006	-4.77199
2406					204.304	193.145			0.00722657	0.00838591	0.649319	0.295423	0.504899	0.861751	-0.214657
2408					204.422	358.277			0.00835626	0.00870797	0.236552	0.723475	0.668622	0.959611	-0.0594791
2409					204.489	714.507			0.0165543	0.00856918	1.41636	0.0497197	0.298569	1.93185	0.949981
2412					204.677	425.346			0.0462791	0.0524379	0.423534	0.469025	0.577169	0.88255	-0.180251
2414			5-FU	-23.0282	204.731	131.081			0.124194	0.147329	0.936659	0.19115	0.44077	0.842973	-0.246442
2415					204.731	809.653			0.0112366	0.0192049	2.17502	0.00750207	0.189238	0.585093	-0.773262
2418					205.106	359.124			0.027276	0.0228214	1.27876	0.197999	0.445481	1.19519	0.257245
2419					205.334	811.669			0.0798428	0.118903	1.95112	0.0224476	0.243634	0.671496	-0.574548
2421					205.436	812.67			0.041127	0.0603989	1.99637	0.0190232	0.236607	0.680923	-0.554436
2423					205.48	402.348			0.0538275	0.0755986	1.49369	0.0381311	0.274215	0.712018	-0.490015
2424					205.538	196.17			0.0425048	0.0279854	0.954552	0.186497	0.438131	1.51882	0.602953
2425					205.62	814.688			0.0640346	0.0842312	1.64843	0.124024	0.390912	0.760224	-0.395503
2426			Kaempferol 3-[2'-glucosyl-6'-acetyl-galactoside] 7-glucoside	-9.26413	205.634	815.695			0.035481	0.0406378	1.10268	0.495307	0.586902	0.873104	-0.195774
2428					205.756	328.211			0.151574	0.128285	1.10269	0.260249	0.483629	1.18154	0.240667
2429			11-O-Demethylpradinone I	9.99497	205.781	465.39			0.00517786	0.00499912	0.558494	0.836407	0.699939	1.03575	0.0506797
2430			D-Lombricine	-14.6712	205.826	271.184			0.0157915	0.00912561	1.24965	0.160689	0.421529	1.73046	0.791156
2431					205.834	301.166			0.0111816	0.00625702	1.17048	0.15937	0.420576	1.78705	0.837577
2432					205.969	295.132			0.0102167	0.003559	0.848629	0.149884	0.41338	2.87068	1.52139
2433					205.985	355.145			0.0442698	0.0232375	1.26479	0.121262	0.389	1.9051	0.92987
2434					205.995	272.168			0.0256155	0.0145952	1.04292	0.19056	0.440441	1.75507	0.811527
2435			3-Deoxy-D-manno-octulosote 8-phosphate	16.8989	205.995	319.185			0.123839	0.0783081	0.94259	0.226605	0.463526	1.58143	0.661227
2436					206.004	254.157			0.0255396	0.014864	1.02062	0.189887	0.440063	1.71822	0.780912
2437					206.03	705.592			0.0599673	0.0621406	0.574604	0.820338	0.695849	0.965026	-0.0513606
2438					206.082	300.162			0.0800732	0.0483936	0.933171	0.188676	0.439379	1.65462	0.726502
2439			3,4,5-trihydroxy-6-[2-hydroxy-4-(3,5,7-trihydroxy-5H-chromen-2-yl)phenoxy]oxane-2-carboxylic acid	16.4835	206.1	464.386			0.0221345	0.0222144	0.188007	0.971476	0.730411	0.996403	-0.00519809
2440			3,4,5-trihydroxy-6-{[4-methoxy-6-(3-oxoprop-1-en-1-yl)-2H-1,3-benzodioxol-5-yl]oxy}oxane-2-carboxylic acid	6.8465	206.133	399.33			0.0572558	0.0687158	0.841652	0.231573	0.466345	0.833226	-0.26322
2441			N-Glycolyl-D-mannosamine 6-phosphate	-7.47808	206.392	318.192			0.510147	0.324109	0.947153	0.222111	0.460898	1.574	0.654436
2442			4-Demethylpremithramycinone	4.96875	206.392	401.345			0.413348	0.588342	2.1304	0.00802164	0.193379	0.702563	-0.5093
2445					206.638	462.371			0.00650924	0.00806768	1.95491	0.0100266	0.206419	0.80683	-0.309664
2446					206.844	758.626			0.0757417	0.0986405	0.989732	0.362899	0.537728	0.767856	-0.381093
2447					206.856	124.087			0.159123	0.172651	0.592425	0.561335	0.612071	0.921646	-0.117715
2450					207.033	396.311			0.0180685	0.0167891	0.393082	0.677705	0.653985	1.0762	0.10595
2452			6-({3-[(3-{[3,4-dihydroxy-4-(hydroxymethyl)oxolan-2-yl]oxy}-4,5-dihydroxy-6-(hydroxymethyl)oxan-2-yl)oxy]-5-hydroxy-2-(4-hydroxyphenyl)-4-oxo-4H-chromen-7-yl}oxy)-3,4,5-trihydroxyoxane-2-carboxylic acid	-6.63305	207.084	757.621			0.170811	0.222329	1.07012	0.325455	0.520528	0.76828	-0.380296
2453					207.199	365.134			0.0475911	0.0398982	1.20258	0.141166	0.406169	1.19281	0.254369
2456					207.27	394.295			0.0131373	0.00958632	0.818626	0.154941	0.417295	1.37042	0.454619
2457					207.304	127.098			0.0237919	0.017945	2.08262	0.00791065	0.192525	1.32582	0.406885
2458					207.361	298.046			0.0119018	0.0115816	0.193728	0.768964	0.681991	1.02764	0.0393373
2460					207.382	136.062			4.99084	5.796	1.11755	0.227873	0.464254	0.861083	-0.215776
2461					207.391	282.068			0.0131257	0.0128151	0.15962	0.843204	0.701636	1.02424	0.0345534
2464					207.749	463.295			0.0121028	0.0131808	0.517237	0.582348	0.61973	0.918214	-0.123097
2466					208.005	650.402			0.00651914	0.00769408	0.910562	0.192987	0.441962	0.847294	-0.239066
2467					208.005	759.638			0.121686	0.149574	1.01261	0.384838	0.546988	0.813549	-0.297698
2468					208.202	164.057			0.0537251	0.0609565	0.721969	0.27176	0.490987	0.881368	-0.182183
2469			Sclerocitrin	22.2552	208.218	727.573			0.0266599	0.0320272	0.917158	0.276191	0.493712	0.832415	-0.264625
2470					208.271	332.261			0.0250432	0.0258558	0.265047	0.724909	0.66906	0.968572	-0.0460688
2471					208.311	738.543			0.0291086	0.0310504	0.282376	0.538641	0.603577	0.937464	-0.0931653
2472			DIMBOA-glucoside	-8.05882	208.315	374.316			0.0216952	0.0302209	1.74374	0.0408145	0.280672	0.717886	-0.478173
2473					208.351	769.559			0.153088	0.133875	0.330595	0.775276	0.683761	1.14351	0.193473
2475					208.487	732.61			1.48955	1.76924	1.11319	0.202172	0.448319	0.841915	-0.248253
2476			Deamino-alpha-keto-demethylphosphinothricin	-5.23805	208.631	167.076			0.055556	0.0549103	0.230631	0.888904	0.712566	1.01176	0.0168663
2477					208.632	437.358			0.015519	0.0177892	1.57848	0.0375311	0.272689	0.872384	-0.196964
2478					208.66	730.594			1.52708	1.66161	0.464816	0.46745	0.576624	0.919037	-0.121805
2479					208.66	752.577			0.0456228	0.0483049	0.365871	0.590028	0.622687	0.944476	-0.0824141
2480					208.706	767.545			0.0463256	0.0465524	0.507834	0.967864	0.729677	0.995127	-0.00704779
2481					208.774	753.589			0.106371	0.113383	0.447139	0.45609	0.572607	0.938159	-0.0920955
2482					208.888	330.246			0.0117967	0.0120871	0.0702246	0.867289	0.707498	0.975973	-0.0350875
2484					208.888	751.572			0.109584	0.106643	0.487908	0.788246	0.687338	1.02758	0.039254
2485					208.888	754.593			0.0431417	0.0462299	0.513504	0.485154	0.583056	0.933199	-0.0997428
2487					209.197	356.279			0.0105781	0.00950297	0.931956	0.451977	0.571154	1.11313	0.154624
2489					209.393	373.313			0.183108	0.234479	1.38116	0.104933	0.376163	0.780913	-0.356767
2490					209.452	710.514			0.0105196	0.0117585	0.367882	0.437481	0.566401	0.894637	-0.160626
2491			6,11-dihydroxy-3-(hydroxymethyl)-7-(3,4,5-trihydroxyphenyl)-28-dioxatricyclo[7.3.1.0]trideca-1,3,5(13),6,9,11-hexaen-2-ylium	-15.3921	209.58	358.295			0.0165812	0.0201685	0.112868	0.394111	0.550678	0.822131	-0.28256
2492					209.77	726.561			0.0164835	0.0220761	1.2556	0.0956092	0.36745	0.746671	-0.421456
2493					210.063	113.071			0.294073	0.358961	0.893084	0.245147	0.473664	0.819233	-0.287654
2494					210.096	723.542			0.00814104	0.00811283	0.0439022	0.986882	0.733498	1.00348	0.00500796
2495					210.127	704.577			0.76786	0.992551	1.65782	0.0600594	0.318331	0.773623	-0.370298
2496			Adenylated molybdopterin	-9.8209	210.159	725.558			0.0489543	0.0584273	1.07391	0.201935	0.44816	0.837867	-0.255207
2497					210.204	702.563			0.119947	0.1408	0.961883	0.312981	0.514286	0.851894	-0.231255
2500					210.619	705.582			0.172575	0.219748	1.27905	0.118213	0.386809	0.785331	-0.348627
2501					210.983	293.074			0.00197011	0.0027261	0.417121	0.31688	0.516273	0.722684	-0.468563
2503					211.14	245.186			0.0128119	0.0222134	2.02299	0.00414952	0.149351	0.576766	-0.793943
2504			({6-[5,7-dihydroxy-4-oxo-8-(3,4,5-trihydroxyoxan-2-yl)-2-(2,4,5-trihydroxyphenyl)-4H-chromen-6-yl]-3,4,5-trihydroxyoxan-2-yl}methoxy)sulfonic acid	-11.5604	211.278	677.549			0.00951397	0.00900454	0.348906	0.734189	0.671871	1.05657	0.0793944
2505					211.302	621.496			0.0157216	0.0106047	2.23346	0.00148143	0.0888758	1.48251	0.568045
2507					211.538	156.138			0.0539965	0.0305456	0.951403	0.138469	0.40381	1.76773	0.821901
2508					211.584	121.101			0.0141217	0.00765383	0.872676	0.144726	0.409187	1.84504	0.883655
2509					211.621	202.144			0.124642	0.0625472	1.1299	0.107968	0.37876	1.99276	0.994768
2510					211.793	579.341			0.00392445	0.00513832	1.12297	0.213713	0.455777	0.763762	-0.388804
2512					211.949	203.147			0.0114421	0.00538079	0.89688	0.100456	0.37213	2.12646	1.08846
2514					211.963	185.136			0.0227645	0.0139205	1.31669	0.0782536	0.347366	1.63532	0.709574
2515					211.999	211.049			0.00216051	0.00279856	0.105176	0.246996	0.474619	0.772008	-0.373312
2516					212.004	509.379			0.00537882	0.00613361	0.0539684	0.664253	0.649435	0.876942	-0.189446
2517					212.172	129.147			0.0861579	0.095295	1.28994	0.100821	0.372469	0.904119	-0.145416
2518					212.172	224.126			0.0520262	0.021703	1.25043	0.0714884	0.337743	2.39719	1.26134
2520					212.215	673.528			0.02665	0.0314425	1.07077	0.140051	0.405201	0.847579	-0.238581
2521					212.215	676.547			0.0547008	0.0629257	1.34782	0.125346	0.391803	0.869292	-0.202087
2522					212.47	595.336			0.00425081	0.00498242	0.871259	0.300973	0.507946	0.853161	-0.229111
2523					212.762	218.092			0.0142836	0.0172348	0.945302	0.407406	0.555757	0.828762	-0.270969
2525					213.085	141.999			0.0320779	0.0303051	0.154005	0.749548	0.676419	1.0585	0.082016
2526					213.085	445.31			0.00318382	0.0060162	1.51264	0.0314857	0.261577	0.529208	-0.918092
2527			4-(N-Maleimido)benzyltrimethylammonium iodide	18.682	213.144	373.216			0.00979892	0.00657747	0.856198	0.342939	0.528736	1.48977	0.575089
2528					213.25	608.465			0.0125955	0.0126557	0.0948825	0.959568	0.727976	0.995248	-0.00687248
2529					213.321	241.203			0.0282226	0.0250807	0.996517	0.215353	0.456799	1.12527	0.170271
2530					213.43	302.215			0.0176995	0.0210139	0.692033	0.275636	0.493374	0.842277	-0.247634
2532					213.543	163.05			0.160031	0.188135	1.85037	0.00889634	0.199578	0.850614	-0.233423
2533					213.582	648.515			0.00567547	0.00522705	0.786955	0.577258	0.617763	1.08579	0.118743
2534					213.602	225.196			0.00643855	0.00579371	0.807733	0.506602	0.591056	1.1113	0.152249
2535			CDP-glucose	-5.97788	213.625	566.321			0.0270553	0.0216258	2.29086	0.00257115	0.115817	1.25107	0.323158
2536					213.923	318.181			0.0121153	0.00787302	1.35921	0.0963871	0.368224	1.53884	0.621846
2538			D-Fructose 1,6-bisphosphate	16.777	213.976	341.129			0.0248203	0.014914	1.21105	0.157877	0.419485	1.66423	0.734851
2540			2-Methyl-3-hydroxy-5-formylpyridine-4-carboxylate	6.5463	214.46	182.154			0.0182001	0.012112	1.04994	0.265014	0.486725	1.50266	0.587515
2541					214.501	115.087			0.131279	0.14619	1.50964	0.0685126	0.333106	0.897999	-0.155214
2542			5-[[(4,7-Dihydroxy-2-oxo-2H-1-benzopyran-3-yl)amino]carbonyl]-4-methyl-1H-pyrrole-3-carboxylate	0.229071	214.597	345.283			0.0303133	0.0316695	0.105754	0.835089	0.699608	0.957179	-0.0631391
2544					214.746	258.152			0.0220312	0.0147265	1.07468	0.203701	0.449338	1.49603	0.581137
2545					214.751	180.088			0.0565972	0.0578854	0.224726	0.767699	0.681634	0.977747	-0.0324669
2546					214.76	304.177			0.359147	0.241572	1.03036	0.219099	0.459093	1.48671	0.572124
2547					214.779	257.168			0.0113394	0.00693883	0.631786	0.299124	0.506939	1.6342	0.708581
2548					214.781	305.169			0.100051	0.068899	0.903369	0.260766	0.483969	1.45213	0.538174
2549					214.791	286.147			0.0597318	0.0415011	0.866799	0.265375	0.486957	1.43928	0.52535
2551					214.81	313.133			0.00656812	0.00661871	0.117276	0.947541	0.725471	0.992357	-0.0110688
2552					214.832	240.141			0.0227253	0.0148628	1.03371	0.229663	0.465272	1.52901	0.612593
2553			Cibarian	13.9083	215.074	383.29			0.0211833	0.00563709	1.1329	0.121537	0.389193	3.75784	1.9099
2554			3,4-Dihydro-3-hydroxy-4-S-glutathionyl bromobenzene	21.8778	215.091	481.349			0.0211523	0.0200714	0.552134	0.601128	0.626876	1.05385	0.0756725
2556					215.649	600.403			0.0145816	0.0162114	0.725645	0.418134	0.559682	0.899467	-0.152858
2557			Fluorodifen	22.0225	215.65	329.215			0.0225963	0.0176111	1.5325	0.04876	0.296861	1.28307	0.359601
2558					215.671	938.59			0.00983145	0.0126476	2.05442	0.00229187	0.108795	0.777339	-0.363384
2559					215.691	388.226			0.00832244	0.00990894	0.748997	0.422538	0.561252	0.839892	-0.251725
2560					215.691	939.594			0.00490938	0.00675822	1.99629	0.0107551	0.210261	0.726431	-0.461102
2561					215.741	374.211			0.0342929	0.0154688	1.06352	0.0967824	0.368615	2.2169	1.14854
2562					216.018	598.386			0.0207515	0.0207068	0.00814855	0.96416	0.72892	1.00216	0.00310967
2563					216.154	209.153			0.0188735	0.0162708	1.30471	0.0840596	0.354744	1.15996	0.214072
2564					216.278	569.343			0.205987	0.138517	1.34547	0.0179107	0.234236	1.48709	0.572492
2566					216.438	881.514			0.0529186	0.0576459	0.145896	0.607219	0.629133	0.917994	-0.123443
2567					216.49	620.483			0.0680998	0.04909	2.12329	0.0136055	0.222186	1.38724	0.47222
2568					216.546	619.48			0.192135	0.134781	2.2014	0.00854566	0.197199	1.42554	0.511508
2569					216.559	911.56			0.0809336	0.101551	2.38289	0.000563437	0.0556274	0.796971	-0.327401
2570					216.57	908.544			0.0317345	0.0376503	1.49554	0.0358074	0.269138	0.842874	-0.246611
2571					216.572	389.304			0.0113349	0.0104736	0.611955	0.45279	0.571414	1.08223	0.114005
2574					216.6	910.557			0.133714	0.16115	0.143889	0.265326	0.486926	0.829753	-0.269247
2575					216.645	137.046			3.63899	3.28626	1.89061	0.0136275	0.222263	1.10733	0.147088
2576					216.673	915.593			0.0187401	0.0238714	1.03504	0.141439	0.406404	0.785048	-0.349148
2577					216.677	914.588			0.057717	0.0741301	2.69219	2.25487e-05	0.019446	0.77859	-0.361064
2578					216.743	882.526			0.0971035	0.0944138	1.10162	0.932136	0.722194	1.02849	0.0405245
2579					216.756	328.211			0.12454	0.126775	0.124583	0.702232	0.661986	0.982364	-0.0256705
2580					216.817	467.333			0.0534793	0.0493038	0.921821	0.279678	0.495816	1.08469	0.11728
2581					217.04	913.58			0.0960082	0.116546	2.51594	0.000230997	0.0403201	0.823781	-0.279667
2582			Cyanidin	5.19443	217.089	288.253			0.307423	0.324767	0.845987	0.24723	0.474783	0.946596	-0.0791787
2583					217.102	912.573			0.18104	0.219686	2.40952	0.000327118	0.046384	0.824086	-0.279134
2584					217.138	185.076			0.0226384	0.0203545	1.13782	0.20659	0.451235	1.11221	0.153427
2585					217.439	783.572			0.0537021	0.122692	0.861193	0.347345	0.530712	0.437699	-1.19199
2586					217.457	700.538			0.0235159	0.024448	0.501368	0.557517	0.610674	0.961875	-0.0560793
2587			6-{[3-({6-[(acetyloxy)methyl]-3,4,5-trihydroxyoxan-2-yl}oxy)-5-hydroxy-4-oxo-2-(3,4,5-trihydroxyphenyl)-4H-chromen-7-yl]oxy}-3,4,5-trihydroxyoxane-2-carboxylic acid	-18.2007	217.468	699.534			0.0439955	0.0488507	1.56092	0.07698	0.345644	0.900611	-0.151024
2588					217.468	886.557			0.45919	0.52303	2.24887	0.00234616	0.110004	0.877942	-0.187802
2589					217.493	147.121			0.115465	0.116528	0.1259	0.930217	0.72178	0.990876	-0.0132231
2590					217.493	572.372			0.109256	0.0946326	2.06312	0.00596224	0.174354	1.15453	0.207302
2591					217.498	346.131			0.0156226	0.0197028	1.89099	0.0135223	0.221894	0.792911	-0.334769
2592					217.541	782.571			0.101806	0.216977	0.902693	0.342873	0.528706	0.4692	-1.09173
2593					217.547	465.317			0.0315258	0.0299498	0.618232	0.563362	0.612807	1.05262	0.0739859
2594					217.547	884.542			1.03169	1.12318	1.79691	0.0316011	0.26177	0.918539	-0.122587
2595					217.55	788.616			0.0279447	0.0352697	1.80498	0.117227	0.386082	0.792315	-0.335854
2596					217.898	386.276			0.0113639	0.00989426	1.32402	0.0993225	0.371066	1.14854	0.199799
2597					217.926	464.314			0.119871	0.125845	0.530076	0.647189	0.643487	0.952533	-0.070159
2598					217.926	573.374			0.0324538	0.0304039	0.032506	0.473338	0.578651	1.06742	0.0941327
2599					218.325	885.546			0.659411	0.725602	1.7947	0.0285889	0.256464	0.908778	-0.138
2600					218.33	857.514			0.0644688	0.0686763	0.700601	0.379246	0.5447	0.938734	-0.0912112
[truncated: 2,840 more rows]

## Sheet: differentially expressed 
id	MS2 name	MS2 score	MS1 name	MS1 ppm	rt	mz	SuperClass	type	MEAN treat	MEAN control	VIP	P-VALUE	Q-VALUE	FOLD CHANGE	LOG_FOLDCHANGE
6	Hypoxanthine	0.99992			471.593	137.046	Organoheterocyclic compounds	forward	2.52291	2.15397	1.67219	0.0385328	0.275219	1.17128	0.228085
18	Cytidine	0.999238			262.377	244.092	Nucleosides, nucleotides, and analogues	forward	4.12932	3.32716	1.70491	0.00830989	0.195521	1.24109	0.311611
27	Niacinamide	0.998095			59.703	123.055	Organoheterocyclic compounds	forward	26.812	25.2166	1.71787	0.0337742	0.265568	1.06327	0.0885074
35	L-Phenylalanine	0.996919			283.222	166.086	Organic acids and derivatives	forward	3.34546	4.33062	2.34431	0.00153972	0.0902547	0.772511	-0.372372
36	5'-Methylthioadenosine	0.99669			92.899	298.096	Nucleosides, nucleotides, and analogues	forward	14.018	15.1536	1.6185	0.0350459	0.267838	0.925063	-0.112376
39	5-Methylcytosine	0.995911			220.117	126.066	Organoheterocyclic compounds	forward	0.588434	0.475222	1.67611	0.0218456	0.242431	1.23823	0.308279
41	Butyrylcarnitine	0.995683			282.329	232.154	Lipids and lipid-like molecules	forward	1.34067	2.24129	1.64094	0.0246817	0.248304	0.598172	-0.741368
43	2-Aminoisobutyric acid	0.995027			322.162	104.071	Organic acids and derivatives	forward	1.5108	1.20266	1.76108	0.0125756	0.218359	1.25621	0.329081
48	Phosphodimethylethanolamine	0.99344			464.078	170.058	Organic acids and derivatives	forward	0.356763	0.27976	2.87953	9.18666e-07	0.00327283	1.27525	0.350778
62	Oleamide	0.986228			33.8364	282.279	Lipids and lipid-like molecules	forward	28.3432	34.666	1.87487	0.00618732	0.176819	0.817607	-0.290521
68	Histamine	0.983092			384.698	112.087	Organic nitrogen compounds	forward	0.503578	1.62135	2.33318	0.0193796	0.237318	0.310592	-1.68691
88	(2E)-Decenoyl-ACP	0.964019			301.219	130.086	Organic acids and derivatives	forward	0.177583	0.276055	2.2222	0.00788622	0.192336	0.643288	-0.636462
97	N-Acetylputrescine	0.948006			341.577	131.118	Organic acids and derivatives	forward	0.184091	0.160651	1.96283	0.00482296	0.159881	1.14591	0.196488
99	N1-Methyl-4-pyridone-3-carboxamide	0.94632			84.9536	153.066	Organoheterocyclic compounds	forward	2.15656	3.79753	1.44457	0.0285056	0.256309	0.567886	-0.816328
102	LysoPC(P-18:1(9Z))	0.939122			213.469	506.361	Lipids and lipid-like molecules	forward	0.0161973	0.0125213	1.67014	0.0202356	0.23894	1.29358	0.371366
115	N5-Carboxyaminoimidazole ribonucleotide	0.924159			327.81	340.055	Organic oxygen compounds	forward	0.502754	0.626577	1.55672	0.0228458	0.244402	0.802382	-0.317639
116	Pisumionoside	0.922864			422.031	405.209	Lipids and lipid-like molecules	forward	0.0354661	0.0535982	2.1298	0.0150774	0.226927	0.661703	-0.595744
130	1-Arachidonoylglycerophosphoinositol	0.896814			274.058	621.304	Lipids and lipid-like molecules	forward	0.0151881	0.0100151	2.53533	0.000614357	0.0570692	1.51651	0.60076
136	3-Methylhistidine	0.884335			428.116	170.092	Organic acids and derivatives	forward	0.220585	0.281851	1.85338	0.021069	0.240796	0.78263	-0.353597
137	N2-gamma-Glutamylglutamine	0.880338			456.08	276.118	Organic acids and derivatives	forward	0.608446	0.506758	1.69354	0.0291188	0.257437	1.20066	0.263833
148	3-Methylglutarylcarnitine	0.856228			419.548	290.159	Lipids and lipid-like molecules	forward	0.193114	0.0909492	2.12916	0.0118653	0.215425	2.12332	1.08632
155	Heptadecanoyl carnitine	0.84191			203.355	414.358	Lipids and lipid-like molecules	forward	0.0150438	0.0197988	1.65195	0.0286474	0.256573	0.759835	-0.396241
157	(Â±)-(Z)-2-(5-Tetradecenyl)cyclobutanone	0.838749			33.342	265.252	Organic oxygen compounds	forward	0.768783	1.04777	1.13488	0.0193179	0.237197	0.733729	-0.44668
158	Prolyl-Alanine	0.837921			357.077	187.108	Organic acids and derivatives	forward	0.357356	0.524325	1.98779	0.0154206	0.227928	0.681554	-0.5531
163	Imidazole-4-acetaldehyde	0.831072			124.799	111.055	Organoheterocyclic compounds	forward	1.48446	0.774402	1.82487	0.0352672	0.26822	1.91691	0.938784
178	PE-NMe2(18:1(9Z)/16:0)	0.799279			93.4907	746.569	Lipids and lipid-like molecules	forward	0.0779941	0.0646663	2.01866	0.00442857	0.153926	1.2061	0.270351
208	PS(20:3(8Z,11Z,14Z)/22:2(13Z,16Z))	0.74832			219.299	866.591	Lipids and lipid-like molecules	forward	0.0224508	0.0299681	1.56747	0.0183758	0.235256	0.749157	-0.416661
235	LysoPI(18:0/0:0)	0.708979			275.61	601.336	Lipids and lipid-like molecules	forward	0.0502279	0.0429874	1.64199	0.0433249	0.286223	1.16843	0.224576
243	PS(20:5(5Z,8Z,11Z,14Z,17Z)/18:1(9Z))	0.692453			221.898	808.512	Lipids and lipid-like molecules	forward	0.144125	0.161059	1.47009	0.0344385	0.26677	0.894854	-0.160275
255	PC(P-18:1(11Z)/22:5(4Z,7Z,10Z,13Z,16Z))	0.680505			163.958	818.604	Lipids and lipid-like molecules	forward	0.268433	0.212749	1.76975	0.00562823	0.170477	1.26173	0.335409
265	PI(20:2(11Z,14Z)/18:2(9Z,12Z))	0.667581			220.173	887.564	Lipids and lipid-like molecules	forward	0.428063	0.484757	2.56304	0.00026226	0.0423405	0.883046	-0.179439
266	PS(18:0/22:6(4Z,7Z,10Z,13Z,16Z,19Z))	0.663788			220.172	836.543	Lipids and lipid-like molecules	forward	3.20385	3.45821	1.45828	0.0489989	0.29729	0.926447	-0.11022
268	PC(15:0/16:0)	0.65871			162.152	720.553	Lipids and lipid-like molecules	forward	0.472531	0.563684	1.64492	0.0324368	0.263129	0.838291	-0.254476
272	gamma-Glutamylglutamic acid	0.650503			488.969	277.103	Organic acids and derivatives	forward	0.183286	0.15368	1.70963	0.0255518	0.250288	1.19265	0.254165
280	PS(18:4(6Z,9Z,12Z,15Z)/20:1(11Z))	0.623271			221.013	810.528	Lipids and lipid-like molecules	forward	0.156593	0.171698	1.56313	0.0454557	0.290602	0.912025	-0.132855
285	LysoPE(22:4(7Z,10Z,13Z,16Z)/0:0)	0.617119			223.663	530.325	Lipids and lipid-like molecules	forward	0.0915768	0.0727361	2.4691	0.00060447	0.0568027	1.25903	0.33231
301	Thiomorpholine 3-carboxylate	0.589382			349.616	148.043	Organic acids and derivatives	forward	0.417133	0.484417	1.94895	0.0118486	0.215353	0.861103	-0.215742
311	PC(P-18:0/16:0)	0.562236			155.789	746.605	Lipids and lipid-like molecules	forward	0.913049	0.78589	1.56657	0.0468366	0.293293	1.1618	0.216364
313	PE(18:4(6Z,9Z,12Z,15Z)/20:0)	0.546707			55.2882	768.554	Lipids and lipid-like molecules	forward	0.151086	0.123573	1.95564	0.00837176	0.195968	1.22265	0.29001
319	Dihydroprudomenin	0.516182			487.166	495.148	Phenylpropanoids and polyketides	forward	0.114341	0.0903846	1.65246	0.0487669	0.296873	1.26505	0.339194
325	trans-Hexadec-2-enoyl carnitine	0.497293			206.456	398.327	Lipids and lipid-like molecules	forward	0.28424	0.348003	1.64188	0.044249	0.288157	0.816773	-0.291992
339					187.507	273.084			5.87899	4.91744	1.86705	0.0209993	0.240644	1.19554	0.257661
341					208.903	436.356			0.0636034	0.0726397	1.59429	0.0321492	0.262667	0.875602	-0.191654
355					359.524	99.0555			1.01862	0.950302	1.66716	0.0473963	0.294352	1.07189	0.100163
358					262.741	282.048			0.366693	0.299336	1.63194	0.0202534	0.238973	1.22502	0.292808
371					220.17	651.535			0.29311	0.323688	1.65102	0.0326648	0.26349	0.905534	-0.143159
385					283.222	120.081			1.6124	2.09852	2.33167	0.00156723	0.0908837	0.768349	-0.380166
386					57.9376	134.081			1.48536	1.63125	1.71893	0.0290319	0.25728	0.91057	-0.135159
391					32.2261	338.341			2.69294	3.99374	1.17721	0.00804495	0.193556	0.674291	-0.568557
395					217.547	671.503			0.00839573	0.0107957	1.81706	0.030404	0.259719	0.77769	-0.362733
396					213.144	582.295			0.00910738	0.00741944	1.74988	0.0198599	0.238243	1.2275	0.295725
398					35.5082	261.221			0.90492	1.09199	1.66628	0.0157737	0.22892	0.82869	-0.271095
405					267.581	643.287			0.00850326	0.00540019	2.45821	0.000750965	0.0638239	1.57462	0.655007
426					327.444	183.005			0.104681	0.139958	1.57198	0.0189426	0.236443	0.747943	-0.418999
429					229.847	455.187			3.42758	2.65261	1.5494	0.0214051	0.241515	1.29216	0.369779
448					263.147	487.179			2.39883	1.71878	1.60151	0.00754516	0.189596	1.39566	0.480948
461					394.716	359.092			0.128788	0.112323	1.77155	0.0341714	0.266291	1.14659	0.197348
480					34.7711	296.257			10.0047	11.6793	1.72166	0.0173714	0.232996	0.856616	-0.22328
494					506.098	247.093			2.58238	4.49512	1.68617	0.0405033	0.279953	0.574484	-0.799661
495					35.5347	278.247			3.62371	4.46331	1.66826	0.0158424	0.229109	0.811888	-0.300647
501					231.724	310.201			0.156914	0.20821	1.72679	0.0161285	0.229882	0.753633	-0.408067
504					404.654	160.133			2.14152	0.971981	2.82292	3.99931e-05	0.0214056	2.20326	1.13964
577					25.3498	156.051			0.0306179	0.0435243	1.56567	0.0492455	0.297731	0.703467	-0.507444
587					26.4133	108.081			0.0255107	0.0149942	1.97129	0.0245396	0.24797	1.70137	0.766693
657			CGS 7181	11.1943	31.1225	407.367			0.0395638	0.0464083	2.00294	0.0150755	0.226922	0.852516	-0.230201
673			Mannopine	14.259	32.9769	311.313			1.88593	2.44049	2.0906	0.00183986	0.0974287	0.772763	-0.371901
675			6-Thioinosinic acid	-7.4082	33.0588	285.297			0.234166	0.320684	1.84428	0.00966548	0.204359	0.730208	-0.453621
691			4-Demethylpremithramycinone	-6.22388	33.7644	401.34			0.0513998	0.0857955	2.3161	0.00117805	0.0805094	0.599096	-0.73914
692					33.8364	283.281			5.45197	6.71742	1.82892	0.00749822	0.189206	0.811617	-0.301128
713			2-hydroxy-3-[4-(sulfooxy)phenyl]propanoic acid	-3.66049	34.6988	263.236			1.62834	1.89954	1.46786	0.0430932	0.285729	0.857227	-0.222251
715					34.735	280.262			10.8891	12.9133	1.62465	0.0235135	0.24564	0.84325	-0.245968
716					34.735	281.267			1.92811	2.30164	1.71429	0.0164067	0.230613	0.837711	-0.255475
717			Musk xylene	4.19205	34.735	298.273			3.37473	3.72299	1.72048	0.0187607	0.236069	0.906456	-0.141691
718			Sulfoquinovose	-4.24314	34.7531	245.226			0.444057	0.525677	1.67831	0.0199447	0.238402	0.844733	-0.243432
719			N7-Methylguanosine	-21.0822	34.7531	299.276			0.635955	0.697461	1.62071	0.0237619	0.246086	0.911814	-0.133189
721					34.7713	264.24			0.256276	0.344491	1.69906	0.00967938	0.20444	0.743926	-0.426769
722			DHAP(8:0)	-0.312957	34.7854	297.261			1.86427	2.19065	1.65593	0.0229234	0.244549	0.851014	-0.232745
745					35.6435	320.256			0.0688874	0.0884833	1.93843	0.00465227	0.157372	0.778535	-0.361165
763			Genistein 4',7-O-diglucuronide	14.4253	36.4832	623.501			0.0654898	0.0851217	2.20302	0.00136796	0.0859973	0.769366	-0.378258
766			3,4,5-trihydroxy-6-(3-{5,6,7-trihydroxy-4-oxo-8-[3,4,5-trihydroxy-6-(hydroxymethyl)oxan-2-yl]-4H-chromen-2-yl}phenoxy)oxane-2-carboxylic acid	8.77846	36.5021	625.517			0.0947965	0.120807	1.93824	0.00549778	0.168886	0.784695	-0.349796
769			Fusaroskyrin	-23.9304	36.5281	599.503			0.294628	0.341085	1.81626	0.0183425	0.235184	0.863795	-0.211239
772			Delphinidin 3-O-(6-caffeoyl-beta-D-glucoside)	7.75016	36.5594	628.539			0.122446	0.140836	1.74039	0.0200285	0.238559	0.869423	-0.201869
791			Pradimicinone I	2.38006	37.4138	550.491			0.0445077	0.0670722	1.81227	0.0145953	0.225458	0.663579	-0.591659
801					38.206	252.196			0.211165	0.118743	1.62362	0.0181055	0.234668	1.77834	0.830535
805			(E)-2-(2-Furyl)-3-(5-nitro-2-furyl)acrylamide	-11.3899	38.3296	249.196			0.0578814	0.0837269	1.49004	0.0148796	0.226334	0.691312	-0.532592
809					38.4672	260.185			0.0357826	0.0428078	1.3178	0.0481493	0.29575	0.835888	-0.258618
815					39.1267	111.067			0.245298	0.270147	1.66574	0.0252931	0.249709	0.908017	-0.139209
839					41.6582	339.289			0.0617504	0.020959	1.87432	0.0417405	0.282772	2.94624	1.55888
840					41.8207	362.268			0.0210267	0.0160109	1.73499	0.0141096	0.223898	1.31327	0.393167
841					41.8362	340.284			0.00900043	0.00686662	1.98673	0.00168954	0.0935245	1.31075	0.390393
857					43.8679	870.534			0.00245889	0.00345697	2.14398	0.00105541	0.076427	0.711283	-0.491504
862					44.5478	470.131			0.0137877	0.00894351	1.29513	0.0351246	0.267974	1.54164	0.624464
884			Caffeoyl aspartic acid	20.1791	47.337	296.258			0.602734	0.72075	1.67783	0.0243729	0.247574	0.83626	-0.257976
885			DHAP(8:0)	0.21763	47.3496	297.261			0.110056	0.13371	1.75801	0.0170306	0.232179	0.823099	-0.280862
887					47.3621	235.18			0.0225574	0.030133	1.60008	0.0310129	0.260778	0.748594	-0.417745
889			D-Galactose 6-sulfate	-21.2735	47.4345	261.221			0.0619546	0.074711	1.63793	0.0298402	0.258717	0.829257	-0.270109
897					48.6306	222.168			0.00968706	0.0137049	1.8723	0.00955201	0.203688	0.706833	-0.50056
929					50.8724	160.133			0.0520108	0.031998	1.83234	0.0107862	0.210416	1.62544	0.700827
940					51.7575	332.279			0.0631481	0.0467038	1.65297	0.0304364	0.259777	1.3521	0.4352
953					52.6377	594.545			0.00765927	0.00999267	1.35835	0.0473213	0.294211	0.766489	-0.383664
962					53.0796	780.518			0.0122937	0.0175516	1.98225	0.0090214	0.200395	0.700433	-0.513681
963			Cartormin	14.9004	53.249	576.534			0.0108847	0.0155186	1.74064	0.0215015	0.241718	0.701397	-0.511698
993					54.4151	769.559			0.072361	0.0558728	2.24927	0.00349431	0.137216	1.2951	0.373066
1006					55.2832	770.563			0.0184521	0.0128491	1.76825	0.0282771	0.255879	1.43606	0.522119
1026					55.3559	784.549			0.225463	0.302803	1.96419	0.0356875	0.268936	0.744588	-0.425486
1060					57.5275	902.581			0.0197503	0.0264477	1.45569	0.031978	0.26239	0.746768	-0.421269
1069			2'-(6-Acetylglucosyl)astragalin	-19.0251	57.9655	653.549			0.202062	0.242801	1.51956	0.0384409	0.27499	0.832213	-0.264975
1078					57.9706	135.084			0.0651358	0.0729636	1.64647	0.0411239	0.281381	0.892715	-0.163728
1085					58.8187	829.577			0.0336533	0.0451534	1.6531	0.0256321	0.250466	0.745312	-0.424083
1101					58.8441	747.573			0.0296071	0.0242472	1.5053	0.0395755	0.277762	1.22105	0.288127
1104					58.8524	746.569			0.0743143	0.0641997	1.90907	0.00583201	0.172874	1.15755	0.211074
1106					59.701	124.058			1.87842	1.78133	1.64498	0.0481646	0.295778	1.05451	0.0765673
1115					59.7063	789.547			0.0407506	0.0451851	1.75512	0.029345	0.257844	0.901858	-0.149028
1119					59.7475	119.061			0.124921	0.116121	1.74068	0.038382	0.274843	1.07579	0.10539
1128					60.5753	790.552			0.0150949	0.0188855	1.8592	0.0117992	0.215138	0.799286	-0.323216
1137					61.4935	372.293			0.0834911	0.0650115	1.7086	0.0355296	0.268668	1.28425	0.360926
1149					61.5294	301.119			0.00811826	0.00520283	1.94504	0.0187266	0.235998	1.56035	0.641873
1160					62.3751	470.131			0.0169795	0.0112009	1.27154	0.030633	0.260122	1.51591	0.600184
1193					64.1645	738.528			0.0173894	0.0199985	1.82345	0.0221558	0.243058	0.869537	-0.201681
1208			Prothiocozole	-7.13467	65.1131	345.264			0.0918457	0.0638633	1.78608	0.0111212	0.212049	1.43816	0.524225
1213					65.2113	344.262			0.448119	0.326083	1.55221	0.0294931	0.258107	1.37425	0.458645
1216			1-Methyladenosine	12.2358	65.9595	282.279			0.187832	0.225673	2.41248	0.000415713	0.0505436	0.832318	-0.264794
1262					71.3829	227.175			0.0403858	0.0104401	2.73723	0.00108457	0.0774412	3.86835	1.95172
1270					72.3169	149.071			0.267725	0.379586	1.56975	0.0404965	0.279937	0.705307	-0.503677
1282					75.4737	245.059			0.0652999	0.0416127	1.49347	0.0392519	0.276983	1.56923	0.650056
1313					79.6648	470.131			0.0267284	0.0162289	1.36514	0.0256717	0.250554	1.64696	0.719804
1315					79.7325	502.158			0.0197078	0.0118295	1.52402	0.0219846	0.242713	1.66598	0.73637
1334			3,4,5-trihydroxy-6-[2-hydroxy-3-methoxy-5-(3,5,7-trihydroxy-5H-chromen-2-yl)phenoxy]oxane-2-carboxylic acid	2.30175	82.6171	494.405			0.00304478	0.00558534	1.76088	0.0294092	0.257958	0.545139	-0.875305
1339					83.4658	148.039			0.0750208	0.0990851	2.33964	0.00158717	0.0913312	0.757135	-0.401378
1341			CoA	14.2313	83.6625	768.552			0.149876	0.127391	1.54396	0.045413	0.290517	1.1765	0.234506
1352					84.8204	293.276			0.0124644	0.00449736	1.21208	0.0458298	0.291342	2.77149	1.47066
1360					85.0833	101.071			0.788157	0.531155	1.89804	0.0321259	0.26263	1.48385	0.56935
1361					85.0833	177.066			0.509188	0.924897	1.46841	0.0249059	0.248826	0.550535	-0.861093
1363					85.0986	154.049			0.187114	0.343848	1.48182	0.023226	0.245114	0.544176	-0.877855
1364					85.1138	92.0498			0.00553344	0.00920019	1.83938	0.0225522	0.243838	0.601449	-0.733486
1367					85.1937	136.039			0.12185	0.247433	1.13034	0.0356698	0.268906	0.492459	-1.02192
1370					85.2633	155.053			0.0140381	0.0222283	1.8096	0.0225092	0.243755	0.631539	-0.663056
1371					85.2633	178.069			0.0425463	0.0770448	1.69697	0.0152143	0.227331	0.552228	-0.856665
1422					92.899	136.061			3.18066	3.48394	1.76354	0.0204893	0.23951	0.912949	-0.131393
1423					92.899	300.091			0.566255	0.610942	1.55303	0.0429574	0.285438	0.926856	-0.109584
1426					93.4259	119.035			0.017395	0.0195041	2.05355	0.00782531	0.191858	0.891862	-0.165108
1427					93.4259	299.099			1.55143	1.68354	1.69492	0.0283559	0.256028	0.921529	-0.117898
1431					93.6887	314.091			0.0457252	0.0496818	1.92639	0.0122734	0.217143	0.920362	-0.119727
1432					93.7494	301.096			0.064891	0.0719746	2.03268	0.00639505	0.178996	0.901582	-0.14947
1453					95.6271	265.08			0.0185069	0.0131312	1.89801	0.0136568	0.222365	1.40938	0.495059
1456					95.8887	748.574			0.00553484	0.00218424	2.36268	0.000482816	0.0529818	2.53399	1.34141
1469			1-Methyladenosine	12.0889	98.2019	282.279			0.107408	0.13618	1.99281	0.00742774	0.188615	0.788717	-0.34242
1495					104.613	116.071			0.0127271	0.0155045	2.60651	0.000226969	0.0401582	0.820865	-0.284783
1558					116.871	212.024			0.033166	0.0253306	1.6481	0.0462291	0.292123	1.30932	0.388822
1582					119.579	340.259			0.0269716	0.00247176	2.72611	0.00367748	0.140825	10.9119	3.44783
1615			Glutaminylhistidine	-2.0481	124.526	284.295			0.0334034	0.0438702	1.92718	0.0187774	0.236103	0.761415	-0.393245
1635					126.351	817.593			0.0868569	0.0683238	1.4537	0.035492	0.268605	1.27125	0.346251
1690					132.071	791.576			0.15378	0.127443	1.5977	0.0367815	0.270738	1.20666	0.271014
1696					132.805	818.604			0.569005	0.473	1.92718	0.00928724	0.202078	1.20297	0.266601
1699					133.126	842.566			0.360777	0.445915	1.79386	0.0102452	0.207614	0.80907	-0.305663
1722					135.973	819.611			0.302099	0.265431	1.56896	0.0343473	0.266607	1.13814	0.186683
1741					138.552	795.609			0.29554	0.243459	1.59836	0.0282489	0.255825	1.21392	0.279675
1756					141.203	837.616			1.94854	2.25823	1.62114	0.023208	0.245081	0.862861	-0.2128
1761			3,4,5-trihydroxy-6-{[2-(2,3,4-trihydroxyphenyl)acetyl]oxy}oxane-2-carboxylic acid	-13.5815	142.5	361.273			0.0667253	0.0500481	1.34407	0.0486245	0.296616	1.33322	0.414919
1778					145.548	794.562			1.29818	1.615	1.96778	0.0114045	0.213373	0.803829	-0.31504
1781			3,4,5-trihydroxy-6-({6,13,14-trihydroxy-3,10-dioxo-12-[5,6,7-trihydroxy-1-oxo-3-(1,2,3,4-tetrahydroxybutyl)-1H-isochromen-8-yl]-2,9-dioxatetracyclo[6.6.2.0,.0,]hexadeca-1(15),4,6,8(16),11,13-hexaen-7-yl}oxy)oxane-2-carboxylic acid	-18.9466	146.533	791.54			1.23825	1.44302	1.57366	0.0387125	0.275664	0.858101	-0.22078
1786					147.4	792.552			5.3133	6.14057	1.86203	0.0175955	0.233519	0.865277	-0.208765
1795			3,4,5-trihydroxy-6-(3-{5,6,7-trihydroxy-4-oxo-8-[3,4,5-trihydroxy-6-(hydroxymethyl)oxan-2-yl]-4H-chromen-2-yl}phenoxy)oxane-2-carboxylic acid	10.555	149.599	625.518			0.139254	0.163292	1.54045	0.0440765	0.287801	0.852794	-0.229731
1797					150.046	766.537			3.50501	4.24204	2.21687	0.00551624	0.169114	0.826257	-0.275338
1798					150.046	767.541			1.48475	1.79441	1.91864	0.0148291	0.22618	0.827434	-0.273285
1806			Genistein 4',7-O-diglucuronide	14.7564	151.756	623.502			0.279357	0.319499	1.58188	0.0406248	0.280235	0.874361	-0.1937
1807					151.808	764.523			6.09301	6.91465	1.92673	0.0120324	0.216139	0.881175	-0.1825
1808					151.808	765.523			3.02654	3.40173	1.82633	0.0231471	0.244968	0.889707	-0.168598
1814			Ferrichrome	-0.875166	153.339	741.527			1.10187	1.27317	1.52546	0.0445949	0.288868	0.865453	-0.208473
1817					153.505	742.531			0.318574	0.406653	1.43788	0.0394571	0.277478	0.783406	-0.352167
1841			Dihydrostreptomycin 3'alpha,6-bisphosphate	-8.6724	157.831	744.551			0.424216	0.510391	1.68131	0.0473084	0.294186	0.831158	-0.266806
1901					165.062	864.645			0.103734	0.125344	1.78571	0.0108738	0.210851	0.827588	-0.273015
1904					165.571	865.648			0.0462561	0.0579213	1.56312	0.0400491	0.278889	0.798602	-0.324451
1924					169.041	795.568			0.335189	0.409265	1.8157	0.0324173	0.263098	0.819004	-0.288058
1985			2,3,4,7,8,9,15,21,22,23,28-undecahydroxy-14-(hydroxymethyl)-13,25,32,35-tetraoxaoctacyclo[14.13.3.3]pentatriaconta-1,3,5(30),6,8,10,19,21,23-nonaene-12,27,31,34-tetrone	-11.277	178.738	729.523			0.0280618	0.0488322	1.93058	0.0293175	0.257795	0.574657	-0.799226
2017					183.14	286.103			0.0507638	0.0401449	1.87579	0.0264307	0.25219	1.26451	0.338583
2028					183.991	101.071			0.387447	0.33787	1.60088	0.0464094	0.292472	1.14673	0.197531
2040					187.031	137.527			0.114872	0.0798838	1.66347	0.0344455	0.266783	1.43799	0.524056
2043					187.499	274.088			0.566838	0.444455	1.85271	0.0171854	0.232553	1.27535	0.350897
2045					187.512	137.046			185.114	168.602	1.65112	0.0404283	0.279778	1.09793	0.13479
2047					187.516	178.072			5.70691	5.21763	1.79072	0.0250452	0.249146	1.09377	0.129314
2049					187.52	138.049			10.8338	9.7465	1.78504	0.0237248	0.24602	1.11156	0.15258
2050					187.52	159.027			1.32219	1.08178	1.79682	0.0317106	0.261951	1.22224	0.289524
2051					187.522	200.054			0.353877	0.286208	1.82481	0.0258354	0.250913	1.23643	0.306185
2052					187.522	295.066			0.245466	0.177592	1.91427	0.0176017	0.233533	1.38219	0.46696
2053			Dimethyl selenide	-11.161	187.534	110.035			0.3698	0.327727	1.91004	0.0149573	0.226569	1.12838	0.174253
2055					187.651	119.035			0.213907	0.189532	1.86536	0.0165567	0.230998	1.1286	0.17454
2056					187.651	160.061			0.188312	0.168899	1.68117	0.036708	0.27062	1.11494	0.156962
2057					187.651	179.076			0.383485	0.342511	1.77577	0.0235355	0.24568	1.11963	0.163018
2061			Calcium sulfate	12.8824	188.062	137.15			0.303982	0.22681	1.4756	0.0407854	0.280605	1.34025	0.422499
2081					192.796	132.077			0.0319986	0.0418172	1.70963	0.0394614	0.277488	0.765204	-0.386084
2103					193.787	305.152			0.00282725	0.00488752	1.33603	0.0339578	0.265904	0.578463	-0.789703
2189			Victorin C	-14.4281	196.269	817.076			0.00866085	0.00697952	1.85706	0.024344	0.247505	1.24089	0.31138
2200					196.317	980.081			0.0184281	0.0155845	1.76644	0.0217696	0.242275	1.18246	0.241789
2237			(S)-3-Hydroxyoctanoyl-CoA	2.53778	196.586	910.739			0.00305846	0.00416735	1.53201	0.0200718	0.238639	0.733912	-0.446321
2273					199.85	211.039			0.00556308	0.00426265	1.73978	0.0266101	0.252565	1.30507	0.384133
2277					200.017	230.033			0.0155022	0.0133857	1.66243	0.0405658	0.280098	1.15811	0.211777
2282			Compound WIN VIII	9.50009	200.13	474.359			0.0253795	0.0323634	1.60507	0.0337974	0.265611	0.784202	-0.350703
2296					200.604	454.39			0.0408714	0.052795	1.71147	0.0343953	0.266693	0.774152	-0.369312
2301					200.648	473.345			0.0174731	0.0218975	1.69889	0.0315565	0.261696	0.79795	-0.32563
2304			Kimycin D	-2.41925	200.661	455.392			0.0108483	0.0149843	2.1128	0.00910979	0.200962	0.723975	-0.465989
2316					201.042	450.359			0.0473049	0.0658231	1.42985	0.0446222	0.288923	0.718666	-0.476606
2342					201.844	452.374			0.0433164	0.061903	2.06948	0.00643867	0.179442	0.699745	-0.515098
2366			{4-[2,3-dioxo-3-(2,4,6-trihydroxy-3-methoxyphenyl)propyl]-2-methoxyphenyl}oxidanesulfonic acid	20.6653	202.891	429.376			0.222016	0.314485	2.03127	0.021778	0.242292	0.705967	-0.502327
2371					202.898	260.186			0.186157	0.223104	1.99694	0.00713929	0.186112	0.834396	-0.261196
2409					204.489	714.507			0.0165543	0.00856918	1.41636	0.0497197	0.298569	1.93185	0.949981
2415					204.731	809.653			0.0112366	0.0192049	2.17502	0.00750207	0.189238	0.585093	-0.773262
2419					205.334	811.669			0.0798428	0.118903	1.95112	0.0224476	0.243634	0.671496	-0.574548
2421					205.436	812.67			0.041127	0.0603989	1.99637	0.0190232	0.236607	0.680923	-0.554436
2423					205.48	402.348			0.0538275	0.0755986	1.49369	0.0381311	0.274215	0.712018	-0.490015
2442			4-Demethylpremithramycinone	4.96875	206.392	401.345			0.413348	0.588342	2.1304	0.00802164	0.193379	0.702563	-0.5093
2445					206.638	462.371			0.00650924	0.00806768	1.95491	0.0100266	0.206419	0.80683	-0.309664
2457					207.304	127.098			0.0237919	0.017945	2.08262	0.00791065	0.192525	1.32582	0.406885
2472			DIMBOA-glucoside	-8.05882	208.315	374.316			0.0216952	0.0302209	1.74374	0.0408145	0.280672	0.717886	-0.478173
2477					208.632	437.358			0.015519	0.0177892	1.57848	0.0375311	0.272689	0.872384	-0.196964
2503					211.14	245.186			0.0128119	0.0222134	2.02299	0.00414952	0.149351	0.576766	-0.793943
2505					211.302	621.496			0.0157216	0.0106047	2.23346	0.00148143	0.0888758	1.48251	0.568045
2526					213.085	445.31			0.00318382	0.0060162	1.51264	0.0314857	0.261577	0.529208	-0.918092
2532					213.543	163.05			0.160031	0.188135	1.85037	0.00889634	0.199578	0.850614	-0.233423
2535			CDP-glucose	-5.97788	213.625	566.321			0.0270553	0.0216258	2.29086	0.00257115	0.115817	1.25107	0.323158
2557			Fluorodifen	22.0225	215.65	329.215			0.0225963	0.0176111	1.5325	0.04876	0.296861	1.28307	0.359601
2558					215.671	938.59			0.00983145	0.0126476	2.05442	0.00229187	0.108795	0.777339	-0.363384
2560					215.691	939.594			0.00490938	0.00675822	1.99629	0.0107551	0.210261	0.726431	-0.461102
2564					216.278	569.343			0.205987	0.138517	1.34547	0.0179107	0.234236	1.48709	0.572492
2567					216.49	620.483			0.0680998	0.04909	2.12329	0.0136055	0.222186	1.38724	0.47222
2568					216.546	619.48			0.192135	0.134781	2.2014	0.00854566	0.197199	1.42554	0.511508
2569					216.559	911.56			0.0809336	0.101551	2.38289	0.000563437	0.0556274	0.796971	-0.327401
2570					216.57	908.544			0.0317345	0.0376503	1.49554	0.0358074	0.269138	0.842874	-0.246611
2575					216.645	137.046			3.63899	3.28626	1.89061	0.0136275	0.222263	1.10733	0.147088
2577					216.677	914.588			0.057717	0.0741301	2.69219	2.25487e-05	0.019446	0.77859	-0.361064
2581					217.04	913.58			0.0960082	0.116546	2.51594	0.000230997	0.0403201	0.823781	-0.279667
2583					217.102	912.573			0.18104	0.219686	2.40952	0.000327118	0.046384	0.824086	-0.279134
2588					217.468	886.557			0.45919	0.52303	2.24887	0.00234616	0.110004	0.877942	-0.187802
2590					217.493	572.372			0.109256	0.0946326	2.06312	0.00596224	0.174354	1.15453	0.207302
2591					217.498	346.131			0.0156226	0.0197028	1.89099	0.0135223	0.221894	0.792911	-0.334769
2594					217.547	884.542			1.03169	1.12318	1.79691	0.0316011	0.26177	0.918539	-0.122587
2599					218.325	885.546			0.659411	0.725602	1.7947	0.0285889	0.256464	0.908778	-0.138
2612					219.252	867.593			0.00980044	0.0139915	1.24843	0.0199979	0.238502	0.700457	-0.513631
2615			TG(18:0/22:4(7Z,10Z,13Z,16Z)/o-18:0)	4.2529	219.262	926.573			0.00658036	0.00960267	1.90422	0.0154547	0.228025	0.685263	-0.545271
2617					219.299	490.353			0.0135663	0.0208123	1.70321	0.0314774	0.261564	0.651839	-0.617412
2620					220.097	127.069			0.0250673	0.0187484	1.64943	0.0253279	0.249788	1.33704	0.419038
2623					220.117	242.113			0.118903	0.0897772	1.91868	0.00410964	0.148671	1.32442	0.405366
2624					220.13	839.559			0.316755	0.366099	2.19714	0.00207841	0.103736	0.865217	-0.208867
2627					220.133	652.537			0.123413	0.138738	1.6439	0.0255268	0.250233	0.889541	-0.168867
2628			2'-(6-Acetylglucosyl)astragalin	-19.1347	220.133	653.549			0.0604752	0.0719767	2.21385	0.00161062	0.0918487	0.840206	-0.251185
2630					220.133	838.554			0.865437	0.966252	1.94153	0.00541666	0.167874	0.895663	-0.158972
2632					220.172	837.544			1.57428	1.71358	1.5972	0.0320881	0.262569	0.918708	-0.122322
2640					221.006	417.277			0.11063	0.152247	1.6706	0.0289082	0.257054	0.726647	-0.460674
2642			3,4,5-trihydroxy-6-(3-{5,6,7-trihydroxy-4-oxo-8-[3,4,5-trihydroxy-6-(hydroxymethyl)oxan-2-yl]-4H-chromen-2-yl}phenoxy)oxane-2-carboxylic acid	9.57828	221.013	625.517			0.628481	0.755264	2.4676	0.000484411	0.0530339	0.832134	-0.265112
2646					221.016	902.575			0.196893	0.242998	2.45575	0.000570438	0.0558363	0.810268	-0.303528
2647			Cyanidin 3-O-(2-O-beta-D-glucuronosyl)-beta-D-glucoside	9.41546	221.018	626.522			0.284362	0.352642	2.59609	0.000190684	0.0384731	0.806375	-0.310477
2648					221.018	903.581			0.0950476	0.119489	2.57397	0.000283359	0.0437736	0.795447	-0.330162
2653			TG(14:0/24:0/o-18:0)	22.1875	221.875	906.599			0.0799617	0.0922202	1.73724	0.0387815	0.275833	0.867074	-0.205774
2654			Quercetin 3-O-beta-D-glucosyl-(1->2)-beta-D-glucoside	15.4358	221.876	627.534			1.84048	2.06384	1.84428	0.0278872	0.255132	0.891772	-0.165253
2656					221.876	814.552			0.176648	0.19391	1.56352	0.0422444	0.283888	0.910982	-0.134506
2657					221.876	904.588			0.51477	0.581758	2.01822	0.0150743	0.226918	0.884853	-0.17649
2658					221.876	905.596			0.263366	0.298212	1.93989	0.0182316	0.234944	0.88315	-0.17927
2659			3,4,5-trihydroxy-6-(2-hydroxy-5-{3,5,7-trihydroxy-6-[3,4,5-trihydroxy-6-(hydroxymethyl)oxan-2-yl]-3,4-dihydro-2H-1-benzopyran-2-yl}phenoxy)oxane-2-carboxylic acid	-1.33728	221.894	629.542			0.164849	0.207602	1.93102	0.0100085	0.206318	0.794062	-0.332676
2660					221.902	809.515			0.0515952	0.0707751	1.26252	0.0233084	0.245266	0.729002	-0.456005
2666					222.787	859.532			0.147778	0.159731	1.31556	0.0470636	0.293724	0.925167	-0.112215
2670					222.82	600.505			0.340556	0.387463	1.81278	0.017289	0.232801	0.878938	-0.186167
2671					222.82	876.559			0.216687	0.247244	1.63114	0.0294217	0.257981	0.876409	-0.190324
2681					223.669	519.325			0.0372495	0.0324535	1.6247	0.0456964	0.291079	1.14778	0.198847
2687					224.538	527.295			0.139263	0.106036	1.98907	0.00358462	0.139018	1.31336	0.393258
2688					224.541	231.17			0.0204141	0.0318109	2.16301	0.00463971	0.157184	0.641734	-0.639953
2721					227.217	148.043			0.059695	0.114589	2.32942	0.000879814	0.0696555	0.520947	-0.94079
2730					229.032	364.136			0.0322939	0.0266643	1.65361	0.0322753	0.262871	1.21113	0.276354
2731					229.032	457.193			0.107445	0.0785344	1.65594	0.00808619	0.193868	1.36813	0.452205
2733					229.044	456.192			0.653769	0.512219	1.52239	0.0234091	0.24545	1.27635	0.35202
2740					229.802	250.079			0.0590753	0.0442081	2.00315	0.00871143	0.19834	1.3363	0.418246
2744					229.899	266.053			0.0247226	0.0177273	1.91717	0.0149752	0.226622	1.39461	0.479862
2746					231.741	311.204			0.0221182	0.029241	1.60857	0.0332389	0.264573	0.756411	-0.402757
2753			Calcium oxalate	-16.7999	232.636	129.102			0.0285264	0.0368631	1.89776	0.035043	0.267833	0.773849	-0.369877
2759					233.524	295.165			0.00386785	0.00762542	2.18171	0.00991113	0.205772	0.507231	-0.979284
2762					233.534	175.071			0.031182	0.0396031	1.72766	0.0323544	0.262997	0.787362	-0.344901
2771					233.628	144.138			0.0357297	0.0454949	1.51708	0.0499267	0.298931	0.785356	-0.34858
2773					234.402	163.05			0.122373	0.161359	1.75782	0.0346173	0.267088	0.75839	-0.398987
2777					235.302	107.049			0.13106	0.160805	1.88649	0.0131047	0.220384	0.815022	-0.29509
2804					238.942	136.94			0.0221051	0.0308867	1.68968	0.0233291	0.245304	0.715684	-0.482605
2815					239.03	380.131			0.207047	0.229371	1.70152	0.0351564	0.268029	0.902676	-0.14772
2817					239.068	327.141			0.0378103	0.0456276	1.77669	0.032112	0.262607	0.828673	-0.271126
2820					239.097	136.227			0.0141183	0.017188	1.60717	0.0318459	0.262174	0.821406	-0.283833
2822					239.417	561.156			0.024794	0.0185374	1.80765	0.0156769	0.228652	1.33752	0.419555
2830					239.789	404.142			0.308897	0.408596	1.90398	0.0159628	0.229437	0.755994	-0.403553
2831					239.806	405.146			0.0478353	0.0652214	1.87113	0.0152971	0.227572	0.73343	-0.44727
2941					257.308	610.335			0.0365509	0.043022	2.07405	0.00405639	0.147751	0.849587	-0.235166
2947					258.644	263.139			0.0145388	0.029914	1.95776	0.0272356	0.253846	0.48602	-1.04091
2952			Trifluoromethanesulfonic acid	14.0366	260.382	151.086			0.0413127	0.0497121	1.66154	0.0237	0.245976	0.831038	-0.267013
2953			Acetyl citrate	-8.74392	260.921	233.15			0.00916497	0.0173519	1.87456	0.0484877	0.296368	0.528183	-0.92089
2965					262.486	307.101			0.0438271	0.0335659	1.62426	0.0145798	0.22541	1.3057	0.384824
2966					262.486	488.183			0.475496	0.344772	1.57505	0.0078591	0.192124	1.37916	0.46379
2967			ITP	-24.5767	262.486	509.161			0.343277	0.244343	1.70778	0.00363675	0.140038	1.4049	0.490464
2968					262.486	525.134			0.0222235	0.0142531	1.55507	0.00418639	0.149974	1.5592	0.640807
2969					262.486	588.122			0.0107752	0.00789124	1.12486	0.0160346	0.229631	1.36547	0.449394
2972					262.595	245.096			0.377765	0.295434	1.85602	0.0028067	0.121854	1.27868	0.354653
2973					262.595	267.078			0.0733465	0.0597493	1.90181	0.0077892	0.191573	1.22757	0.295806
2975			2-Amino-7,8-dihydro-4-hydroxy-6-(diphosphooxymethyl)pteridine	-15.8641	262.595	356.14			0.186648	0.161614	1.40964	0.049766	0.29865	1.1549	0.207768
2977					262.741	266.074			0.822485	0.676084	1.74668	0.0100468	0.206531	1.21654	0.282787
2979					262.741	380.131			0.161689	0.127141	1.93343	0.0108699	0.210831	1.27173	0.346791
2983					263.054	381.135			0.0243062	0.0173232	2.18268	0.00238932	0.110944	1.4031	0.488623
2986					263.144	383.142			0.0134414	0.0098574	1.79365	0.00673685	0.18239	1.36359	0.447407
2989					263.277	113.054			0.657855	0.561468	1.81717	0.0118148	0.215206	1.17167	0.228565
2992					264.149	546.282			0.015501	0.011595	1.63795	0.0273658	0.254107	1.33686	0.418854
2995					265.343	186.098			0.0173961	0.0133504	1.43319	0.044063	0.287772	1.30304	0.381886
3006					266.791	362.277			0.0192379	0.012606	2.42902	0.00046329	0.0523228	1.52609	0.609843
3055					273.503	90.0917			0.0451011	0.0367593	2.48342	0.000239631	0.0406527	1.22693	0.295053
3056					273.721	227.103			0.0311817	0.021717	1.79483	0.0274785	0.254331	1.43582	0.521874
3067					274.981	603.293			0.0156265	0.0117318	2.59927	0.000200907	0.0389939	1.33198	0.413574
3071					275.73	602.339			0.0148137	0.012521	1.56219	0.0465437	0.292731	1.18311	0.242584
3072			6,11-dihydroxy-3-methyl-7-(3,4,5-trihydroxyphenyl)-28-dioxatricyclo[7.3.1.0]trideca-1,3,5(13),6,9,11-hexaen-2-ylium	21.3284	275.732	342.309			0.0136949	0.0113681	1.81829	0.0162734	0.230265	1.20468	0.268646
3075					275.8	584.327			0.0230778	0.019674	1.80486	0.0205611	0.239673	1.17301	0.230218
3076					275.883	583.323			0.0766735	0.0659151	1.65872	0.0395225	0.277635	1.16322	0.21812
3079					275.96	231.091			0.0194521	0.0272612	2.1704	0.00106398	0.0767279	0.713545	-0.486924
3095			Chlorobenzilate	6.86032	278.675	326.196			0.00665477	0.00911345	1.79748	0.0340186	0.266015	0.730214	-0.453609
3108			Vicianose	-15.334	279.439	313.273			0.0160027	0.0131345	1.8159	0.0200295	0.23856	1.21837	0.284955
3109					279.581	127.098			0.387647	0.479059	1.77294	0.0410449	0.281201	0.809185	-0.305459
3116					280.25	157.133			0.038257	0.0220895	2.0085	0.0484802	0.296354	1.73191	0.792361
3139					281.467	298.097			0.0982592	0.114159	1.64879	0.0372809	0.272043	0.860719	-0.216386
3154			Cyanidin	4.75003	282.313	288.253			0.139108	0.150624	1.68624	0.0292594	0.25769	0.923547	-0.114742
3163					282.319	107.049			0.0179786	0.026709	1.92169	0.00127685	0.0834787	0.673129	-0.571045
3169			sn-Glycerol 3-phosphate	-0.330664	282.32	173.081			0.011749	0.0194012	2.037	0.0127632	0.219092	0.605581	-0.723607
3171					282.32	289.103			0.00615798	0.00835843	2.08667	0.00149856	0.0892878	0.736739	-0.440775
3180			3-Fluoro-cis,cis-mucote	0.797716	282.339	161.107			0.0102839	0.0136983	2.00764	0.00852975	0.197088	0.750745	-0.413605
3182			CNQX	-10.4006	282.348	233.157			0.15055	0.255474	1.58341	0.0294496	0.25803	0.589297	-0.762932
3183					282.351	190.086			0.014888	0.019613	2.04211	0.0114019	0.213362	0.759087	-0.397663
3184					282.353	91.0545			0.0137866	0.0192977	2.44613	0.00111781	0.0785632	0.714417	-0.485162
3185					282.407	149.059			0.0159037	0.0194894	1.94911	0.022675	0.244075	0.816021	-0.293321
3187					282.548	131.049			0.0162337	0.0226236	2.2173	0.00376496	0.142487	0.717558	-0.478833
3194					283.216	145.084			0.00663434	0.00888262	1.57672	0.0426947	0.284871	0.74689	-0.421032
3197					283.22	121.084			0.100755	0.153844	1.67525	0.00235121	0.110115	0.654915	-0.610621
3198					283.222	167.089			0.3094	0.401934	2.23614	0.00292096	0.124627	0.769779	-0.377484
3200					283.222	345.027			0.0259967	0.0329802	1.61497	0.0426753	0.284829	0.788251	-0.343272
3201					283.238	144.081			0.0988084	0.122919	1.79474	0.0308548	0.260506	0.80385	-0.315002
3208			Lathodoratin	23.5123	286.802	207.207			0.202697	0.125046	1.8985	0.00905429	0.200607	1.62098	0.696868
3231					293.417	117.048			0.0208034	0.0285036	2.34619	0.000494155	0.0533476	0.729853	-0.454322
3234					293.981	176.139			0.183186	0.210937	1.71297	0.0251124	0.2493	0.868442	-0.203499
3243					294.665	229.155			0.065025	0.107406	2.02971	0.0165886	0.231079	0.60541	-0.724015
3248			Cuprous oxide	20.8486	294.822	144.102			0.0920308	0.132932	2.06084	0.00668177	0.181858	0.692313	-0.530504
3256					296.623	279.049			0.00479495	0.00341043	1.55239	0.0194005	0.237359	1.40596	0.49156
3259					296.651	201.16			0.0370151	0.0209356	2.63154	4.59626e-05	0.0217739	1.76805	0.822156
3276					297.55	260.071			0.00502204	0.00718067	1.94954	0.0104205	0.208545	0.699383	-0.515845
3294					298.461	245.095			0.0148118	0.0094449	2.75898	0.000120905	0.0334116	1.56824	0.649142
3304					299.207	163.053			0.0351762	0.0462908	1.74669	0.0284539	0.256212	0.759897	-0.396124
3318					300.329	168.077			0.0219673	0.0266773	1.78871	0.0292251	0.257629	0.823443	-0.280259
3322					301.251	131.089			0.00859608	0.0153377	2.08039	0.00707609	0.185546	0.560453	-0.835335
3329					302.215	127.098			0.516999	0.657897	1.74069	0.0267921	0.252943	0.785836	-0.347701
3330			Furilazole	-20.2239	302.269	279.134			0.0035819	0.00733936	2.25297	0.0103303	0.208069	0.48804	-1.03493
3331					303.037	151.08			0.00434767	0.00523026	1.65563	0.0470538	0.293706	0.831252	-0.266641
3335					303.346	163.072			0.0928676	0.120086	1.89561	0.0115719	0.214133	0.77334	-0.370825
3339					304.126	183.062			0.1026	0.0868464	2.31844	0.000724478	0.0625173	1.18139	0.240489
3344					304.85	286.107			0.0126186	0.0168026	1.58443	0.0212441	0.241173	0.750991	-0.413133
3353					307.305	311.034			0.00150122	0.00205627	1.93314	0.0128843	0.219556	0.730069	-0.453896
3356					307.836	232.049			0.00683889	0.00808262	1.74874	0.0190267	0.236614	0.846123	-0.241061
3359					308.086	276.05			0.00238956	0.00299139	2.01234	0.00906901	0.200701	0.798812	-0.324073
3378					310.58	216.142			0.00381059	0.00597318	2.0463	0.0073011	0.187532	0.63795	-0.648485
3381			3,5-Dinitroguaiacol	-2.17061	310.628	215.139			0.0437813	0.0698927	2.16477	0.00432619	0.152284	0.626408	-0.674827
3391					312.51	265.077			0.00495113	0.0042189	1.80126	0.0231096	0.244898	1.17356	0.230889
3405			4-Hydroxybutanoic acid	-11.3283	314.169	105.111			0.791036	0.688969	1.46977	0.0453111	0.290314	1.14814	0.199304
3413					315.302	227.103			0.00316828	0.00514237	2.45805	0.00153144	0.0900627	0.616113	-0.698732
3414					315.673	624.372			0.0013068	0.00434858	1.72579	0.0195994	0.237746	0.300512	-1.7345
3425					318.495	377.054			0.0317169	0.0368955	2.22645	0.00240533	0.111288	0.859641	-0.218193
3451					318.544	108.011			0.44055	0.463241	1.65427	0.0303636	0.259648	0.951017	-0.072457
3453					318.544	128.017			2.7607	2.90527	1.79159	0.0235465	0.2457	0.950239	-0.0736379
3458					318.544	877.11			0.0581165	0.0640366	1.58766	0.038024	0.273945	0.90755	-0.13995
3460					318.576	376.051			0.481742	0.518733	1.54371	0.0431304	0.285808	0.928691	-0.10673
3461					318.608	168.051			0.629609	0.661679	1.47089	0.0387834	0.275838	0.951532	-0.0716756
3464					318.669	276.101			0.0248122	0.033988	1.80525	0.0072966	0.187493	0.730029	-0.453974
3484					321.45	269.16			0.0249837	0.0496715	2.38499	0.0109739	0.21134	0.502977	-0.991434
3494			L-Selenocystathionine	-1.03297	321.517	270.164			0.00215001	0.00494797	2.02566	0.0122463	0.217031	0.434523	-1.20249
3495					321.56	186.062			0.0075053	0.00655839	1.66477	0.0282984	0.255919	1.14438	0.194567
3500			Urea-1-carboxylate	19.7479	322.031	105.074			0.0602156	0.0460605	1.6607	0.0148064	0.226111	1.30732	0.386609
3509					322.171	493.13			0.00464588	0.00543857	1.88643	0.0269723	0.253313	0.854248	-0.227274
3518					322.359	408.179			0.00712677	0.00900664	2.15352	0.00327208	0.132582	0.79128	-0.337739
3522					322.397	75.0556			0.250248	0.219678	2.11228	0.0072273	0.18689	1.13916	0.187969
3528					322.421	243.101			0.0127196	0.0146344	1.98381	0.0135298	0.221921	0.869161	-0.202305
3538					322.673	127.098			0.238178	0.302556	1.64363	0.0324915	0.263216	0.787219	-0.345163
3547					323.065	119.09			0.111074	0.131528	1.87412	0.0252696	0.249656	0.844492	-0.243844
3554					323.24	72.0811			0.181951	0.218706	1.83431	0.0302656	0.259474	0.831943	-0.265443
3556					323.267	184.09			0.0379238	0.0529497	2.16702	0.00199325	0.101569	0.716224	-0.481517
3561					323.324	192.052			0.00991861	0.0159263	2.3759	0.00121265	0.0815794	0.62278	-0.683205
3583					325.988	84.9115			0.348706	0.329127	2.19987	0.00451525	0.155284	1.05949	0.0833656
3586			Vadium pentoxide	4.35716	326.923	182.888			0.0453934	0.0414778	1.42262	0.0432208	0.286001	1.0944	0.130142
3590					327.577	242.078			1.73515	2.24696	1.47	0.0297875	0.258625	0.772221	-0.372913
3591					327.583	243.082			0.139442	0.185905	1.7111	0.0167107	0.231388	0.750071	-0.4149
3606					329.073	136.462			0.0206219	0.0293379	1.80563	0.0127002	0.218848	0.702911	-0.508586
3616					329.126	488.835			0.103053	0.0955175	1.80972	0.0235166	0.245646	1.07889	0.109545
3639					329.143	433.872			0.0647815	0.0372716	1.87949	0.00875022	0.198603	1.73809	0.797505
3760			2-amino-4-({1-[(carboxymethyl)-C-hydroxycarbonimidoyl]-2-({1-hydroxy-3-[2-(2-hydroxypropan-2-yl)-7-oxo-2H,3H,7H-furo[3,2-g]chromen-6-yl]-3-methylbutan-2-yl}sulfanyl)ethyl}-C-hydroxycarbonimidoyl)butanoic acid	-12.8007	332.582	638.699			0.00580667	0.00463022	1.83788	0.0174735	0.233235	1.25408	0.326631
3806					335.413	401.25			0.0103861	0.0156316	1.73727	0.0186673	0.235874	0.664428	-0.589814
3813					335.959	254.081			0.00408552	0.004952	1.82493	0.0186419	0.235821	0.825025	-0.27749
3815					336.418	123.055			0.123564	0.0879322	2.02623	0.00606467	0.175489	1.40521	0.49079
3816			Nitrapyrin	13.9213	337.175	231.917			0.00607688	0.00539097	1.67102	0.0493055	0.297837	1.12723	0.172785
3817					337.209	334.055			0.00619541	0.00801137	1.61811	0.0385329	0.275219	0.773327	-0.370849
3822					337.793	255.145			0.00350938	0.00800519	1.82745	0.0222186	0.243183	0.438389	-1.18972
3825			L-3,4-Dihydroxybutan-2-one 4-phosphate	2.21346	338.354	185.092			0.011932	0.00976833	2.39372	0.000215297	0.0396633	1.22149	0.288647
3827					339.363	238.165			0.0776912	0.0473901	1.60471	0.0490991	0.29747	1.6394	0.713164
3828			Nitrofurantoin	17.5478	339.664	239.168			0.00682669	0.0036449	1.63834	0.0414183	0.282049	1.87294	0.905308
3840					340.939	134.081			0.0340027	0.0433062	1.6995	0.0218752	0.242491	0.785169	-0.348925
3857			DCI	-16.8358	342.486	249.152			0.279532	0.205223	1.92286	0.0128516	0.219432	1.36209	0.445821
3858					342.491	189.076			0.00584162	0.00464285	1.70174	0.0372826	0.272048	1.2582	0.331357
3860			Pyridoxal phosphate	-1.44748	342.822	248.149			2.5125	1.89857	1.89118	0.0146806	0.225724	1.32337	0.404213
3863					343.688	203.139			0.00480382	0.00349042	1.82117	0.0116783	0.214607	1.37629	0.460783
3878					346.332	205.024			0.00211907	0.00373618	1.58981	0.0183503	0.235201	0.567177	-0.818128
3887					349.258	259.14			0.00172353	0.00367135	1.67926	0.0471439	0.293876	0.469454	-1.09094
3889					349.465	149.046			0.0138388	0.0179752	1.7271	0.032294	0.262901	0.769886	-0.377284
3890					349.635	230.096			0.0154548	0.0207693	1.823	0.0158127	0.229028	0.744119	-0.426396
3897					350.32	218.121			0.00608079	0.00862081	1.62468	0.0495055	0.298191	0.705362	-0.503563
3936					352.226	75.0556			0.130311	0.107468	1.52954	0.0493034	0.297834	1.21256	0.278055
3966					353.886	230.186			0.0038738	0.00259169	2.4002	0.000573095	0.0559146	1.4947	0.579856
3967					353.967	285.059			0.00374241	0.00511199	2.7923	4.56399e-05	0.0217562	0.732085	-0.449916
3969					354.049	228.079			0.00740468	0.0107068	2.06878	0.00481906	0.159825	0.691586	-0.53202
3971			Apraclonidine	-23.7157	354.089	246.11			0.0181187	0.0257736	2.55567	0.000170496	0.0373134	0.702995	-0.508413
3972					354.276	283.062			0.0454333	0.0633843	2.4868	0.000316146	0.0457706	0.716791	-0.480375
3974					354.512	201.117			0.0241099	0.0349749	2.40678	0.00014727	0.0357099	0.689347	-0.536697
3975					354.767	267.088			0.0135879	0.0195907	2.54693	4.49144e-05	0.0217155	0.693587	-0.527852
3977					354.812	245.106			0.186248	0.269564	2.52421	0.000140794	0.0351992	0.690925	-0.5334
3980			Oxamate	-24.2345	354.989	90.0552			0.0406226	0.0601125	1.952	0.0338369	0.265683	0.675775	-0.565385
3999					357.304	70.0655			0.0177688	0.0219185	1.81122	0.0202585	0.238982	0.810678	-0.3028
4001					357.621	225.029			0.0055736	0.00402816	1.78692	0.014009	0.223564	1.38366	0.468486
4005					357.683	133.105			0.0137274	0.010392	1.79809	0.0162056	0.230087	1.32096	0.40159
4008					357.76	132.102			0.249274	0.201407	1.45661	0.0482444	0.295924	1.23766	0.307617
4018					358.56	174.087			0.117469	0.138049	2.02023	0.0122969	0.217239	0.850925	-0.232896
4021					358.668	334.054			0.00298947	0.00429111	1.42485	0.0363703	0.270071	0.696668	-0.521458
4024					358.7	198.069			0.0125041	0.018765	2.38881	0.000125662	0.0338726	0.66635	-0.585647
4026					359.515	539.098			0.00759703	0.00858535	1.74303	0.0119245	0.21568	0.884883	-0.176441
4028					359.541	100.059			0.0346611	0.0306223	1.71233	0.0426759	0.28483	1.13189	0.178736
4066					364.119	90.9769			0.0276293	0.0315896	1.8877	0.0146826	0.22573	0.874632	-0.193252
4076					364.119	650.843			0.0278394	0.0306432	1.57238	0.0346783	0.267195	0.908503	-0.138437
4129			Tetrabromobisphenol A	3.94347	364.129	544.88			0.0996148	0.104691	1.38776	0.0476934	0.294907	0.95151	-0.0717086
4139					364.13	272.957			0.119899	0.135616	1.92322	0.0132456	0.220902	0.884101	-0.177717
4219					370.171	547.268			0.0802525	0.0743726	1.59936	0.0491235	0.297513	1.07906	0.109774
4224					370.172	809.406			0.0565537	0.0484394	2.41179	0.000451229	0.0518961	1.16752	0.223442
4246					373.693	657.236			0.00716987	0.0110941	1.79288	0.0132343	0.220861	0.646277	-0.629776
4253					376.007	259.092			0.0327793	0.0249251	2.02889	0.0117272	0.214823	1.31511	0.395188
4259					377.329	542.098			0.00949082	0.0118534	1.58865	0.0479264	0.295339	0.800685	-0.320693
4266			Glycerone sulfate	3.36196	379.188	171.149			0.0614428	0.0691581	1.89273	0.0130998	0.220366	0.88844	-0.170654
4271					380.092	213.022			0.00940409	0.00561997	1.82008	0.012876	0.219525	1.67333	0.742724
4279			D-Fructose 6-phosphate	4.1493	380.943	261.144			0.00399123	0.00648278	2.38303	0.00161217	0.0918827	0.615666	-0.69978
4291					382.905	332.193			0.005515	0.00940524	1.7768	0.0291103	0.257422	0.586375	-0.770104
4298					383.86	214.112			0.0102835	0.015287	2.05865	0.00227481	0.108409	0.672694	-0.571978
4300					384.201	116.42			0.00511856	0.00408727	2.08277	0.00744578	0.188767	1.25232	0.324599
4304					384.724	95.0607			0.125303	0.384532	2.31002	0.0236123	0.245819	0.325857	-1.61769
4323					385.872	245.132			0.00481173	0.00764	1.77244	0.0286512	0.25658	0.629808	-0.667017
4326					386.384	244.129			0.050658	0.0797329	2.01136	0.0199438	0.238401	0.635347	-0.654383
4335					387.508	91.0506			0.121212	0.107872	1.714	0.0346127	0.267079	1.12366	0.168202
4345					388.421	148.043			0.595807	0.719062	1.86091	0.0139647	0.223416	0.828588	-0.271272
4347			2-hydroxy-3-(sulfooxy)butanedioic acid	-8.83395	388.449	231.145			0.00923905	0.0060529	2.00811	0.0194034	0.237365	1.52638	0.610119
4350					389.392	166.053			0.0315699	0.0419664	1.80853	0.0216775	0.242085	0.752266	-0.410685
4352					389.431	160.108			0.0629995	0.0422068	2.20776	0.0021866	0.106364	1.49264	0.577864
4385					394.803	207.014			0.100827	0.0941861	1.70117	0.0326967	0.26354	1.07051	0.0983009
4411					396.023	261.101			0.0412709	0.0575111	2.36581	0.000421301	0.0507665	0.717617	-0.478715
4412					396.056	244.075			0.0396625	0.0571279	2.44743	0.000112501	0.0325378	0.694274	-0.526422
4415					396.241	284.135			0.00629562	0.016745	2.42442	0.0128976	0.219607	0.375971	-1.41131
4417					396.322	283.083			0.0459475	0.0647272	2.11932	0.0014854	0.0889717	0.709864	-0.494385
4420					396.473	299.057			0.0196742	0.029529	2.22384	0.000824304	0.067244	0.666265	-0.585831
4421					396.497	220.106			0.0120356	0.0187029	2.1365	0.00169122	0.0935592	0.643514	-0.635958
4444					399.972	205.118			0.00698787	0.00369838	2.56344	2.72545e-05	0.0201772	1.88944	0.917961
4460					401.283	304.061			0.0116346	0.0148835	1.60069	0.0450698	0.28983	0.781709	-0.355296
4464					402.254	535.127			0.00445845	0.00533224	1.73201	0.0268614	0.253085	0.836131	-0.258199
4472			N-Formimino-L-aspartate	7.2292	404.7	161.136			0.166644	0.0748043	2.80312	4.92768e-05	0.0219441	2.22773	1.15557
4485					406.549	360.125			0.0363467	0.0498381	1.11184	0.0475322	0.294606	0.729297	-0.455423
4496					407.629	252.993			0.0143224	0.0122884	1.64534	0.0299326	0.258877	1.16552	0.220977
4515			Phosphophosphite	13.2927	411.581	276.144			0.0137839	0.00940845	2.10124	0.0087896	0.198868	1.46506	0.550958
4524			L-Selenocysteine	-13.1905	412.165	169.058			0.553375	0.495628	1.64829	0.0475649	0.294667	1.11651	0.158999
4533					412.233	185.032			0.0902167	0.0747469	2.07576	0.00785217	0.192069	1.20696	0.27138
4590					414.056	164.092			0.00912751	0.0113034	1.59197	0.0426451	0.284763	0.807504	-0.308459
4629			Sedoheptulose 7-phosphate	-22.1093	419.433	291.163			0.0238781	0.0115386	1.7088	0.0367313	0.270657	2.06941	1.04922
4680					423.011	312.117			0.017024	0.0122523	1.80402	0.0299396	0.258889	1.38945	0.474515
4699					424.595	250.11			0.0145797	0.0203172	1.85568	0.0278654	0.25509	0.717602	-0.478745
4723					426.612	260.171			0.0457064	0.0622586	1.85143	0.0290017	0.257225	0.734139	-0.445876
4734			3,5-Dichloro-4-hydroxy-2-methoxy-6-methylbenzoic acid	7.825	427.636	252.072			1.60553	1.97149	1.47758	0.0371607	0.271731	0.814372	-0.29624
4735					427.636	253.076			0.136054	0.167501	1.48861	0.0361559	0.269718	0.812255	-0.299995
4737					427.806	188.057			0.00709458	0.0109445	1.63342	0.0158313	0.229079	0.648233	-0.625415
4748			D-Glucosamite-6-phosphate	-8.27821	428.685	276.155			0.00764822	0.0108659	2.2812	0.0123525	0.217465	0.703876	-0.506606
4763					429.998	355.01			0.0107574	0.0133712	1.76348	0.0133034	0.221112	0.804522	-0.313797
4771					430.461	161.055			0.0144588	0.0169193	1.3739	0.0364864	0.27026	0.85457	-0.226729
4772					430.461	376.065			0.00577006	0.00873101	1.81632	0.0113615	0.213176	0.660869	-0.597563
4786					431.902	184.073			0.0296035	0.033936	1.83887	0.0339567	0.265902	0.872333	-0.197049
4788					432.129	321.061			0.00755141	0.00867838	1.70832	0.03656	0.27038	0.870141	-0.200678
4797					434.929	231.108			0.00497849	0.00775701	2.31865	0.00303551	0.127314	0.641805	-0.639792
4805					435.968	246.156			0.0241701	0.0487438	1.96622	0.0182787	0.235047	0.495861	-1.01199
4816			DTP	21.8731	437.96	286.14			0.00970216	0.0120877	1.77311	0.02904	0.257294	0.802645	-0.317167
4835					442.095	262.151			0.00890118	0.0195918	1.59431	0.0173758	0.233006	0.454332	-1.13818
4840					442.322	285.119			0.0651785	0.0826769	1.78996	0.0214592	0.241629	0.788352	-0.343089
4842					442.855	156.964			0.00954811	0.00765427	1.53728	0.0352504	0.268191	1.24742	0.318952
4844					443.055	234.941			0.00702151	0.00526442	2.19777	0.00495422	0.161742	1.33377	0.415506
4846					443.159	255.006			0.00698974	0.00505645	1.68141	0.0249333	0.248889	1.38234	0.467116
4847					443.266	215.014			0.00896184	0.00680443	1.83878	0.0208998	0.240427	1.31706	0.39732
4849					443.408	391.066			0.00717067	0.00836806	2.02188	0.0101615	0.207161	0.85691	-0.222784
4859					444.059	276.118			0.0740557	0.0857993	1.80622	0.0144352	0.224953	0.863127	-0.212355
4860					444.066	218.077			0.014355	0.0159107	2.08149	0.00946005	0.203137	0.902224	-0.148442
4861					444.07	230.121			0.00534266	0.010087	2.56523	0.000842459	0.0680487	0.529657	-0.916869
4862			3,5-Dinitrosalicylic acid	-22.6128	444.073	229.118			0.0829635	0.126201	2.42972	0.00176562	0.0953059	0.657391	-0.605177
4863			Bis(4-nitrophenyl)phosphate	-23.5729	444.082	341.181			0.0087521	0.010986	1.80978	0.034692	0.267219	0.796663	-0.327959
4865					444.101	413.048			0.00281195	0.00349381	1.49012	0.0314641	0.261541	0.804838	-0.31323
4866					444.181	363.072			0.0104511	0.0134901	1.99563	0.00375579	0.142314	0.774725	-0.368243
4879					445.322	296.116			0.0148315	0.0212387	1.84834	0.0300836	0.259149	0.698326	-0.518027
4889					446.299	303.13			0.00905665	0.0141893	1.95267	0.00677455	0.182751	0.638273	-0.647755
4900					446.957	562.154			0.0028023	0.00217407	1.58983	0.046553	0.292749	1.28896	0.366211
4902					447.75	381.082			0.00554777	0.00685056	2.13294	0.00722304	0.186852	0.809827	-0.304314
4908					448.742	274.103			0.117246	0.129797	1.99077	0.00790528	0.192484	0.903302	-0.14672
4912					449.586	271.103			0.044883	0.0495415	1.86139	0.0162144	0.23011	0.905968	-0.142468
4914					449.624	420.103			0.00691762	0.00980869	1.89099	0.0130367	0.220131	0.705255	-0.503783
4915					449.647	447.22			0.00886354	0.0148666	1.75892	0.0365731	0.270401	0.596203	-0.746124
4935					451.516	391.182			0.00639408	0.00765897	1.65977	0.0338061	0.265627	0.834849	-0.260412
4938					451.663	473.12			0.0274454	0.0245706	1.52564	0.0408744	0.28081	1.117	0.159631
4941					452.168	380.097			0.0126208	0.0141068	1.70168	0.0463723	0.2924	0.894661	-0.160587
4942					452.298	170.092			0.270672	0.327023	1.6404	0.0447002	0.289082	0.827686	-0.272844
4944			Roxarsone	-15.396	452.407	264.04			0.0516685	0.0602144	2.06609	0.00771288	0.190964	0.858075	-0.220824
4947					452.5	218.15			0.0118475	0.017799	1.80712	0.0380738	0.27407	0.665628	-0.587212
4961					453.288	392.034			0.0346431	0.0369593	1.47804	0.0422751	0.283956	0.93733	-0.0933713
4966					453.329	469.097			0.0214557	0.0265099	1.73655	0.0185303	0.235586	0.809345	-0.305174
4981					453.573	232.14			0.0170174	0.0222569	1.70891	0.0499416	0.298957	0.764589	-0.387243
4989					454.281	362.049			0.00663883	0.00465784	1.74225	0.0188534	0.23626	1.4253	0.511268
4994					454.699	433.203			0.00799142	0.0114894	1.89905	0.0281717	0.255678	0.695548	-0.523777
4996					455.12	330.046			0.00685637	0.0055045	2.4143	0.000462178	0.0522841	1.24559	0.316834
4997					455.131	431.072			0.0139121	0.0123993	1.68933	0.0278143	0.25499	1.12201	0.166084
4998					455.224	317.11			0.0323899	0.0406287	1.49757	0.0297961	0.25864	0.797217	-0.326956
5004					456.028	255.965			0.00377813	0.00287569	1.91573	0.00630679	0.178082	1.31381	0.393761
5005					456.058	277.122			0.0645027	0.0537838	1.60087	0.0437726	0.287167	1.1993	0.262187
5008					456.096	235.092			0.0280527	0.022842	1.83263	0.0146042	0.225486	1.22812	0.296448
5027					458.892	336.061			0.0127042	0.0146303	2.01198	0.0114378	0.213526	0.868349	-0.203652
5089					461.55	282.925			0.00291445	0.00236367	2.06311	0.00584497	0.173023	1.23302	0.302198
5092					462.468	164.921			0.00917076	0.00740266	1.65135	0.0219676	0.242679	1.23885	0.308998
5094					462.499	405.197			0.0111964	0.013396	2.18847	0.00279274	0.121508	0.835799	-0.258772
5100					462.595	359.049			0.019728	0.0251447	1.65838	0.0289642	0.257156	0.784579	-0.35001
5108					463.471	290.082			0.0117462	0.00932832	1.65077	0.0189741	0.236507	1.2592	0.332503
5112			Deoxyribose triphosphate	9.91794	463.672	375.081			0.0839045	0.105955	1.78918	0.011789	0.215094	0.791885	-0.336638
5115					465.279	237.024			0.0157902	0.0144689	1.83725	0.0176216	0.233579	1.09132	0.126074
5131					466.255	358.125			0.0313974	0.0395685	1.68703	0.0197177	0.237973	0.793494	-0.333709
5150					467.061	465.096			0.0771404	0.0946089	1.50963	0.0469281	0.293467	0.815361	-0.29449
5152			Didecyldimethylammonium chloride	-5.91491	467.077	363.081			0.343842	0.431627	1.52481	0.0473159	0.294201	0.79662	-0.328037
5159			Disul	-13.9336	467.119	288.12			0.0518151	0.0663647	1.52492	0.0286528	0.256583	0.780763	-0.357043
5160					467.139	265.104			0.0109226	0.0135564	1.73139	0.0172037	0.232597	0.805721	-0.311648
5162					467.774	615.156			0.00768672	0.00643558	1.36577	0.0376642	0.27303	1.19441	0.2563
5171					468.945	212.043			0.077001	0.0498701	2.6979	0.000201723	0.0390338	1.54403	0.626702
5178			UDP-2-acetamido-3-dehydro-2-deoxy-alpha-D-glucopyranose	-20.8181	469.933	606.332			0.00235745	0.0076511	2.19299	0.00378228	0.142811	0.308119	-1.69844
5183					470.916	719.083			0.0329402	0.0282468	1.59598	0.0418678	0.283056	1.16616	0.221763
5190					471.561	387.01			0.0280482	0.0258219	1.65933	0.0344948	0.26687	1.08621	0.119309
5197					471.594	233.067			0.0204045	0.0175668	1.79053	0.0225866	0.243905	1.16153	0.216031
5236			Glyphosine	13.9153	472.517	264.091			0.00781657	0.00973731	1.57738	0.0297375	0.258538	0.802744	-0.316987
5247					473.348	153.066			0.023934	0.0273172	1.55084	0.0487727	0.296884	0.876151	-0.190749
5256					474.247	225.07			0.00356463	0.00548632	1.82944	0.0105764	0.209355	0.649732	-0.622084
5259			CerP(d18:1/22:0)	-19.9884	474.254	703.033			0.00344472	0.0116867	2.64708	0.000628919	0.0574507	0.294756	-1.76241
5261					474.274	702.7			0.00363333	0.00945884	2.21561	0.00366871	0.140656	0.38412	-1.38037
5263					474.334	324.065			0.0444828	0.0394407	1.81156	0.0361283	0.269672	1.12784	0.173562
5276					476.072	338.038			0.0119723	0.0144663	1.70475	0.0157603	0.228883	0.827602	-0.272991
5283					477.048	486.116			0.0369273	0.0420898	1.71358	0.0291653	0.257521	0.877346	-0.188783
5306					478.006	318.094			0.0121054	0.0145139	1.4465	0.0451098	0.289911	0.834052	-0.26179
5314					479.976	274.105			0.367592	0.441766	1.41055	0.0389175	0.276168	0.832097	-0.265176
5325					481.651	390.092			0.0260664	0.0332022	1.91928	0.00799608	0.193184	0.785081	-0.349087
5327					481.654	373.085			0.00971366	0.0124705	1.5826	0.0415558	0.282358	0.778929	-0.360436
5329					481.671	372.081			0.105713	0.127793	1.64707	0.0239456	0.24654	0.827221	-0.273655
5335					481.687	290.146			0.0040856	0.0069049	2.18888	0.0142437	0.224337	0.591696	-0.757073
5355			D-Glucosamite-6-phosphate	-7.78793	482.582	276.156			0.00632122	0.0112572	2.51705	0.00171635	0.0940717	0.561525	-0.832579
5367					482.609	205.035			0.078505	0.0845602	1.54476	0.0496056	0.298368	0.928393	-0.107193
5373					482.631	348.07			0.269361	0.323458	1.61903	0.0325739	0.263346	0.832755	-0.264036
5383					483.45	448.01			0.0109543	0.0125506	2.04045	0.00675509	0.182565	0.872807	-0.196266
5412					486.55	628.092			0.0115933	0.00995262	1.81825	0.0260611	0.251402	1.16485	0.220148
5413					487.11	381.064			0.00809052	0.0106125	1.71007	0.0282609	0.255848	0.762357	-0.391461
5415					487.15	380.06			0.087616	0.11018	1.87276	0.012625	0.218554	0.795205	-0.330601
5419					487.161	347.058			0.0370835	0.0319077	1.73241	0.036465	0.270225	1.16221	0.21687
5421					487.161	394.147			0.00596311	0.00476378	1.86292	0.0166155	0.231147	1.25176	0.323959
5423					487.162	249.081			0.115169	0.0970459	1.78424	0.0270963	0.253565	1.18675	0.247014
5425					487.163	248.077			1.21282	1.03982	1.73567	0.0384704	0.275064	1.16638	0.22204
5426					487.163	496.152			0.0253142	0.0196891	1.66913	0.0477938	0.295093	1.28569	0.362548
5427					487.166	137.046			1.76338	1.53913	1.6821	0.0469407	0.293491	1.14569	0.196223
5428			Silver sulfadiazine	-22.2748	487.166	358.136			0.00465163	0.00370594	1.76007	0.0252207	0.249546	1.25518	0.327898
5435			Brimonidine	-21.6635	487.19	293.136			0.0184372	0.0143129	2.03612	0.0114526	0.213594	1.28815	0.365299
5458					489.875	235.972			0.0065948	0.00790543	1.51042	0.0390776	0.276559	0.834211	-0.261516
5534					499.675	220.003			0.0387798	0.0516136	1.86587	0.0145015	0.225164	0.751348	-0.412447
5550					502.428	363.033			0.00495788	0.00381816	1.66336	0.0262753	0.251861	1.2985	0.376846
5570					505.154	378.044			0.139512	0.170037	1.66791	0.0282206	0.255771	0.820481	-0.285458
5572			Perfluorooctanoic acid	-1.25055	506.135	415.075			0.00242629	0.00396544	1.62128	0.0089753	0.200095	0.611857	-0.708732
5575					506.941	332.11			0.0174118	0.0212905	1.43289	0.0473685	0.2943	0.817822	-0.290141
5577					506.951	278.076			0.0176469	0.0199541	1.72559	0.0479795	0.295437	0.884372	-0.177275
5584					507.161	162.077			0.0154549	0.0205831	2.23516	0.00097847	0.0736077	0.750852	-0.4134
5591					507.808	362.029			0.0153548	0.0168465	1.62473	0.0361552	0.269717	0.911455	-0.133757
5647					512.504	229.083			0.00348684	0.00573215	2.04622	0.0305704	0.260012	0.608295	-0.717156
5661					515.295	205.154			0.396252	0.314639	1.67817	0.0340449	0.266062	1.25939	0.332723
5664					516.081	378.193			0.00130335	0.00455974	2.36061	0.0176314	0.233601	0.285839	-1.80673
5668					516.258	486.064			0.00525674	0.00687947	1.51864	0.0344592	0.266807	0.76412	-0.388128
5670					516.622	393.198			0.0035302	0.00925851	2.04572	0.00192699	0.0998196	0.381292	-1.39103
5682					519.019	451.12			0.0164044	0.0153208	1.68178	0.0269373	0.253241	1.07073	0.0985885
5694					520.823	375.224			0.0401951	0.0432918	1.55118	0.0493105	0.297846	0.92847	-0.107073
5695					520.867	279.686			0.00994227	0.00805741	1.71925	0.0234011	0.245436	1.23393	0.303259
5723					529.192	350.69			0.00321934	0.00516188	1.78577	0.0220036	0.242752	0.623675	-0.681135
5735					536.013	205.154			0.148218	0.122347	1.95806	0.0157274	0.228792	1.21145	0.27674
5744					540.922	285.653			0.00415158	0.00955703	1.85773	0.0138984	0.223193	0.4344	-1.2029
5755					546.462	336.693			0.00147248	0.0026637	1.92765	0.0196507	0.237845	0.552795	-0.855182
5844			Pyrazinoic acid	19.5617	599.245	125.107			0.11682	0.0938168	2.04463	0.00697426	0.18462	1.24519	0.316371

## Sheet: PCA OPLSDA Heatmap(Fig. S2A)
id	met	X6	X8	X10	X17	X19	X7	X16	X20	X18	X9	X27	X39	X37	X40	X28	X36	X26	X38	X29	X30
27	Niacinamide	29.4976	27.3402	25.4695	27.6464	27.0917	24.4284	28.1387	27.4508	25.4811	25.5761	25.7261	24.789	25.3375	23.7931	22.9044	23.9546	24.9306	25.749	28.5003	26.4814
43	2-Aminoisobutyric acid	1.79601	1.73081	1.38473	1.3359	1.37506	1.54764	1.66522	1.729	1.62967	0.913922	0.910745	1.48236	1.17325	1.29932	0.986449	1.04213	1.22426	1.65156	1.21558	1.04093
6	Hypoxanthine	2.92412	2.56671	2.21353	3.0307	2.54548	3.02449	2.55128	2.27139	2.08463	2.01672	2.07076	1.90933	2.34289	2.84046	1.82812	1.58883	2.33853	2.2022	2.46944	1.94919
319	Dihydroprudomenin	0.14973	0.120717	0.0883343	0.118835	0.102911	0.149725	0.128794	0.105515	0.0895477	0.0892999	0.0874123	0.0709582	0.11203	0.121346	0.0532928	0.051646	0.101439	0.0964202	0.131158	0.0781439
178	PE-NMe2(18:1(9Z)/16:0)	0.0606373	0.0825383	0.0965729	0.080798	0.0772568	0.0723271	0.0704248	0.075287	0.0763647	0.0877344	0.0492778	0.0606132	0.0767691	0.0743922	0.068395	0.0601981	0.0577052	0.0675995	0.0606548	0.0710583
313	PE(18:4(6Z,9Z,12Z,15Z)/20:0)	0.120763	0.14665	0.163398	0.154411	0.11307	0.162597	0.157105	0.139847	0.161775	0.191244	0.118024	0.0961058	0.138028	0.138454	0.159992	0.121466	0.125675	0.118301	0.0987097	0.120973
48	Phosphodimethylethanolamine	0.370306	0.357315	0.378798	0.350169	0.376882	0.350166	0.326128	0.30903	0.389187	0.359651	0.268584	0.301558	0.289006	0.246968	0.29622	0.247391	0.291315	0.313113	0.262109	0.281333
97	N-Acetylputrescine	0.162967	0.178224	0.198954	0.173623	0.199254	0.193663	0.16342	0.174903	0.201685	0.194212	0.157979	0.147705	0.173193	0.161789	0.174036	0.175691	0.178418	0.17203	0.1339	0.131768
137	N2-gamma-Glutamylglutamine	0.537438	0.736901	0.544191	0.599547	0.621859	0.655781	0.802356	0.520432	0.615367	0.450592	0.541045	0.567135	0.476234	0.43114	0.523787	0.38248	0.686016	0.550841	0.441445	0.467456
272	gamma-Glutamylglutamic acid	0.165059	0.199744	0.153336	0.179843	0.194651	0.166799	0.223858	0.153006	0.201356	0.195207	0.152201	0.190721	0.161155	0.0967438	0.128788	0.117895	0.185861	0.172966	0.172964	0.157505
130	1-Arachidonoylglycerophosphoinositol	0.0128474	0.0191259	0.0144026	0.0123273	0.0116149	0.0166991	0.0218592	0.0128927	0.0141189	0.0159928	0.00975829	0.00685259	0.00979698	0.0132728	0.00904679	0.0129785	0.00742979	0.0100305	0.0122945	0.00869036
285	LysoPE(22:4(7Z,10Z,13Z,16Z)/0:0)	0.0868323	0.113355	0.0877818	0.0867944	0.0962444	0.0923215	0.0887726	0.0926272	0.0862882	0.0847503	0.0746611	0.0491612	0.0797403	0.0722147	0.0627591	0.0801335	0.0660705	0.069075	0.0877818	0.0857642
102	LysoPC(P-18:1(9Z))	0.0117389	0.0207306	0.0159723	0.0167503	0.0143832	0.0171156	0.0172088	0.0142493	0.0212887	0.0125352	0.0142436	0.0158038	0.0152976	0.005011	0.0105703	0.0147495	0.0114286	0.014536	0.0134406	0.0101321
235	LysoPI(18:0/0:0)	0.0513108	0.0577304	0.0523291	0.0457382	0.0498103	0.0579312	0.0522561	0.0422379	0.0479568	0.0449782	0.0508178	0.0483131	0.043837	0.0336442	0.0270822	0.0437579	0.032947	0.0508185	0.0557565	0.0428994
148	3-Methylglutarylcarnitine	0.140293	0.276792	0.22448	0.096017	0.256535	0.160761	0.206083	0.394829	0.0778589	0.0974891	0.173443	0.0495114	0.0734277	0.044305	0.0455171	0.180833	0.0673646	0.101467	0.0903316	0.0832924
163	Imidazole-4-acetaldehyde	0.586211	3.04101	1.37581	0.89865	2.57864	1.12344	0.828398	2.581	1.14583	0.6856	0.596217	0.82071	0.557217	0.803937	0.85863	0.443194	0.822115	0.83152	1.01924	0.991238
311	PC(P-18:0/16:0)	0.806724	0.936242	1.166	0.89598	0.869891	0.979016	0.812651	0.920656	0.70588	1.03745	0.972103	0.74953	0.613045	0.590178	0.667762	0.959152	0.760543	0.875825	0.776833	0.893931
255	PC(P-18:1(11Z)/22:5(4Z,7Z,10Z,13Z,16Z))	0.218665	0.2672	0.277394	0.267301	0.277847	0.297015	0.240814	0.271186	0.244333	0.322575	0.240151	0.241283	0.202211	0.0875747	0.221108	0.260244	0.223825	0.216234	0.235577	0.199282
18	Cytidine	4.30531	5.00726	3.92414	3.89421	4.25813	4.32293	3.92518	3.71444	4.18932	3.75227	3.65278	3.53784	3.13879	1.34957	3.09951	3.2599	3.88077	3.82451	4.07246	3.4555
39	5-Methylcytosine	0.516579	0.657053	0.648851	0.639589	0.688007	0.576074	0.41049	0.502193	0.683791	0.561718	0.66739	0.473621	0.435726	0.237977	0.452428	0.54029	0.532013	0.515661	0.481417	0.415701
301	Thiomorpholine 3-carboxylate	0.403451	0.440373	0.491866	0.428018	0.406013	0.438609	0.389324	0.332626	0.417617	0.423428	0.474042	0.582131	0.404888	0.402423	0.451815	0.47381	0.537737	0.43403	0.566202	0.517086
35	L-Phenylalanine	3.99693	3.44572	3.73847	3.1558	3.59213	3.3169	3.34767	2.30394	3.44408	3.11291	3.82752	5.41237	3.88156	5.04729	3.09956	4.06547	5.08032	4.60566	4.23755	4.04895
158	Prolyl-Alanine	0.487004	0.348567	0.518477	0.327097	0.329298	0.394991	0.36352	0.251028	0.209475	0.344102	0.316409	0.730454	0.39122	0.627567	0.413726	0.33378	0.798011	0.401959	0.582793	0.64733
116	Pisumionoside	0.0367519	0.037651	0.0603273	0.0402975	0.0265438	0.0393041	0.0380702	0.0205093	0.0283983	0.0268075	0.0479357	0.0441996	0.0421334	0.0580498	0.0620723	0.0386607	0.085157	0.0835209	0.0362181	0.0380344
208	PS(20:3(8Z,11Z,14Z)/22:2(13Z,16Z))	0.0354771	0.0257546	0.0260626	0.0210419	0.0176909	0.0204095	0.0277615	0.0211839	0.0248373	0.0042886	0.0245517	0.0255677	0.0292691	0.0279976	0.0278407	0.0312153	0.0290594	0.0362939	0.0296342	0.0382511
155	Heptadecanoyl carnitine	0.0166115	0.0132931	0.0113616	0.0172799	0.0186692	0.00884574	0.0137575	0.0179061	0.0146841	0.0180296	0.01191	0.0206175	0.0216253	0.0243969	0.0137735	0.0310178	0.0189333	0.0199207	0.0198369	0.0159561
136	3-Methylhistidine	0.221911	0.31322	0.233499	0.182575	0.214776	0.131587	0.233772	0.231085	0.285391	0.158031	0.260697	0.265892	0.333222	0.208203	0.291425	0.40599	0.265092	0.265346	0.279666	0.242973
265	PI(20:2(11Z,14Z)/18:2(9Z,12Z))	0.433688	0.427623	0.466812	0.417243	0.404211	0.399135	0.39034	0.431175	0.475156	0.435249	0.439828	0.458577	0.517862	0.499597	0.476226	0.501483	0.448051	0.520567	0.503707	0.481675
36	5'-Methylthioadenosine	13.5226	13.2522	13.8676	15.0673	14.4729	12.4849	15.0643	13.3604	15.6209	13.4673	15.3782	13.1106	14.0163	16.1018	16.3097	16.001	14.1697	17.044	14.719	14.6856
41	Butyrylcarnitine	1.71166	0.966176	0.744487	1.24899	1.45451	0.903172	1.34496	1.87148	2.07946	1.08183	1.6841	0.72114	1.92427	3.38611	3.35753	3.6972	1.54285	2.99086	1.51258	1.59622
68	Histamine	0.85371	0.620403	0.5612	0.405347	0.265434	0.635204	0.887589	0.481298	0.134305	0.191286	0.62786	0.621638	2.27953	4.32156	0.879696	0.993976	1.97558	2.91432	0.83951	0.759807
325	trans-Hexadec-2-enoyl carnitine	0.352179	0.341151	0.258672	0.269972	0.296951	0.24671	0.256916	0.341836	0.26762	0.210388	0.255677	0.315264	0.312642	0.497693	0.311246	0.441476	0.330367	0.431182	0.318215	0.266268
115	N5-Carboxyaminoimidazole ribonucleotide	0.406249	0.522572	0.349083	0.44325	0.536081	0.511292	0.611687	0.605728	0.614378	0.427217	0.56777	0.389084	0.805078	0.716434	0.608003	0.694065	0.60021	0.7792	0.504922	0.601
243	PS(20:5(5Z,8Z,11Z,14Z,17Z)/18:1(9Z))	0.126286	0.152068	0.136989	0.136008	0.155399	0.155858	0.139381	0.162535	0.158463	0.118259	0.165272	0.136413	0.179509	0.18534	0.15627	0.167672	0.130114	0.170309	0.171305	0.14839
266	PS(18:0/22:6(4Z,7Z,10Z,13Z,16Z,19Z))	3.51562	3.41022	3.37889	3.10603	3.07273	2.87481	3.05026	3.04349	3.37271	3.21369	3.59008	3.47332	3.70311	3.42079	3.59596	3.24308	2.73248	3.25942	3.82066	3.74317
268	PC(15:0/16:0)	0.542286	0.503127	0.476572	0.521055	0.604459	0.410087	0.451766	0.456573	0.388333	0.371056	0.488539	0.654925	0.619928	0.385511	0.547304	0.526755	0.456197	0.592313	0.697514	0.667854
62	Oleamide	21.3794	17.8141	24.8771	27.2087	33.5197	33.502	30.979	31.448	30.8051	31.8989	29.1478	29.8899	36.98	37.7042	34.4958	37.3342	33.2482	33.0335	34.3781	40.4487
157	(Â±)-(Z)-2-(5-Tetradecenyl)cyclobutanone	0.584768	0.00773543	0.691877	0.754307	0.985265	1.02732	0.806801	0.944544	0.950288	0.934927	0.846627	0.740008	1.09003	1.21631	1.01967	1.11183	1.10538	0.966047	1.10587	1.27597
280	PS(18:4(6Z,9Z,12Z,15Z)/20:1(11Z))	0.157461	0.15585	0.150567	0.147316	0.150012	0.178887	0.137158	0.167138	0.17746	0.144079	0.163091	0.18713	0.203193	0.189646	0.171764	0.151385	0.165004	0.175218	0.149597	0.160949
88	(2E)-Decenoyl-ACP	0.179001	0.201433	0.222789	0.147648	0.128198	0.151151	0.157661	0.249571	0.165504	0.172875	0.152389	0.322505	0.374002	0.226311	0.323834	0.268853	0.315984	0.419756	0.193947	0.162971
99	N1-Methyl-4-pyridone-3-carboxamide	3.62764	0.128363	2.57577	2.58891	0.381363	0.118809	3.68457	3.24145	3.23091	1.98783	2.66678	5.41196	5.86328	5.26189	3.93453	3.84483	3.7626	4.30413	0.317069	2.6082
